# Supplementary material for: Human Papillomavirus 16 E5 Modulates the Expression of Host MicroRNAs
Source: PLoS One. 2011 Jul 1;6(7):e21646. doi: 10.1371/journal.pone.0021646 (PMC3128596; doi:10.1371/journal.pone.0021646)
Supplement: Table S1 — Differentially expressed mRNAs. The file is composed of multiple sheets, for each time point analyzed. The Agilent probe id, the gene name and its description are shown. Moreover, the log fold change, the average expression, the t-test value, the p-value, the corrected p-value (after Benjamini and Hochberg post hoc correction) and the B values are also reported. (XLS) [file pone.0021646.s001.xls]

## Sheet: mRNA0h
ID	GeneName	Description	logFC	AveExpr	t	P.Value	adj.P.Val	B
A_23_P89431	CCL2	Homo sapiens chemokine (C-C motif) ligand 2 (CCL2), mRNA [NM_002982]	4.88432	13.2694	-21.961	1.02e-05	0.0760064	3.42612
A_23_P89431	CCL2	Homo sapiens chemokine (C-C motif) ligand 2 (CCL2), mRNA [NM_002982]	4.5838	13.446	-13.4026	8.97e-05	0.0874992	2.1456
A_23_P89431	CCL2	Homo sapiens chemokine (C-C motif) ligand 2 (CCL2), mRNA [NM_002982]	4.3997	13.5572	-15.4193	4.86e-05	0.0874992	2.57167
A_23_P89431	CCL2	Homo sapiens chemokine (C-C motif) ligand 2 (CCL2), mRNA [NM_002982]	4.38437	13.5473	-10.454	0.000264078	0.0894984	1.28137
A_23_P89431	CCL2	Homo sapiens chemokine (C-C motif) ligand 2 (CCL2), mRNA [NM_002982]	4.32911	13.5961	-8.54509	0.000625976	0.0936722	0.497843
A_23_P89431	CCL2	Homo sapiens chemokine (C-C motif) ligand 2 (CCL2), mRNA [NM_002982]	4.28411	13.5776	-12.7489	0.00011164	0.0874992	1.9823
A_23_P255345	VNN1	Homo sapiens vanin 1 (VNN1), mRNA [NM_004666]	4.12315	10.9274	-21.2662	1.18e-05	0.0760064	3.36154
A_23_P89431	CCL2	Homo sapiens chemokine (C-C motif) ligand 2 (CCL2), mRNA [NM_002982]	4.00805	13.7701	-8.45796	0.000653787	0.0936722	0.456515
A_23_P56898	KYNU	Homo sapiens kynureninase (L-kynurenine hydrolase) (KYNU), transcript variant 1, mRNA [NM_003937]	3.76339	12.357	-10.7901	0.000230359	0.0875366	1.39834
A_24_P77082	KMO	Homo sapiens kynurenine 3-monooxygenase (kynurenine 3-hydroxylase) (KMO), mRNA [NM_003679]	3.63928	11.4104	-19.023	1.93e-05	0.0858843	3.11758
A_24_P337700	VNN1	Homo sapiens vanin 1 (VNN1), mRNA [NM_004666]	3.43906	10.1561	-14.4732	6.41e-05	0.0874992	2.38514
A_23_P103310	S100A7	Homo sapiens S100 calcium binding protein A7 (S100A7), mRNA [NM_002963]	3.41279	13.093	-12.8473	0.000107962	0.0874992	2.00776
A_24_P11506	KYNU	Homo sapiens kynureninase (L-kynurenine hydrolase) (KYNU), transcript variant 2, mRNA [NM_001032998]	3.28141	11.7902	-9.68516	0.000366813	0.0936722	0.991787
A_23_P41424	SLC39A8	Homo sapiens solute carrier family 39 (zinc transporter), member 8 (SLC39A8), mRNA [NM_022154]	3.18796	10.2719	-11.168	0.00019848	0.0874992	1.52348
A_23_P19020	SNCAIP	Homo sapiens synuclein, alpha interacting protein (synphilin) (SNCAIP), mRNA [NM_005460]	3.11829	10.3753	-24.4885	6.3e-06	0.0760064	3.6264
A_23_P92499	TLR2	Homo sapiens toll-like receptor 2 (TLR2), mRNA [NM_003264]	3.0821	10.7713	-15.8576	4.29e-05	0.0874992	2.65104
A_23_P29975	C4orf19	Homo sapiens chromosome 4 open reading frame 19 (C4orf19), mRNA [NM_018302]	3.02581	10.3857	-8.70589	0.00057832	0.0936722	0.5727
A_23_P87238	SAA4	Homo sapiens serum amyloid A4, constitutive (SAA4), mRNA [NM_006512]	2.99814	11.6973	-9.32505	0.00043145	0.0936722	0.844674
A_24_P152649	AK092522	Homo sapiens cDNA FLJ35203 fis, clone PLACE6018441, moderately similar to Mus musculus peroxisomal long chain acyl-CoA thioesterase Ib (Pte1b) gene. [AK092522]	2.98428	9.99125	-14.7142	5.96e-05	0.0874992	2.43474
A_23_P7144	CXCL1	Homo sapiens chemokine (C-X-C motif) ligand 1 (melanoma growth stimulating activity, alpha) (CXCL1), mRNA [NM_001511]	2.89858	12.7608	-15.4658	4.79e-05	0.0874992	2.58028
A_23_P134835	ChGn	Homo sapiens chondroitin beta1,4 N-acetylgalactosaminyltransferase (ChGn), mRNA [NM_018371]	2.88467	10.1651	-10.8667	0.00022342	0.0874992	1.42424
A_23_P87238	SAA4	Homo sapiens serum amyloid A4, constitutive (SAA4), mRNA [NM_006512]	2.87582	11.5714	-8.29275	0.000710753	0.0936722	0.376629
A_23_P92499	TLR2	Homo sapiens toll-like receptor 2 (TLR2), mRNA [NM_003264]	2.8724	10.752	-14.1562	7.06e-05	0.0874992	2.31757
A_23_P210465	PI3	Homo sapiens peptidase inhibitor 3, skin-derived (SKALP) (PI3), mRNA [NM_002638]	2.85705	13.2739	-22.3113	9.51e-06	0.0760064	3.45698
A_23_P87238	SAA4	Homo sapiens serum amyloid A4, constitutive (SAA4), mRNA [NM_006512]	2.84534	11.5875	-9.8049	0.000347971	0.0936722	1.03902
A_24_P816844	AW961597	EST373669 MAGE resequences, MAGG Homo sapiens cDNA, mRNA sequence [AW961597]	2.82579	10.1118	-11.103	0.000203564	0.0874992	1.50241
A_23_P200838	KMO	Homo sapiens kynurenine 3-monooxygenase (kynurenine 3-hydroxylase) (KMO), mRNA [NM_003679]	2.8207	10.3083	-17.3676	2.88e-05	0.0874992	2.89484
A_23_P87238	SAA4	Homo sapiens serum amyloid A4, constitutive (SAA4), mRNA [NM_006512]	2.81906	11.8009	-8.53028	0.0006306	0.0936722	0.490856
A_23_P87238	SAA4	Homo sapiens serum amyloid A4, constitutive (SAA4), mRNA [NM_006512]	2.80562	11.4739	-8.47308	0.000648856	0.0936722	0.463724
A_23_P92499	TLR2	Homo sapiens toll-like receptor 2 (TLR2), mRNA [NM_003264]	2.79054	10.7123	-9.44141	0.000409152	0.0936722	0.89306
A_23_P92499	TLR2	Homo sapiens toll-like receptor 2 (TLR2), mRNA [NM_003264]	2.72448	10.638	-11.4328	0.000179312	0.0874992	1.60735
A_23_P92499	TLR2	Homo sapiens toll-like receptor 2 (TLR2), mRNA [NM_003264]	2.68869	10.6342	-10.9654	0.000214851	0.0874992	1.45721
A_23_P92499	TLR2	Homo sapiens toll-like receptor 2 (TLR2), mRNA [NM_003264]	2.66778	10.6951	-10.8146	0.00022811	0.0874992	1.40666
A_23_P92499	TLR2	Homo sapiens toll-like receptor 2 (TLR2), mRNA [NM_003264]	2.65949	10.4357	-10.4195	0.000267872	0.0894984	1.26904
A_24_P844984	PIGR	Homo sapiens polymeric immunoglobulin receptor (PIGR), mRNA [NM_002644]	2.64365	10.19	-18.6751	2.09e-05	0.0858843	3.07415
A_23_P101407	C3	Homo sapiens complement component 3 (C3), mRNA [NM_000064]	2.62549	14.208	-8.06538	0.000799333	0.0982224	0.263327
A_23_P203115	TMEM25	Homo sapiens transmembrane protein 25 (TMEM25), mRNA [NM_032780]	2.62461	10.4181	-23.0972	8.16e-06	0.0760064	3.52237
A_23_P92499	TLR2	Homo sapiens toll-like receptor 2 (TLR2), mRNA [NM_003264]	2.62101	10.446	-9.76817	0.000353623	0.0936722	1.02462
A_23_P118203	LOC124220	Homo sapiens similar to common salivary protein 1 (LOC124220), mRNA [NM_145252]	2.59797	11.0641	-14.3714	6.61e-05	0.0874992	2.36372
A_23_P98350	BIRC3	Homo sapiens baculoviral IAP repeat-containing 3 (BIRC3), transcript variant 1, mRNA [NM_001165]	2.57497	12.4337	-12.7233	0.000112624	0.0874992	1.97561
A_23_P92499	TLR2	Homo sapiens toll-like receptor 2 (TLR2), mRNA [NM_003264]	2.5705	10.6205	-9.93521	0.000328785	0.0935072	1.0895
A_23_P17053	IL1F9	Homo sapiens interleukin 1 family, member 9 (IL1F9), mRNA [NM_019618]	2.56113	9.97563	-9.65554	0.000371664	0.0936722	0.979976
A_23_P87238	SAA4	Homo sapiens serum amyloid A4, constitutive (SAA4), mRNA [NM_006512]	2.52297	11.2949	-9.06353	0.000487195	0.0936722	0.732848
A_23_P87238	SAA4	Homo sapiens serum amyloid A4, constitutive (SAA4), mRNA [NM_006512]	2.48785	11.2837	-8.63485	0.000598809	0.0936722	0.539856
A_23_P92499	TLR2	Homo sapiens toll-like receptor 2 (TLR2), mRNA [NM_003264]	2.41945	10.5797	-9.34287	0.000427943	0.0936722	0.852134
A_24_P355649	FLI1	Homo sapiens Friend leukemia virus integration 1 (FLI1), mRNA [NM_002017]	2.41597	9.49541	-18.0391	2.43e-05	0.0874992	2.99024
A_23_P26847	SOX9	Homo sapiens SRY (sex determining region Y)-box 9 (campomelic dysplasia, autosomal sex-reversal) (SOX9), mRNA [NM_000346]	2.40933	13.063	-8.45343	0.000655272	0.0936722	0.454352
A_23_P93599	C6orf58	Homo sapiens chromosome 6 open reading frame 58 (C6orf58), mRNA [NM_001010905]	2.36775	9.26618	-11.6624	0.000164492	0.0874992	1.67764
A_23_P394304	PDZK1IP1	Homo sapiens PDZK1 interacting protein 1 (PDZK1IP1), mRNA [NM_005764]	2.35317	11.6357	-9.48464	0.000401228	0.0936722	0.910824
A_23_P157865	TNC	Homo sapiens tenascin C (hexabrachion) (TNC), mRNA [NM_002160]	2.3436	12.562	-11.2245	0.000194192	0.0874992	1.54162
A_23_P88439	MTAC2D1	Homo sapiens membrane targeting (tandem) C2 domain containing 1 (MTAC2D1), mRNA [NM_152332]	2.27905	9.85646	-11.9928	0.000145691	0.0874992	1.77502
A_23_P202458	ZNF22	Homo sapiens zinc finger protein 22 (KOX 15) (ZNF22), mRNA [NM_006963]	2.23323	11.4116	-11.6382	0.00016598	0.0874992	1.67034
A_23_P71037	IL6	Homo sapiens interleukin 6 (interferon, beta 2) (IL6), mRNA [NM_000600]	2.20683	11.5033	-15.9633	4.17e-05	0.0874992	2.66956
A_23_P71037	IL6	Homo sapiens interleukin 6 (interferon, beta 2) (IL6), mRNA [NM_000600]	2.20013	11.6474	-15.9058	4.24e-05	0.0874992	2.65952
A_32_P174083	CYCS	Homo sapiens cytochrome c, somatic (CYCS), nuclear gene encoding mitochondrial protein, mRNA [NM_018947]	2.16632	12.186	-16.7092	3.41e-05	0.0874992	2.79383
A_24_P366526	SYNGR2	Homo sapiens synaptogyrin 2, mRNA (cDNA clone MGC:102914 IMAGE:4746277), complete cds. [BC105992]	2.16351	14.7209	-9.4821	0.000401687	0.0936722	0.909786
A_23_P10873	TLR1	Homo sapiens toll-like receptor 1 (TLR1), mRNA [NM_003263]	2.15974	9.68246	-8.93802	0.000517044	0.0936722	0.677616
A_23_P393620	TFPI2	Homo sapiens tissue factor pathway inhibitor 2 (TFPI2), mRNA [NM_006528]	2.11404	11.6258	-8.09605	0.000786636	0.0975228	0.27884
A_23_P67042	MOCOS	Homo sapiens molybdenum cofactor sulfurase (MOCOS), mRNA [NM_017947]	2.10324	11.6372	-11.9799	0.000146375	0.0874992	1.7713
A_23_P112026	INDO	Homo sapiens indoleamine-pyrrole 2,3 dioxygenase (INDO), mRNA [NM_002164]	2.08392	9.76714	-10.6705	0.000241719	0.089144	1.35736
A_23_P42718	NFE2L3	Homo sapiens nuclear factor (erythroid-derived 2)-like 3 (NFE2L3), mRNA [NM_004289]	2.08334	12.1147	-9.59203	0.000382331	0.0936722	0.954479
A_23_P67042	MOCOS	Homo sapiens molybdenum cofactor sulfurase (MOCOS), mRNA [NM_017947]	2.06355	11.7746	-12.4399	0.000124239	0.0874992	1.9001
A_24_P124624	OLR1	Homo sapiens oxidized low density lipoprotein (lectin-like) receptor 1 (OLR1), mRNA [NM_002543]	2.06302	14.0017	-7.90201	0.00087132	0.0999708	0.179428
A_23_P324327	GPRC5B	Homo sapiens G protein-coupled receptor, family C, group 5, member B (GPRC5B), mRNA [NM_016235]	2.03462	11.6448	-10.3622	0.000274319	0.0894984	1.24843
A_23_P71037	IL6	Homo sapiens interleukin 6 (interferon, beta 2) (IL6), mRNA [NM_000600]	2.02937	11.6773	-13.0718	0.0001001	0.0874992	2.06469
A_23_P326160	ZC3H12A	Homo sapiens zinc finger CCCH-type containing 12A (ZC3H12A), mRNA [NM_025079]	2.02065	13.4424	-12.629	0.000116336	0.0874992	1.9508
A_23_P404162	HDAC9	Homo sapiens histone deacetylase 9 (HDAC9), transcript variant 3, mRNA [NM_014707]	2.00863	10.7672	-14.7668	5.87e-05	0.0874992	2.44537
A_23_P71037	IL6	Homo sapiens interleukin 6 (interferon, beta 2) (IL6), mRNA [NM_000600]	2.00622	11.7033	-11.0046	0.000211556	0.0874992	1.47019
A_23_P27315	EMILIN2	Homo sapiens elastin microfibril interfacer 2 (EMILIN2), mRNA [NM_032048]	2.00572	9.50498	-9.99387	0.000320569	0.092924	1.11191
A_23_P67042	MOCOS	Homo sapiens molybdenum cofactor sulfurase (MOCOS), mRNA [NM_017947]	1.98796	11.5528	-11.2497	0.000192313	0.0874992	1.54968
A_23_P14515	ACOT4	Homo sapiens acyl-CoA thioesterase 4 (ACOT4), mRNA [NM_152331]	1.98548	10.0205	-11.2136	0.000195008	0.0874992	1.53815
A_23_P67042	MOCOS	Homo sapiens molybdenum cofactor sulfurase (MOCOS), mRNA [NM_017947]	1.96285	11.8977	-9.80924	0.000347312	0.0936722	1.04071
A_23_P39590	XDH	Homo sapiens xanthine dehydrogenase (XDH), mRNA [NM_000379]	1.9622	9.70285	-11.7513	0.000159158	0.0874992	1.70426
A_23_P384512	ZNF22	Homo sapiens zinc finger protein 22 (KOX 15) (ZNF22), mRNA [NM_006963]	1.92954	9.77494	-11.6543	0.000164991	0.0874992	1.67519
A_23_P166280	THC2614148	Q59G86_HUMAN (Q59G86) Androgen-regulated short-chain dehydrogenase/reductase 1 variant (Fragment), partial (7%) [THC2614148]	1.92934	11.281	-12.8879	0.000106485	0.0874992	2.01819
A_32_P841049	HDAC9	Homo sapiens histone deacetylase 9 (HDAC9), transcript variant 4, mRNA [NM_178423]	1.92925	9.60308	-16.3135	3.79e-05	0.0874992	2.72928
A_32_P3214	THC2515368	Unknown	1.9258	9.19251	-10.9669	0.000214722	0.0874992	1.45771
A_23_P328740	LINCR	Homo sapiens likely ortholog of mouse lung-inducible Neutralized-related C3HC4 RING domain protein, mRNA (cDNA clone MGC:15646 IMAGE:3346442), complete cds. [BC012317]	1.91615	10.8546	-12.859	0.000107533	0.0874992	2.01077
A_23_P358597	POPDC3	Homo sapiens popeye domain containing 3 (POPDC3), mRNA [NM_022361]	1.90659	9.19417	-11.364	0.000184069	0.0874992	1.58585
A_24_P96403	RUNX1	Homo sapiens runt-related transcription factor 1 (acute myeloid leukemia 1; aml1 oncogene) (RUNX1), transcript variant 2, mRNA [NM_001001890]	1.88801	13.7275	-8.59287	0.000611332	0.0936722	0.520279
A_23_P171296	MPP1	Homo sapiens membrane protein, palmitoylated 1, 55kDa (MPP1), mRNA [NM_002436]	1.88459	9.50363	-12.3166	0.000129747	0.0874992	1.86635
A_23_P62890	GBP1	Homo sapiens guanylate binding protein 1, interferon-inducible, 67kDa (GBP1), mRNA [NM_002053]	1.87223	11.4286	-8.78311	0.000557003	0.0936722	0.608009
A_23_P215419	ICA1	Homo sapiens islet cell autoantigen 1, 69kDa (ICA1), transcript variant 2, mRNA [NM_004968]	1.86734	9.50668	-8.78359	0.000556874	0.0936722	0.608225
A_23_P93602	C6orf58	Homo sapiens chromosome 6 open reading frame 58 (C6orf58), mRNA [NM_001010905]	1.83475	9.4223	-10.3198	0.00027921	0.0894984	1.23308
A_23_P55706	RELB	Homo sapiens v-rel reticuloendotheliosis viral oncogene homolog B, nuclear factor of kappa light polypeptide gene enhancer in B-cells 3 (avian) (RELB), mRNA [NM_006509]	1.82591	12.8697	-12.5075	0.000121344	0.0874992	1.91835
A_23_P257111	FBP1	Homo sapiens fructose-1,6-bisphosphatase 1 (FBP1), mRNA [NM_000507]	1.82401	10.4061	-13.1848	9.64e-05	0.0874992	2.09272
A_24_P227230	IGSF4	Homo sapiens immunoglobulin superfamily, member 4 (IGSF4), mRNA [NM_014333]	1.81779	9.68511	-11.6309	0.000166437	0.0874992	1.66811
A_32_P147696	LOC283143	Homo sapiens cDNA FLJ33283 fis, clone ASTRO2009177. [AK090602]	1.81132	9.17469	-9.20579	0.000455855	0.0936722	0.794211
A_24_P45446	GBP4	Homo sapiens guanylate binding protein 4 (GBP4), mRNA [NM_052941]	1.80454	10.951	-10.5303	0.000255919	0.0894984	1.30843
A_23_P67042	MOCOS	Homo sapiens molybdenum cofactor sulfurase (MOCOS), mRNA [NM_017947]	1.80079	11.2613	-15.0477	5.41e-05	0.0874992	2.50097
A_23_P11071	PORCN	Homo sapiens porcupine homolog (Drosophila) (PORCN), transcript variant B, mRNA [NM_203473]	1.7995	12.5047	-7.76773	0.000936435	0.101332	0.108855
A_23_P71037	IL6	Homo sapiens interleukin 6 (interferon, beta 2) (IL6), mRNA [NM_000600]	1.75052	11.1967	-12.6943	0.000113751	0.0874992	1.968
A_23_P408285	PRICKLE1	Homo sapiens prickle homolog 1 (Drosophila) (PRICKLE1), mRNA [NM_153026]	1.74974	12.3175	-8.92779	0.000519571	0.0936722	0.673072
A_32_P130536	THC2650668	Q4RGI5_TETNG (Q4RGI5) Chromosome undetermined SCAF15099, whole genome shotgun sequence. (Fragment), partial (6%) [THC2650668]	1.74431	9.523	-11.8774	0.000151944	0.0874992	1.74151
A_23_P15146	IL32	Homo sapiens interleukin 32 (IL32), transcript variant 1, mRNA [NM_001012631]	1.73654	10.5912	-9.72979	0.000359649	0.0936722	1.00949
A_23_P119353	RASIP1	Homo sapiens Ras interacting protein 1 (RASIP1), mRNA [NM_017805]	1.73595	9.37945	-11.5569	0.000171112	0.0874992	1.6456
A_23_P344451	HDGFRP3	Homo sapiens hepatoma-derived growth factor, related protein 3 (HDGFRP3), mRNA [NM_016073]	1.72964	12.699	-11.4431	0.000178613	0.0874992	1.61055
A_23_P88522	NMB	Homo sapiens neuromedin B (NMB), transcript variant 1, mRNA [NM_021077]	1.71732	13.0951	-8.28277	0.000714383	0.0936722	0.371739
A_23_P76078	IL23A	Homo sapiens interleukin 23, alpha subunit p19 (IL23A), mRNA [NM_016584]	1.71307	10.4183	-7.66823	0.000988509	0.103129	0.0555987
A_24_P320699	IGFBP3	Homo sapiens insulin-like growth factor binding protein 3 (IGFBP3), transcript variant 1, mRNA [NM_001013398]	1.70413	14.2963	-12.2092	0.000134791	0.0874992	1.83648
A_23_P105939	C14orf73	Homo sapiens chromosome 14 open reading frame 73 (C14orf73), mRNA [NM_001077594]	1.70145	9.28301	-9.32023	0.000432406	0.0936722	0.84265
A_24_P208730	CNTN4	Homo sapiens contactin 4 (CNTN4), transcript variant 1, mRNA [NM_175607]	1.69574	9.30344	-12.8457	0.000108019	0.0874992	2.00736
A_24_P118196	ENST00000389617	Homo sapiens cDNA clone MGC:157837 IMAGE:40127813, complete cds. [BC127733]	1.69529	9.35353	-14.6123	6.15e-05	0.0874992	2.41395
A_23_P134176	SOD2	Homo sapiens superoxide dismutase 2, mitochondrial (SOD2), nuclear gene encoding mitochondrial protein, transcript variant 2, mRNA [NM_001024465]	1.68096	14.5351	-12.8209	0.000108933	0.0874992	2.00097
A_23_P71037	IL6	Homo sapiens interleukin 6 (interferon, beta 2) (IL6), mRNA [NM_000600]	1.67059	11.6311	-9.69755	0.000364807	0.0936722	0.996713
A_23_P6674	LXN	Homo sapiens latexin (LXN), mRNA [NM_020169]	1.63889	12.7888	-8.42035	0.000666253	0.0936722	0.438505
A_23_P45304	XK	Homo sapiens X-linked Kx blood group (McLeod syndrome) (XK), mRNA [NM_021083]	1.6385	8.82392	-8.04178	0.000809274	0.0986398	0.251339
A_23_P315571	RFTN1	Homo sapiens raftlin, lipid raft linker 1 (RFTN1), mRNA [NM_015150]	1.63675	9.81204	-11.3242	0.000186893	0.0874992	1.5733
A_23_P203120	IGSF4	Homo sapiens immunoglobulin superfamily, member 4 (IGSF4), mRNA [NM_014333]	1.63367	11.3562	-12.4155	0.000125305	0.0874992	1.89347
A_23_P71037	IL6	Homo sapiens interleukin 6 (interferon, beta 2) (IL6), mRNA [NM_000600]	1.63241	11.3753	-9.50427	0.00039769	0.0936722	0.918856
A_23_P85209	IL13RA2	Homo sapiens interleukin 13 receptor, alpha 2 (IL13RA2), mRNA [NM_000640]	1.62931	10.6925	-8.23794	0.00073097	0.0939047	0.349677
A_23_P135257	PRSS3	Homo sapiens protease, serine, 3 (mesotrypsin) (PRSS3), mRNA [NM_002771]	1.60977	10.8984	-10.9706	0.000214408	0.0874992	1.45894
A_24_P229884	LOC440335	Homo sapiens cDNA clone IMAGE:4296365. [BC022385]	1.59673	9.63037	-10.1055	0.000305612	0.0909692	1.15405
A_23_P25964	GALC	Homo sapiens galactosylceramidase (GALC), transcript variant 1, mRNA [NM_000153]	1.59232	8.95151	-9.46083	0.000405569	0.0936722	0.901055
A_23_P207507	ABCC3	Homo sapiens ATP-binding cassette, sub-family C (CFTR/MRP), member 3 (ABCC3), mRNA [NM_003786]	1.59067	12.79	-13.8042	7.89e-05	0.0874992	2.23929
A_23_P151653	APEX1	Homo sapiens APEX nuclease (multifunctional DNA repair enzyme) 1 (APEX1), transcript variant 3, mRNA [NM_080649]	1.5785	13.5526	-8.2684	0.000719651	0.0936722	0.364682
A_23_P106405	NDN	Homo sapiens necdin homolog (mouse) (NDN), mRNA [NM_002487]	1.56706	8.80707	-10.9313	0.000217761	0.0874992	1.44589
A_23_P30655	NFKBIE	Homo sapiens nuclear factor of kappa light polypeptide gene enhancer in B-cells inhibitor, epsilon (NFKBIE), mRNA [NM_004556]	1.56562	10.7991	-12.7071	0.000113251	0.0874992	1.97137
A_24_P387926	KMO	Homo sapiens kynurenine 3-monooxygenase (kynurenine 3-hydroxylase) (KMO), mRNA [NM_003679]	1.55983	9.06064	-8.96043	0.000511554	0.0936722	0.687554
A_32_P48086	BC015434	Homo sapiens, clone IMAGE:4414697, mRNA. [BC015434]	1.55023	10.7481	-12.7304	0.000112351	0.0874992	1.97746
A_24_P344961	AMOT	Homo sapiens angiomotin (AMOT), mRNA [NM_133265]	1.5451	11.4134	-8.29823	0.000708768	0.0936722	0.379313
A_23_P163475	FLJ43339	Homo sapiens FLJ43339 protein (FLJ43339), mRNA [NM_207380]	1.53807	13.1629	-9.00226	0.000501496	0.0936722	0.706016
A_23_P8363	MGC16075	Homo sapiens hypothetical protein MGC16075, mRNA (cDNA clone MGC:16075 IMAGE:3616854), complete cds. [BC007354]	1.53675	9.60637	-10.8465	0.000225224	0.0874992	1.41744
A_24_P157926	TNFAIP3	Homo sapiens tumor necrosis factor, alpha-induced protein 3 (TNFAIP3), mRNA [NM_006290]	1.52471	11.1094	-9.13278	0.000471622	0.0936722	0.762882
A_23_P213319	ADAMTS6	Homo sapiens ADAM metallopeptidase with thrombospondin type 1 motif, 6 (ADAMTS6), mRNA [NM_197941]	1.52104	9.58192	-8.34949	0.000690534	0.0936722	0.404292
A_23_P67042	MOCOS	Homo sapiens molybdenum cofactor sulfurase (MOCOS), mRNA [NM_017947]	1.50654	11.4602	-9.45853	0.000405991	0.0936722	0.900109
A_24_P51588	CCNL2	Homo sapiens cyclin L2 (CCNL2), transcript variant 2, mRNA [NM_001039577]	1.50122	12.1116	-8.7422	0.000568176	0.0936722	0.589353
A_23_P67042	MOCOS	Homo sapiens molybdenum cofactor sulfurase (MOCOS), mRNA [NM_017947]	1.48994	11.5115	-11.1171	0.000202451	0.0874992	1.50699
A_23_P215634	IGFBP3	Homo sapiens insulin-like growth factor binding protein 3 (IGFBP3), transcript variant 1, mRNA [NM_001013398]	1.48361	14.7717	-9.57051	0.00038603	0.0936722	0.945786
A_24_P136653	NFE2L3	Homo sapiens nuclear factor (erythroid-derived 2)-like 3 (NFE2L3), mRNA [NM_004289]	1.47087	10.0637	-8.45257	0.000655555	0.0936722	0.453941
A_24_P101722	ENST00000355049	similar to peptidylprolyl isomerase A isoform 1 (LOC126170), mRNA [Source:RefSeq_dna;Acc:XR_016157] [ENST00000355049]	1.4611	14.8327	-7.70372	0.000969545	0.102384	0.0746875
A_23_P207957	VAPA	Homo sapiens VAMP (vesicle-associated membrane protein)-associated protein A, 33kDa (VAPA), transcript variant 1, mRNA [NM_003574]	1.45975	11.1875	-11.8671	0.000152519	0.0874992	1.73848
A_24_P29686	ZMIZ2	Homo sapiens zinc finger, MIZ-type containing 2 (ZMIZ2), transcript variant 1, mRNA [NM_031449]	1.45178	11.4846	-9.03997	0.000492635	0.0936722	0.722558
A_23_P154929	BID	Homo sapiens BH3 interacting domain death agonist (BID), transcript variant 1, mRNA [NM_197966]	1.44432	13.009	-9.09012	0.000481144	0.0936722	0.744414
A_23_P5342	LRP1B	Homo sapiens low density lipoprotein-related protein 1B (deleted in tumors) (LRP1B), mRNA [NM_018557]	1.43337	8.57427	-8.3794	0.000680157	0.0936722	0.418777
A_32_P118348	CR622072	full-length cDNA clone CS0DF032YA11 of Fetal brain of Homo sapiens (human). [CR622072]	1.42092	9.20732	-9.41352	0.000414367	0.0936722	0.881537
A_23_P3552	RRN3	Homo sapiens RRN3 RNA polymerase I transcription factor homolog (S. cerevisiae), mRNA (cDNA clone IMAGE:3678732), partial cds. [BC009198]	1.42053	9.8396	-9.61482	0.000378461	0.0936722	0.963655
A_32_P69149	STEAP1	Homo sapiens six transmembrane epithelial antigen of the prostate 1 (STEAP1), mRNA [NM_012449]	1.42006	9.79709	-8.48562	0.000644799	0.0936722	0.469694
A_32_P104334	AW972815	EST384910 MAGE resequences, MAGL Homo sapiens cDNA, mRNA sequence [AW972815]	1.41287	13.0051	-9.00972	0.000499729	0.0936722	0.709294
A_32_P226525	BE004814	BE004814 MR2-BN0114-020500-006-e07 BN0114 Homo sapiens cDNA, mRNA sequence [BE004814]	1.409	9.06787	-8.98819	0.000504852	0.0936722	0.69982
A_32_P234405	THC2591546	AI916628 wa28h04.x1 NCI_CGAP_Kid11 Homo sapiens cDNA clone IMAGE:2299447 3', mRNA sequence [AI916628]	1.40617	9.5506	-7.7455	0.000947778	0.101548	0.097026
A_23_P301521	KIAA1462	Novel protein. [Source:Uniprot/SPTREMBL;Acc:Q5T992] [ENST00000375377]	1.40167	10.2657	-9.00324	0.000501265	0.0936722	0.706444
A_23_P21207	UBE1L	Homo sapiens ubiquitin-activating enzyme E1-like (UBE1L), mRNA [NM_003335]	1.40071	10.6121	-11.0453	0.000208203	0.0874992	1.48358
A_24_P388786	DNAH5	Ciliary dynein heavy chain 5 (Axonemal beta dynein heavy chain 5) (HL1). [Source:Uniprot/SWISSPROT;Acc:Q8TE73] [ENST00000382416]	1.39685	9.08471	-10.6645	0.000242306	0.089144	1.35529
A_23_P52888	MPPED2	Homo sapiens metallophosphoesterase domain containing 2 (MPPED2), mRNA [NM_001584]	1.39366	11.5816	-8.55126	0.000624059	0.0936722	0.500752
A_23_P67042	MOCOS	Homo sapiens molybdenum cofactor sulfurase (MOCOS), mRNA [NM_017947]	1.38854	11.7449	-8.64472	0.000595912	0.0936722	0.544437
A_23_P204947	GJB2	Homo sapiens gap junction protein, beta 2, 26kDa (connexin 26) (GJB2), mRNA [NM_004004]	1.37948	11.289	-8.77894	0.00055813	0.0936722	0.606111
A_24_P48791	EIF2S2	Homo sapiens eukaryotic translation initiation factor 2, subunit 2 beta, 38kDa (EIF2S2), mRNA [NM_003908]	1.37581	11.4242	-9.84412	0.000342057	0.0936722	1.05431
A_23_P3663	C16orf14	Homo sapiens chromosome 16 open reading frame 14 (C16orf14), mRNA [NM_138418]	1.37523	12.0747	-12.0624	0.000142071	0.0874992	1.79499
A_23_P64873	DCN	Homo sapiens decorin (DCN), transcript variant A1, mRNA [NM_001920]	1.37384	11.4831	-11.8922	0.000151126	0.0874992	1.74582
A_24_P391260	PTTG1IP	Homo sapiens pituitary tumor-transforming 1 interacting protein (PTTG1IP), mRNA [NM_004339]	1.37025	13.5567	-7.90311	0.00087081	0.0999708	0.179999
A_23_P203920	SSPN	Homo sapiens sarcospan (Kras oncogene-associated gene) (SSPN), mRNA [NM_005086]	1.362	11.5615	-11.1881	0.000196945	0.0874992	1.52994
A_23_P129496	CDH5	Homo sapiens cadherin 5, type 2, VE-cadherin (vascular epithelium) (CDH5), mRNA [NM_001795]	1.36134	9.38939	-9.49831	0.00039876	0.0936722	0.91642
A_32_P452655	LOC654346	Homo sapiens similar to galectin 9 short isoform (LOC654346), mRNA [NM_001040078]	1.35257	11.2771	-8.743	0.000567954	0.0936722	0.58972
A_24_P418019	A_24_P418019	Unknown	1.352	13.9867	-8.4665	0.000650995	0.0936722	0.460591
A_23_P67042	MOCOS	Homo sapiens molybdenum cofactor sulfurase (MOCOS), mRNA [NM_017947]	1.34905	11.6654	-8.74949	0.000566164	0.0936722	0.592687
A_24_P388528	ST6GAL1	Homo sapiens ST6 beta-galactosamide alpha-2,6-sialyltranferase 1 (ST6GAL1), transcript variant 1, mRNA [NM_173216]	1.34861	11.0482	-9.05733	0.000488619	0.0936722	0.730143
A_23_P146946	CST6	Homo sapiens cystatin E/M (CST6), mRNA [NM_001323]	1.34727	9.09318	-11.3787	0.000183039	0.0874992	1.59046
A_32_P115015	CDC42	Homo sapiens cell division cycle 42 (GTP binding protein, 25kDa) (CDC42), transcript variant 3, mRNA [NM_001039802]	1.34499	13.2804	-8.68675	0.000583755	0.0936722	0.563886
A_24_P331704	KRT80	Homo sapiens keratin 80 (KRT80), mRNA [NM_182507]	1.34328	12.3462	-10.8541	0.000224543	0.0874992	1.42
A_23_P307002	SSU72	Homo sapiens cDNA FLJ13048 fis, clone NT2RP3001399, weakly similar to SSU72 PROTEIN. [AK023110]	1.33597	10.8182	-8.38295	0.000678937	0.0936722	0.420494
A_23_P17065	CCL20	Homo sapiens chemokine (C-C motif) ligand 20 (CCL20), mRNA [NM_004591]	1.33544	9.08175	-11.9542	0.000147751	0.0874992	1.76385
A_24_P120734	MGC16075	Homo sapiens hypothetical protein MGC16075, mRNA (cDNA clone MGC:16075 IMAGE:3616854), complete cds. [BC007354]	1.33194	9.06505	-8.7484	0.000566466	0.0936722	0.592187
A_24_P318897	SNX21	Homo sapiens sorting nexin family member 21 (SNX21), transcript variant 4, mRNA [NM_001042633]	1.32625	10.3662	-7.91402	0.000865767	0.0999708	0.185669
A_23_P134419	ZP3	Homo sapiens zona pellucida glycoprotein 3 (sperm receptor) (ZP3), mRNA [NM_007155]	1.32574	10.7699	-9.19089	0.00045902	0.0936722	0.787846
A_23_P132973	PIGY	Homo sapiens phosphatidylinositol glycan anchor biosynthesis, class Y (PIGY), transcript variant 2, mRNA [NM_001042616]	1.32469	13.693	-8.51422	0.00063566	0.0936722	0.483265
A_24_P272073	ENST00000335078	Unknown	1.32171	11.192	-8.49132	0.000642964	0.0936722	0.472404
A_23_P310274	PRSS2	Homo sapiens protease, serine, 2 (trypsin 2) (PRSS2), transcript variant 1, mRNA [NM_002770]	1.31478	9.82138	-11.3595	0.000184383	0.0874992	1.58444
A_32_P918263	A_32_P918263	Unknown	1.30813	10.4939	-9.28328	0.000439814	0.0936722	0.827099
A_23_P215634	IGFBP3	Homo sapiens insulin-like growth factor binding protein 3 (IGFBP3), transcript variant 1, mRNA [NM_001013398]	1.2982	14.7464	-10.9833	0.000213339	0.0874992	1.46314
A_23_P98382	TIMM8B	Homo sapiens translocase of inner mitochondrial membrane 8 homolog B (yeast) (TIMM8B), mRNA [NM_012459]	1.29782	14.3247	-10.126	0.000302955	0.0909692	1.16173
A_23_P78311	SEH1L	Homo sapiens SEH1-like (S. cerevisiae) (SEH1L), transcript variant 2, mRNA [NM_031216]	1.27724	11.3037	-8.70817	0.000577675	0.0936722	0.573751
A_23_P29237	APOL3	Homo sapiens apolipoprotein L, 3 (APOL3), transcript variant beta/a, mRNA [NM_145641]	1.2763	11.1463	-8.29334	0.00071054	0.0936722	0.376917
A_24_P316454	BC022826	Homo sapiens cDNA clone IMAGE:5441030, partial cds. [BC022826]	1.27404	14.3233	-8.73198	0.000571008	0.0936722	0.584676
A_24_P34155	ENST00000358356	Runt-related transcription factor 1 (Core-binding factor, alpha 2 subunit) (CBF-alpha 2) (Acute myeloid leukemia 1 protein) (Oncogene AML-1) (Polyomavirus enhancer-binding protein 2 alpha B subunit) (PEBP2-alpha B) (PEA2-alpha B) (SL3-3 enhancer...	1.27302	9.8299	-7.95237	0.000848321	0.0999708	0.205518
A_23_P149517	PIGR	Homo sapiens polymeric immunoglobulin receptor (PIGR), mRNA [NM_002644]	1.27278	8.60277	-8.55262	0.000623639	0.0936722	0.50139
A_32_P46571	RHBDL2	Homo sapiens rhomboid, veinlet-like 2 (Drosophila) (RHBDL2), mRNA [NM_017821]	1.27228	11.8199	-8.07536	0.000795175	0.0982224	0.268382
A_24_P406525	ChGn	Homo sapiens chondroitin beta1,4 N-acetylgalactosaminyltransferase (ChGn), mRNA [NM_018371]	1.26747	8.61809	-9.94932	0.000326786	0.0935072	1.09491
A_23_P206212	THBS1	Homo sapiens thrombospondin 1 (THBS1), mRNA [NM_003246]	1.2638	13.139	-7.66588	0.00098978	0.103129	0.054332
A_32_P1445	PTPN2	Homo sapiens protein tyrosine phosphatase, non-receptor type 2 (PTPN2), transcript variant 3, mRNA [NM_080423]	1.26164	11.1596	-10.0573	0.000311965	0.0916044	1.13594
A_23_P135273	DNM1	Homo sapiens dynamin 1 (DNM1), transcript variant 2, mRNA [NM_001005336]	1.25758	10.5048	-8.47186	0.000649251	0.0936722	0.463145
A_32_P123771	ATP5E	Homo sapiens ATP synthase, H+ transporting, mitochondrial F1 complex, epsilon subunit (ATP5E), nuclear gene encoding mitochondrial protein, mRNA [NM_006886]	1.2567	13.4983	-10.2891	0.000282815	0.0894984	1.22191
A_23_P111766	A_23_P111766	Unknown	1.25272	9.16754	-7.91754	0.000864147	0.0999708	0.187497
A_32_P45168	MEIS3P1	Homo sapiens Meis1 homolog 3 (mouse) pseudogene 1 (MEIS3P1) on chromosome 17 [NR_002211]	1.24892	11.9445	-10.7049	0.000238378	0.089144	1.36923
A_24_P303524	MICALL2	Homo sapiens MICAL-like 2 (MICALL2), transcript variant 1, mRNA [NM_182924]	1.24653	12.1481	-9.80809	0.000347485	0.0936722	1.04026
A_24_P28165	ARHGAP26	Homo sapiens Rho GTPase activating protein 26 (ARHGAP26), mRNA [NM_015071]	1.2419	9.95454	-10.2559	0.00028678	0.0894984	1.20977
A_32_P190648	THC2651723	HUMUBCP pro-ubiquitin {Homo sapiens} (exp=-1; wgp=0; cg=0), partial (39%) [THC2651723]	1.23812	14.7746	-8.83837	0.000542333	0.0936722	0.633024
A_24_P133017	TMEM25	Homo sapiens transmembrane protein 25 (TMEM25), mRNA [NM_032780]	1.23693	9.01163	-8.8363	0.000542872	0.0936722	0.632093
A_24_P35935	TM6SF1	Homo sapiens cDNA FLJ30876 fis, clone FEBRA2004412. [AK055438]	1.234	10.4067	-7.7914	0.000924539	0.101332	0.121403
A_32_P157671	A_32_P157671	Unknown	1.2316	14.3218	-10.3285	0.000278195	0.0894984	1.23624
A_24_P119745	FN1	Homo sapiens fibronectin 1 (FN1), transcript variant 1, mRNA [NM_212482]	1.23116	13.6047	-8.04575	0.000807591	0.0986398	0.253358
A_23_P204380	GNPTAB	Homo sapiens N-acetylglucosamine-1-phosphate transferase, alpha and beta subunits (GNPTAB), mRNA [NM_024312]	1.21716	11.3399	-8.9702	0.000509183	0.0936722	0.691877
A_23_P308305	ENST00000317571	CDNA FLJ90394 fis, clone NT2RP2005632. (Fragment). [Source:Uniprot/SPTREMBL;Acc:Q8NCA1] [ENST00000317571]	1.21587	11.4804	-7.94627	0.00085107	0.0999708	0.202366
A_24_P315326	LOC341412	PREDICTED: Homo sapiens hypothetical LOC341412 (LOC341412), mRNA [XR_016541]	1.2108	14.1678	-8.73964	0.000568882	0.0936722	0.588184
A_23_P168592	CCDC126	Homo sapiens coiled-coil domain containing 126 (CCDC126), mRNA [NM_138771]	1.20939	10.3769	-7.9627	0.000843696	0.0999708	0.210843
A_24_P684183	SLC44A4	Homo sapiens solute carrier family 44, member 4 (SLC44A4), transcript variant 1, mRNA [NM_025257]	1.20481	8.52337	-7.93316	0.000857008	0.0999708	0.195588
A_23_P18078	RARRES1	Homo sapiens retinoic acid receptor responder (tazarotene induced) 1 (RARRES1), transcript variant 2, mRNA [NM_002888]	1.20411	8.72177	-8.88011	0.000531559	0.0936722	0.651786
A_24_P358406	A_24_P358406	Unknown	1.19625	11.5713	-8.18882	0.000749682	0.0946427	0.325332
A_23_P210719	NSFL1C	Homo sapiens NSFL1 (p97) cofactor (p47) (NSFL1C), transcript variant 1, mRNA [NM_016143]	1.19138	12.4506	-10.5601	0.000252825	0.0894984	1.31888
A_23_P314024	HLA-F	Homo sapiens major histocompatibility complex, class I, F (HLA-F), mRNA [NM_018950]	1.18831	14.2941	-10.1873	0.000295183	0.0901905	1.18452
A_24_P85539	FN1	Homo sapiens fibronectin 1 (FN1), transcript variant 1, mRNA [NM_212482]	1.18568	12.241	-9.50522	0.00039752	0.0936722	0.919244
A_23_P16722	DOCK10	Homo sapiens dedicator of cytokinesis 10 (DOCK10), mRNA [NM_014689]	1.18546	9.25035	-8.50418	0.00063885	0.0936722	0.478508
A_23_P98622	SAA2	Homo sapiens cDNA clone IMAGE:4716555, partial cds. [BC058008]	1.18256	8.67256	-9.8689	0.000338382	0.0936722	1.06393
A_23_P360240	MYEOV	Homo sapiens myeloma overexpressed gene (in a subset of t(11;14) positive multiple myelomas) (MYEOV), mRNA [NM_138768]	1.16613	9.24079	-8.18864	0.000749752	0.0946427	0.325241
A_24_P39508	CMTM3	Homo sapiens CKLF-like MARVEL transmembrane domain containing 3 (CMTM3), transcript variant 1, mRNA [NM_144601]	1.16146	11.1507	-10.1042	0.000305779	0.0909692	1.15357
A_23_P154526	GRB14	Homo sapiens growth factor receptor-bound protein 14 (GRB14), mRNA [NM_004490]	1.15884	9.69115	-8.69771	0.000580636	0.0936722	0.568935
A_23_P204947	GJB2	Homo sapiens gap junction protein, beta 2, 26kDa (connexin 26) (GJB2), mRNA [NM_004004]	1.15766	11.2176	-8.79559	0.000553649	0.0936722	0.613675
A_23_P211007	NRIP1	Homo sapiens nuclear receptor interacting protein 1 (NRIP1), mRNA [NM_003489]	1.15676	13.0158	-9.72855	0.000359846	0.0936722	1.009
A_24_P64407	HMX2	Homo sapiens homeobox (H6 family) 2 (HMX2), mRNA [NM_005519]	1.15093	9.41912	-8.35931	0.000687106	0.0936722	0.409055
A_23_P212715	CBLB	Homo sapiens Cas-Br-M (murine) ecotropic retroviral transforming sequence b (CBLB), mRNA [NM_170662]	1.14597	11.7832	-7.7519	0.000944495	0.101449	0.100436
A_24_P201360	ACSL5	Homo sapiens acyl-CoA synthetase long-chain family member 5 (ACSL5), transcript variant 3, mRNA [NM_203380]	1.13609	8.59871	-8.58016	0.000615186	0.0936722	0.514328
A_24_P98086	GNA12	Homo sapiens guanine nucleotide binding protein (G protein) alpha 12 (GNA12), mRNA [NM_007353]	1.12027	11.8018	-9.37342	0.000422007	0.0936722	0.864886
A_23_P208119	PSTPIP2	Homo sapiens proline-serine-threonine phosphatase interacting protein 2 (PSTPIP2), mRNA [NM_024430]	1.11823	11.297	-9.41628	0.000413848	0.0936722	0.882678
A_24_P250922	PTGS2	Homo sapiens prostaglandin-endoperoxide synthase 2 (prostaglandin G/H synthase and cyclooxygenase) (PTGS2), mRNA [NM_000963]	1.1158	10.6364	-9.23392	0.00044995	0.0936722	0.806196
A_23_P141699	PARD6G	Homo sapiens par-6 partitioning defective 6 homolog gamma (C. elegans) (PARD6G), mRNA [NM_032510]	1.11378	10.6408	-7.65227	0.000997185	0.103661	0.0469789
A_24_P935794	UNQ9433	Homo sapiens RPLK9433 (UNQ9433), mRNA [NM_207413]	1.11287	8.59627	-8.46046	0.000652968	0.0936722	0.457708
A_23_P5778	RAB17	Homo sapiens RAB17, member RAS oncogene family (RAB17), mRNA [NM_022449]	1.10638	9.27883	-8.59747	0.000609947	0.0936722	0.522426
A_23_P204947	GJB2	Homo sapiens gap junction protein, beta 2, 26kDa (connexin 26) (GJB2), mRNA [NM_004004]	1.10591	10.8555	-8.79042	0.000555036	0.0936722	0.611328
A_32_P155052	C18orf17	Homo sapiens chromosome 18 open reading frame 17, mRNA (cDNA clone IMAGE:5582870), partial cds. [BC032684]	1.10203	10.7576	-9.88754	0.000335651	0.0936722	1.07114
A_24_P158718	DTX4	DTX4 protein. [Source:Uniprot/SPTREMBL;Acc:Q0VF38] [ENST00000227451]	1.10047	9.70311	-8.25942	0.000722966	0.0936722	0.360265
A_23_P302404	RASSF6	Homo sapiens Ras association (RalGDS/AF-6) domain family 6 (RASSF6), transcript variant 2, mRNA [NM_201431]	1.09291	8.77533	-8.89077	0.000528852	0.0936722	0.656555
A_23_P121326	CYB561D2	Homo sapiens cytochrome b-561 domain containing 2 (CYB561D2), mRNA [NM_007022]	1.0916	10.9346	-9.2025	0.00045655	0.0936722	0.79281
A_23_P417415	ACOT11	Homo sapiens acyl-CoA thioesterase 11 (ACOT11), transcript variant 2, mRNA [NM_147161]	1.08572	11.6488	-9.19613	0.000457903	0.0936722	0.790087
A_23_P167096	VEGFC	Homo sapiens vascular endothelial growth factor C (VEGFC), mRNA [NM_005429]	1.08061	12.2215	-9.38381	0.00042001	0.0936722	0.869212
A_23_P212552	TBL1XR1	Homo sapiens transducin (beta)-like 1X-linked receptor 1 (TBL1XR1), mRNA [NM_024665]	1.06615	13.3057	-8.25126	0.000725992	0.0936722	0.356249
A_23_P211110	SIM2	Homo sapiens single-minded homolog 2 (Drosophila) (SIM2), transcript variant SIM2, mRNA [NM_005069]	1.06195	9.64057	-8.49239	0.000642621	0.0936722	0.472911
A_23_P321261	ME2	Homo sapiens malic enzyme 2, NAD(+)-dependent, mitochondrial (ME2), nuclear gene encoding mitochondrial protein, mRNA [NM_002396]	1.05628	12.0746	-7.75843	0.000941161	0.101332	0.103911
A_24_P940149	C21orf25	Homo sapiens chromosome 21 open reading frame 25 (C21orf25), transcript variant 1, mRNA [NM_015500]	1.05309	9.44418	-7.83533	0.000902944	0.100569	0.144568
A_32_P183022	ENAH	Homo sapiens enabled homolog (Drosophila) (ENAH), transcript variant 1, mRNA [NM_001008493]	1.04681	10.6126	-9.23657	0.000449399	0.0936722	0.80732
A_23_P122493	TRIM31	Homo sapiens tripartite motif-containing 31 (TRIM31), transcript variant 2, mRNA [NM_052816]	1.04333	8.27024	-8.65133	0.000593978	0.0936722	0.547507
A_23_P131653	PIGF	Homo sapiens phosphatidylinositol glycan anchor biosynthesis, class F (PIGF), transcript variant 1, mRNA [NM_002643]	1.03872	11.4318	-8.27682	0.000716558	0.0936722	0.368819
A_24_P50139	A_24_P50139	Unknown	1.03258	9.2544	-8.0242	0.000816778	0.0992705	0.242378
A_24_P84698	LOC124865	PREDICTED: Homo sapiens similar to muscle protein684 (LOC124865), mRNA [XR_019439]	1.02745	12.6198	-8.85221	0.000538731	0.0936722	0.639258
A_23_P70818	SMO	Homo sapiens smoothened homolog (Drosophila) (SMO), mRNA [NM_005631]	1.02178	10.8452	-8.21513	0.000739588	0.094475	0.338395
A_24_P29665	CYCS	Homo sapiens cytochrome c, somatic (CYCS), nuclear gene encoding mitochondrial protein, mRNA [NM_018947]	1.01787	11.2367	-8.64952	0.000594507	0.0936722	0.546666
A_23_P80635	IRAK2	Homo sapiens interleukin-1 receptor-associated kinase 2 (IRAK2), mRNA [NM_001570]	0.995738	8.33613	-8.52604	0.000631932	0.0936722	0.488854
A_24_P73370	ULK1	Homo sapiens unc-51-like kinase 1 (C. elegans) (ULK1), mRNA [NM_003565]	0.985674	11.4253	-8.27981	0.000715464	0.0936722	0.370287
A_24_P52111	RAB24	Homo sapiens RAB24, member RAS oncogene family (RAB24), transcript variant 1, mRNA [NM_001031677]	0.982601	11.7572	-8.27601	0.000716856	0.0936722	0.36842
A_24_P20292	CR626252	full-length cDNA clone CS0DD001YO10 of Neuroblastoma Cot 50-normalized of Homo sapiens (human). [CR626252]	0.974518	8.87829	-7.83778	0.000901758	0.100569	0.145855
A_24_P53051	LACTB	Homo sapiens lactamase, beta (LACTB), nuclear gene encoding mitochondrial protein, transcript variant 2, mRNA [NM_171846]	0.963904	12.1226	-8.55919	0.00062161	0.0936722	0.504482
A_23_P250813	WRN	Homo sapiens Werner syndrome (WRN), mRNA [NM_000553]	0.962131	10.8501	-8.33884	0.000694276	0.0936722	0.399118
A_23_P258018	MYL5	Homo sapiens myosin, light chain 5, regulatory (MYL5), mRNA [NM_002477]	0.962103	10.9405	-7.80197	0.000919289	0.101332	0.126989
A_24_P32920	LOC286467	full-length cDNA clone CS0DI085YF14 of Placenta Cot 25-normalized of Homo sapiens (human). [CR597240]	0.962051	10.2386	-8.31192	0.000703843	0.0936722	0.386001
A_24_P350576	TNIK	Homo sapiens mRNA for KIAA0551 protein, partial cds. [AB011123]	0.952654	11.144	-7.95927	0.000845227	0.0999708	0.209077
A_23_P58506	ELL2	RNA polymerase II elongation factor ELL2. [Source:Uniprot/SWISSPROT;Acc:O00472] [ENST00000379969]	0.952296	12.9886	-8.33617	0.000695218	0.0936722	0.397819
A_23_P160828	C1orf159	Homo sapiens chromosome 1 open reading frame 159 (C1orf159), mRNA [NM_017891]	0.947191	9.31682	-8.35385	0.000689009	0.0936722	0.406409
A_23_P381992	ITGAV	Homo sapiens integrin, alpha V (vitronectin receptor, alpha polypeptide, antigen CD51) (ITGAV), mRNA [NM_002210]	0.936739	11.1544	-8.06847	0.000798044	0.0982224	0.264892
A_23_P3371	RASGRF1	Homo sapiens Ras protein-specific guanine nucleotide-releasing factor 1 (RASGRF1), transcript variant 1, mRNA [NM_002891]	0.934867	8.76481	-8.28054	0.000715198	0.0936722	0.370644
A_23_P330461	TMC4	Homo sapiens transmembrane channel-like 4 (TMC4), mRNA [NM_144686]	0.930697	12.4322	-7.69704	0.00097308	0.102384	0.071103
A_23_P217899	CCNL2	Homo sapiens cyclin L2 (CCNL2), transcript variant 2, mRNA [NM_001039577]	0.927111	10.2732	-7.83576	0.000902737	0.100569	0.144793
A_24_P203630	ENST00000377003	Ankyrin repeat domain-containing protein 36B. [Source:Uniprot/SWISSPROT;Acc:Q8N2N9] [ENST00000377003]	0.925112	11.4121	-8.01245	0.00082184	0.0992705	0.236375
A_23_P129458	HSPC105	Homo sapiens NAD(P) dependent steroid dehydrogenase-like (HSPC105), mRNA [NM_145168]	0.920874	11.3173	-7.66988	0.000987618	0.103129	0.0564878
A_23_P250813	WRN	Homo sapiens Werner syndrome (WRN), mRNA [NM_000553]	0.912798	10.7958	-8.00127	0.000826692	0.0992705	0.230654
A_24_P303193	CR596214	full-length cDNA clone CS0DC006YB07 of Neuroblastoma Cot 25-normalized of Homo sapiens (human). [CR596214]	0.890862	11.1559	-7.89766	0.000873344	0.0999708	0.177162
A_23_P27584	MYADM	Homo sapiens myeloid-associated differentiation marker (MYADM), transcript variant 1, mRNA [NM_001020818]	0.89032	12.7901	-7.8743	0.000884297	0.100086	0.164984
A_23_P36939	NUFIP1	Homo sapiens nuclear fragile X mental retardation protein interacting protein 1 (NUFIP1), mRNA [NM_012345]	0.877782	10.0679	-7.75872	0.000941014	0.101332	0.104064
A_23_P103361	LCK	Homo sapiens lymphocyte-specific protein tyrosine kinase (LCK), transcript variant 2, mRNA [NM_005356]	-0.870694	8.06287	7.76605	0.000937285	0.101332	0.107964
A_24_P935839	GRIK2	Glutamate receptor, ionotropic kainate 2 precursor (Glutamate receptor 6) (GluR-6) (GluR6) (Excitatory amino acid receptor 4) (EAA4). [Source:Uniprot/SWISSPROT;Acc:Q13002] [ENST00000333309]	-0.8803	8.01831	7.6961	0.000973579	0.102384	0.0705984
A_23_P71492	NEFL	Homo sapiens neurofilament, light polypeptide 68kDa (NEFL), mRNA [NM_006158]	-0.910575	11.9727	7.89189	0.000876035	0.0999708	0.174157
A_24_P182494	DUSP10	Homo sapiens dual specificity phosphatase 10 (DUSP10), transcript variant 1, mRNA [NM_007207]	-0.914554	12.7835	7.92659	0.000860001	0.0999708	0.192188
A_23_P10385	DTL	Homo sapiens denticleless homolog (Drosophila) (DTL), mRNA [NM_016448]	-0.927052	11.5334	7.86011	0.000891032	0.10048	0.157565
A_32_P31771	KIAA1715	Homo sapiens KIAA1715 (KIAA1715), mRNA [NM_030650]	-0.92842	10.1952	7.99578	0.000829088	0.0992705	0.22784
A_23_P42116	PPT2	Homo sapiens palmitoyl-protein thioesterase 2 (PPT2), transcript variant 1, mRNA [NM_005155]	-0.93777	10.8829	7.99424	0.000829759	0.0992705	0.227054
A_23_P137470	SIPA1L2	Homo sapiens signal-induced proliferation-associated 1 like 2 (SIPA1L2), mRNA [NM_020808]	-0.952148	9.09925	7.85149	0.000895156	0.100569	0.153048
A_23_P75028	REEP3	Homo sapiens receptor accessory protein 3 (REEP3), mRNA [NM_001001330]	-0.962239	12.9307	8.28386	0.000713985	0.0936722	0.372273
A_23_P151426	FOXO1A	Homo sapiens forkhead box O1A (rhabdomyosarcoma) (FOXO1A), mRNA [NM_002015]	-0.968237	12.9295	8.24832	0.000727088	0.0936722	0.354799
A_24_P192301	SEMA3A	Homo sapiens sema domain, immunoglobulin domain (Ig), short basic domain, secreted, (semaphorin) 3A (SEMA3A), mRNA [NM_006080]	-0.96961	9.50774	7.78932	0.000925581	0.101332	0.120299
A_23_P48535	ARHGAP5	Homo sapiens Rho GTPase activating protein 5 (ARHGAP5), transcript variant 1, mRNA [NM_001030055]	-0.970719	11.6422	8.64347	0.000596278	0.0936722	0.543858
A_32_P141262	CNOT7	Homo sapiens CCR4-NOT transcription complex, subunit 7 (CNOT7), transcript variant 2, mRNA [NM_054026]	-0.975269	13.2582	8.42261	0.000665494	0.0936722	0.439593
A_23_P385114	ZBTB10	Homo sapiens zinc finger and BTB domain containing 10 (ZBTB10), mRNA [NM_023929]	-0.983708	9.65522	7.82886	0.000906088	0.100671	0.141164
A_24_P282108	ZZEF1	Homo sapiens zinc finger, ZZ-type with EF-hand domain 1 (ZZEF1), mRNA [NM_015113]	-0.984711	11.9115	8.01214	0.000821974	0.0992705	0.236217
A_23_P62099	MAGEC2	Homo sapiens melanoma antigen family C, 2 (MAGEC2), mRNA [NM_016249]	-0.985579	10.4189	7.88911	0.000877334	0.0999708	0.172709
A_23_P4821	JUNB	Homo sapiens jun B proto-oncogene (JUNB), mRNA [NM_002229]	-0.989879	14.433	8.52862	0.000631119	0.0936722	0.490076
A_24_P256415	AK094860	Homo sapiens cDNA FLJ37541 fis, clone BRCAN2026340. [AK094860]	-0.993767	8.81245	8.45589	0.000654465	0.0936722	0.455527
A_23_P50426	ANKRD25	Homo sapiens ankyrin repeat domain 25 (ANKRD25), mRNA [NM_015493]	-1.00191	13.1926	8.84046	0.000541786	0.0936722	0.633967
A_23_P209978	VSNL1	Homo sapiens visinin-like 1 (VSNL1), mRNA [NM_003385]	-1.00541	13.5731	7.94625	0.000851076	0.0999708	0.202359
A_24_P33785	AK057830	Homo sapiens cDNA FLJ25101 fis, clone CBR01328. [AK057830]	-1.00569	9.36217	8.80963	0.000549903	0.0936722	0.62004
A_32_P40744	THC2514053	FABPE_HUMAN (Q01469) Fatty acid-binding protein, epidermal (E-FABP) (Psoriasis-associated fatty acid-binding protein homolog) (PA-FABP), partial (19%) [THC2514053]	-1.01047	8.48219	8.29616	0.000709519	0.0936722	0.378296
A_24_P100301	GIPC2	Homo sapiens GIPC PDZ domain containing family, member 2 (GIPC2), mRNA [NM_017655]	-1.01623	8.89478	8.92814	0.000519485	0.0936722	0.673225
A_32_P27917	KIF26A	Homo sapiens kinesin family member 26A, mRNA (cDNA clone IMAGE:3502885), complete cds. [BC009415]	-1.01952	8.99484	9.02635	0.000495815	0.0936722	0.716591
A_23_P79289	COBLL1	Homo sapiens COBL-like 1 (COBLL1), mRNA [NM_014900]	-1.02544	10.8414	8.75841	0.000563716	0.0936722	0.596759
A_23_P414308	FLCN	Homo sapiens folliculin (FLCN), transcript variant 2, mRNA [NM_144606]	-1.02651	10.9973	9.17482	0.000462464	0.0936722	0.780962
A_23_P367610	SESTD1	Homo sapiens SEC14 and spectrin domains 1 (SESTD1), mRNA [NM_178123]	-1.02903	10.1644	8.44447	0.000658227	0.0936722	0.450065
A_23_P114713	CYP4B1	Homo sapiens cytochrome P450, family 4, subfamily B, polypeptide 1 (CYP4B1), mRNA [NM_000779]	-1.04285	9.39579	8.41102	0.000669389	0.0936722	0.434024
A_23_P55477	ADORA2B	Homo sapiens adenosine A2b receptor (ADORA2B), mRNA [NM_000676]	-1.0461	13.5663	9.34818	0.000426903	0.0936722	0.854357
A_23_P35414	PPP1R3C	Homo sapiens protein phosphatase 1, regulatory (inhibitor) subunit 3C (PPP1R3C), mRNA [NM_005398]	-1.04661	8.94409	9.31088	0.000434265	0.0936722	0.838725
A_23_P103361	LCK	Homo sapiens lymphocyte-specific protein tyrosine kinase (LCK), transcript variant 2, mRNA [NM_005356]	-1.05827	8.37063	8.44478	0.000658124	0.0936722	0.450214
A_23_P106131	KTN1	Homo sapiens kinectin 1 (kinesin receptor) (KTN1), transcript variant 4, mRNA [NM_004986]	-1.0616	14.8556	7.99323	0.0008302	0.0992705	0.226537
A_32_P204676	FABP5	Homo sapiens fatty acid binding protein 5 (psoriasis-associated) (FABP5), mRNA [NM_001444]	-1.06525	11.6958	9.12651	0.000473009	0.0936722	0.760172
A_24_P313504	PLK1	Homo sapiens polo-like kinase 1 (Drosophila) (PLK1), mRNA [NM_005030]	-1.07538	13.4298	8.3014	0.000707623	0.0936722	0.380864
A_23_P100654	ZBTB4	Homo sapiens zinc finger and BTB domain containing 4 (ZBTB4), mRNA [NM_020899]	-1.07682	13.2749	8.39996	0.000673134	0.0936722	0.428696
A_23_P153050	ALKBH5	Homo sapiens alkB, alkylation repair homolog 5 (E. coli) (ALKBH5), mRNA [NM_017758]	-1.08451	13.3513	8.10182	0.000784271	0.0975228	0.281755
A_23_P104323	MGMT	Homo sapiens O-6-methylguanine-DNA methyltransferase (MGMT), mRNA [NM_002412]	-1.09013	13.3341	9.15093	0.000467642	0.0936722	0.770702
A_23_P42802	PDIA4	Homo sapiens protein disulfide isomerase family A, member 4 (PDIA4), mRNA [NM_004911]	-1.09969	12.7812	7.90242	0.000871128	0.0999708	0.179643
A_23_P8723	FLJ44186	Homo sapiens FLJ44186 protein, mRNA (cDNA clone MGC:131846 IMAGE:6139360), complete cds. [BC110858]	-1.10179	9.09239	9.48322	0.000401484	0.0936722	0.910245
A_32_P68504	KIAA1571	Homo sapiens mRNA for KIAA1571 protein, partial cds. [AB046791]	-1.10317	9.52055	9.63576	0.000374948	0.0936722	0.972058
A_24_P56388	HIF1A	Homo sapiens hypoxia-inducible factor 1, alpha subunit (basic helix-loop-helix transcription factor) (HIF1A), transcript variant 2, mRNA [NM_181054]	-1.10794	12.6216	9.6232	0.000377051	0.0936722	0.967019
A_23_P55342	DVL2	Homo sapiens dishevelled, dsh homolog 2 (Drosophila) (DVL2), mRNA [NM_004422]	-1.10834	11.3029	9.25701	0.000445174	0.0936722	0.815992
A_23_P383835	ACAT2	Homo sapiens acetyl-Coenzyme A acetyltransferase 2 (acetoacetyl Coenzyme A thiolase) (ACAT2), mRNA [NM_005891]	-1.1096	12.6218	9.4011	0.000416716	0.0936722	0.876388
A_24_P192727	KAZALD1	Kazal-type serine protease inhibitor domain-containing protein 1 precursor. [Source:Uniprot/SWISSPROT;Acc:Q96I82] [ENST00000224809]	-1.11383	10.7035	9.46324	0.000405127	0.0936722	0.902045
A_23_P36753	ALDH2	Homo sapiens aldehyde dehydrogenase 2 family (mitochondrial) (ALDH2), nuclear gene encoding mitochondrial protein, mRNA [NM_000690]	-1.12403	11.2435	9.26098	0.000444359	0.0936722	0.817672
A_23_P327519	STARD4	Homo sapiens START domain containing 4, sterol regulated (STARD4), mRNA [NM_139164]	-1.12717	10.6107	7.79331	0.000923587	0.101332	0.122415
A_23_P432978	SERPINB13	Homo sapiens serpin peptidase inhibitor, clade B (ovalbumin), member 13 (SERPINB13), mRNA [NM_012397]	-1.12803	14.141	7.87676	0.000883138	0.100086	0.166267
A_23_P64051	CDC42BPG	Serine/threonine-protein kinase MRCK gamma (EC 2.7.11.1) (CDC42- binding protein kinase gamma) (Myotonic dystrophy kinase-related CDC42-binding kinase gamma) (Myotonic dystrophy protein kinase-like alpha) (MRCK gamma) (DMPK-like gamma)....	-1.13688	11.9367	8.48936	0.000643594	0.0936722	0.471472
A_24_P192994	FADS1	Homo sapiens fatty acid desaturase 1 (FADS1), mRNA [NM_013402]	-1.14063	14.0653	9.18823	0.000459587	0.0936722	0.786709
A_23_P141802	SERPINB7	Homo sapiens serpin peptidase inhibitor, clade B (ovalbumin), member 7 (SERPINB7), transcript variant 2, mRNA [NM_001040147]	-1.14083	13.5664	10.024	0.000316446	0.0923206	1.12335
A_24_P29885	NOV	Homo sapiens nephroblastoma overexpressed gene (NOV), mRNA [NM_002514]	-1.15601	10.2569	8.61899	0.000603505	0.0936722	0.532471
A_23_P254733	MLF1IP	Homo sapiens MLF1 interacting protein (MLF1IP), mRNA [NM_024629]	-1.16097	13.5296	9.00838	0.000500045	0.0936722	0.708707
A_23_P57836	A_23_P57836	Unknown	-1.17476	12.3169	10.3288	0.000278157	0.0894984	1.23636
A_24_P22079	FOXO1A	Homo sapiens forkhead box O1A (rhabdomyosarcoma) (FOXO1A), mRNA [NM_002015]	-1.17544	12.3328	9.26925	0.000442665	0.0936722	0.821175
A_32_P422453	FAM21C	Homo sapiens family with sequence similarity 21, member C (FAM21C), mRNA [NM_015262]	-1.17833	12.7839	8.66167	0.000590972	0.0936722	0.552296
A_23_P216068	ATAD2	Homo sapiens ATPase family, AAA domain containing 2 (ATAD2), mRNA [NM_014109]	-1.18016	12.3189	10.2929	0.00028236	0.0894984	1.22331
A_24_P62708	PRKACB	Homo sapiens protein kinase, cAMP-dependent, catalytic, beta (PRKACB), transcript variant 2, mRNA [NM_002731]	-1.18493	11.5012	10.5279	0.000256173	0.0894984	1.30757
A_32_P141682	BC026998	Homo sapiens cDNA clone IMAGE:5107188, containing frame-shift errors. [BC026998]	-1.19942	8.75994	9.66196	0.000370608	0.0936722	0.982537
A_32_P300427	APCDD1L	Homo sapiens adenomatosis polyposis coli down-regulated 1-like (APCDD1L), mRNA [NM_153360]	-1.21087	10.0812	9.16377	0.000464851	0.0936722	0.77622
A_23_P36745	ALDH2	Homo sapiens aldehyde dehydrogenase 2 family (mitochondrial) (ALDH2), nuclear gene encoding mitochondrial protein, mRNA [NM_000690]	-1.21233	11.8074	7.82137	0.000909741	0.10083	0.137222
A_32_P25397	PBX1	Pre-B-cell leukemia transcription factor 1 (Homeobox protein PBX1) (Homeobox protein PRL). [Source:Uniprot/SWISSPROT;Acc:P40424] [ENST00000328681]	-1.21564	9.95383	8.52199	0.000633206	0.0936722	0.486941
A_23_P121665	SORCS2	Homo sapiens sortilin-related VPS10 domain containing receptor 2 (SORCS2), mRNA [NM_020777]	-1.2286	9.21628	8.41613	0.000667669	0.0936722	0.43648
A_32_P188860	AK125591	Homo sapiens cDNA FLJ43603 fis, clone SPLEN2005767. [AK125591]	-1.23796	8.31456	10.5148	0.000257555	0.0894984	1.30294
A_23_P311847	FAM21C	Homo sapiens family with sequence similarity 21, member C (FAM21C), mRNA [NM_015262]	-1.24999	11.8034	7.78025	0.000930119	0.101332	0.115499
A_24_P220485	OLFML2A	Homo sapiens olfactomedin-like 2A (OLFML2A), mRNA [NM_182487]	-1.25915	13.6798	8.04243	0.000809001	0.0986398	0.251666
A_32_P86533	AF038185	Homo sapiens clone 23700 mRNA sequence. [AF038185]	-1.28238	8.74971	8.30005	0.000708111	0.0936722	0.380203
A_23_P216068	ATAD2	Homo sapiens ATPase family, AAA domain containing 2 (ATAD2), mRNA [NM_014109]	-1.29223	12.2066	8.96952	0.000509349	0.0936722	0.691574
A_23_P52806	BACE1	Homo sapiens beta-site APP-cleaving enzyme 1 (BACE1), transcript variant a, mRNA [NM_012104]	-1.31098	13.1012	10.9633	0.00021503	0.0874992	1.45651
A_24_P414556	TTC33	Homo sapiens tetratricopeptide repeat domain 33 (TTC33), mRNA [NM_012382]	-1.31158	10.252	10.8708	0.000223056	0.0874992	1.42562
A_23_P112481	AQP3	Homo sapiens aquaporin 3 (Gill blood group) (AQP3), mRNA [NM_004925]	-1.3133	12.4392	8.14562	0.000766623	0.0960297	0.303763
A_23_P431591	AXIIR	Homo sapiens similar to annexin II receptor (AXIIR), mRNA [NM_001014279]	-1.33117	8.94067	9.49755	0.000398896	0.0936722	0.916111
A_23_P205738	BCL11B	Homo sapiens B-cell CLL/lymphoma 11B (zinc finger protein) (BCL11B), transcript variant 1, mRNA [NM_138576]	-1.33986	9.54751	9.46914	0.000404047	0.0936722	0.90447
A_23_P125078	SLC26A11	Homo sapiens solute carrier family 26, member 11 (SLC26A11), mRNA [NM_173626]	-1.33991	10.8003	11.8303	0.000154595	0.0874992	1.72765
A_23_P391228	MANEAL	Homo sapiens mannosidase, endo-alpha-like (MANEAL), transcript variant 1, mRNA [NM_001031740]	-1.34682	10.4965	9.07521	0.000484526	0.0936722	0.737933
A_23_P43197	CALB1	Homo sapiens calbindin 1, 28kDa (CALB1), mRNA [NM_004929]	-1.35784	8.50803	10.9936	0.000212478	0.0874992	1.46654
A_24_P944437	ARID5B	Homo sapiens AT rich interactive domain 5B (MRF1-like) (ARID5B), mRNA [NM_032199]	-1.36273	11.3409	10.2482	0.000287712	0.0894984	1.20694
A_32_P98291	SFMBT2	Scm-like with four MBT domains protein 2. [Source:Uniprot/SWISSPROT;Acc:Q5VUG0] [ENST00000361972]	-1.36406	8.79666	10.2217	0.000290939	0.0894984	1.1972
A_24_P47211	PDZD8	PDZ domain-containing protein 8 (Sarcoma antigen NY-SAR-84/NY-SAR- 104). [Source:Uniprot/SWISSPROT;Acc:Q8NEN9] [ENST00000334464]	-1.37253	11.6882	8.54297	0.000626635	0.0936722	0.496845
A_24_P416645	KLK13	Homo sapiens kallikrein-related peptidase 13 (KLK13), mRNA [NM_015596]	-1.39241	9.31418	7.92342	0.000861451	0.0999708	0.190544
A_32_P137604	BC018597	Homo sapiens, clone IMAGE:3869276, mRNA. [BC018597]	-1.40224	10.192	9.70315	0.000363905	0.0936722	0.998934
A_23_P205489	SLC7A8	Homo sapiens solute carrier family 7 (cationic amino acid transporter, y+ system), member 8 (SLC7A8), transcript variant 2, mRNA [NM_182728]	-1.40286	9.26825	7.76669	0.000936964	0.101332	0.108301
A_23_P216556	EPB41L4B	Homo sapiens erythrocyte membrane protein band 4.1 like 4B (EPB41L4B), transcript variant 1, mRNA [NM_018424]	-1.40547	11.5323	10.2935	0.000282296	0.0894984	1.22351
A_32_P167239	FLJ36748	Homo sapiens hypothetical protein FLJ36748 (FLJ36748), mRNA [NM_152406]	-1.41661	9.12753	10.525	0.000256481	0.0894984	1.30654
A_23_P259071	AREG	Homo sapiens amphiregulin (schwannoma-derived growth factor) (AREG), mRNA [NM_001657]	-1.41863	10.8545	12.5654	0.000118925	0.0874992	1.93388
A_24_P354689	SPOCK1	Homo sapiens sparc/osteonectin, cwcv and kazal-like domains proteoglycan (testican) 1 (SPOCK1), mRNA [NM_004598]	-1.43538	10.6678	9.23106	0.000450546	0.0936722	0.804979
A_23_P215060	PODXL	Homo sapiens podocalyxin-like (PODXL), transcript variant 1, mRNA [NM_001018111]	-1.43764	13.1144	7.71241	0.000964967	0.102384	0.0793466
A_23_P312150	EDN2	Homo sapiens endothelin 2 (EDN2), mRNA [NM_001956]	-1.43955	7.78199	9.0865	0.000481963	0.0936722	0.742841
A_23_P55682	ZNF447	Homo sapiens zinc finger protein 447 (ZNF447), mRNA [NM_023926]	-1.4466	8.44618	12.501	0.000121618	0.0874992	1.9166
A_24_P175187	SAMD9	Homo sapiens sterile alpha motif domain containing 9 (SAMD9), mRNA [NM_017654]	-1.44683	12.937	8.50011	0.000640149	0.0936722	0.476577
A_23_P83134	GAS1	Homo sapiens growth arrest-specific 1 (GAS1), mRNA [NM_002048]	-1.44863	9.58836	10.2818	0.00028368	0.0894984	1.21925
A_23_P370635	MBOAT2	Homo sapiens membrane bound O-acyltransferase domain containing 2 (MBOAT2), mRNA [NM_138799]	-1.45029	10.7665	8.19669	0.000746647	0.0946427	0.329242
A_23_P146456	CTSL2	Homo sapiens cathepsin L2 (CTSL2), mRNA [NM_001333]	-1.45193	13.7426	12.8635	0.000107368	0.0874992	2.01193
A_24_P225616	RRM2	Homo sapiens ribonucleotide reductase M2 polypeptide (RRM2), mRNA [NM_001034]	-1.45248	12.8302	7.83608	0.000902583	0.100569	0.14496
A_32_P83845	HEY1	Homo sapiens hairy/enhancer-of-split related with YRPW motif 1 (HEY1), transcript variant 2, mRNA [NM_001040708]	-1.45779	9.79127	8.69355	0.000581816	0.0936722	0.567022
A_23_P65618	TGM1	Homo sapiens transglutaminase 1 (K polypeptide epidermal type I, protein-glutamine-gamma-glutamyltransferase) (TGM1), mRNA [NM_000359]	-1.46303	11.7047	8.26374	0.000721369	0.0936722	0.36239
A_23_P68007	ATP1B3	Homo sapiens ATPase, Na+/K+ transporting, beta 3 polypeptide (ATP1B3), mRNA [NM_001679]	-1.46546	15.309	8.17226	0.000756123	0.0949774	0.317079
A_24_P673063	FABP5	Homo sapiens fatty acid binding protein 5 (psoriasis-associated) (FABP5), mRNA [NM_001444]	-1.46721	10.5408	7.70198	0.000970464	0.102384	0.0737545
A_24_P923612	PTHLH	Parathyroid hormone-related protein precursor (PTH-rP) (PTHrP) [Contains: PTHrP[1-36]; PTHrP[38-94]; Osteostatin (PTHrP[107-139])]. [Source:Uniprot/SWISSPROT;Acc:P12272] [ENST00000354417]	-1.46802	12.5379	8.439	0.000660034	0.0936722	0.447451
A_24_P256764	MYH10	Homo sapiens myosin, heavy chain 10, non-muscle (MYH10), mRNA [NM_005964]	-1.46857	7.90522	12.5625	0.000119045	0.0874992	1.9331
A_24_P356916	SLC13A3	Homo sapiens solute carrier family 13 (sodium-dependent dicarboxylate transporter), member 3 (SLC13A3), transcript variant 2, mRNA [NM_001011554]	-1.48182	8.92139	8.48913	0.000643668	0.0936722	0.471363
A_23_P138655	CYP26A1	Homo sapiens cytochrome P450, family 26, subfamily A, polypeptide 1 (CYP26A1), transcript variant 2, mRNA [NM_057157]	-1.48575	8.16797	9.94571	0.000327296	0.0935072	1.09352
A_23_P91697	LARGE	Homo sapiens like-glycosyltransferase (LARGE), transcript variant 1, mRNA [NM_004737]	-1.49269	8.80414	7.81291	0.000913887	0.101042	0.132767
A_23_P216664	FOXE1	Homo sapiens forkhead box E1 (thyroid transcription factor 2) (FOXE1), mRNA [NM_004473]	-1.49605	9.81538	9.18562	0.000460146	0.0936722	0.785591
A_23_P76823	ADSSL1	Homo sapiens adenylosuccinate synthase like 1 (ADSSL1), transcript variant 1, mRNA [NM_199165]	-1.49726	10.4281	12.7685	0.000110896	0.0874992	1.98739
A_23_P61945	MITF	Homo sapiens microphthalmia-associated transcription factor (MITF), transcript variant 1, mRNA [NM_198159]	-1.50258	9.87757	7.73897	0.000951138	0.101548	0.0935469
A_32_P63013	AF086052	Homo sapiens full length insert cDNA clone YY74A12. [AF086052]	-1.50448	8.97414	13.4203	8.92e-05	0.0874992	2.14983
A_23_P28598	DLX2	Homo sapiens distal-less homeobox 2 (DLX2), mRNA [NM_004405]	-1.50946	8.83405	9.21272	0.000454391	0.0936722	0.797169
A_23_P219072	SAMD9	Homo sapiens sterile alpha motif domain containing 9 (SAMD9), mRNA [NM_017654]	-1.52147	11.6537	12.7067	0.000113267	0.0874992	1.97126
A_24_P34168	MYH10	Homo sapiens myosin, heavy chain 10, non-muscle (MYH10), mRNA [NM_005964]	-1.52286	8.07146	9.65852	0.000371173	0.0936722	0.981165
A_23_P101505	KLK11	Homo sapiens kallikrein-related peptidase 11 (KLK11), transcript variant 2, mRNA [NM_144947]	-1.54659	10.9702	7.7748	0.000932865	0.101332	0.112605
A_23_P25674	CKB	Homo sapiens creatine kinase, brain (CKB), mRNA [NM_001823]	-1.54852	12.7661	8.65924	0.000591678	0.0936722	0.55117
A_23_P132175	RTN4R	Homo sapiens reticulon 4 receptor (RTN4R), mRNA [NM_023004]	-1.55671	12.1512	8.30982	0.000704596	0.0936722	0.384977
A_23_P127186	TACC2	Homo sapiens transforming, acidic coiled-coil containing protein 2 (TACC2), transcript variant 1, mRNA [NM_206862]	-1.55943	13.0001	11.1683	0.000198458	0.0874992	1.52358
A_24_P383609	NANOS1	Homo sapiens nanos homolog 1 (Drosophila) (NANOS1), transcript variant 1, mRNA [NM_199461]	-1.56427	13.2754	10.6059	0.000248142	0.0894984	1.33493
A_23_P4551	SETBP1	Homo sapiens SET binding protein 1 (SETBP1), mRNA [NM_015559]	-1.57154	11.273	7.737	0.000952154	0.101548	0.0924968
A_23_P76322	PIK3C2G	Homo sapiens phosphoinositide-3-kinase, class 2, gamma polypeptide (PIK3C2G), mRNA [NM_004570]	-1.57257	8.32183	12.6102	0.000117094	0.0874992	1.94581
A_23_P419696	LYPD1	Homo sapiens LY6/PLAUR domain containing 1 (LYPD1), transcript variant 1, mRNA [NM_144586]	-1.59888	9.79936	8.21889	0.000738158	0.094475	0.340258
A_23_P2271	PTHLH	Homo sapiens parathyroid hormone-like hormone (PTHLH), transcript variant 1, mRNA [NM_198965]	-1.59937	14.0128	10.3608	0.000274476	0.0894984	1.24794
A_23_P72117	SMPDL3A	Homo sapiens sphingomyelin phosphodiesterase, acid-like 3A (SMPDL3A), mRNA [NM_006714]	-1.60913	10.2924	8.38365	0.000678697	0.0936722	0.420832
A_23_P97990	HTRA1	Homo sapiens HtrA serine peptidase 1 (HTRA1), mRNA [NM_002775]	-1.61032	11.0579	8.09475	0.00078717	0.0975228	0.278184
A_24_P873659	MALAT1	Homo sapiens metastasis associated lung adenocarcinoma transcript 1 (non-coding RNA) (MALAT1) on chromosome 11 [NR_002819]	-1.61425	12.294	8.74601	0.000567124	0.0936722	0.591095
A_23_P58328	ANXA10	Homo sapiens annexin A10 (ANXA10), mRNA [NM_007193]	-1.63587	9.24028	13.6069	8.4e-05	0.0874992	2.19386
A_23_P92710	RHOBTB3	Homo sapiens Rho-related BTB domain containing 3 (RHOBTB3), mRNA [NM_014899]	-1.68496	13.4355	8.39249	0.000675674	0.0936722	0.425098
A_23_P121533	SPON2	Homo sapiens spondin 2, extracellular matrix protein (SPON2), mRNA [NM_012445]	-1.6879	14.0497	8.3187	0.000701417	0.0936722	0.389311
A_23_P204847	LCP1	Homo sapiens lymphocyte cytosolic protein 1 (L-plastin) (LCP1), mRNA [NM_002298]	-1.6953	13.2132	14.5645	6.24e-05	0.0874992	2.40409
A_23_P383915	BTBD16	Homo sapiens BTB (POZ) domain containing 16 (BTBD16), mRNA [NM_144587]	-1.71112	9.11914	8.18448	0.000751365	0.0946427	0.323168
A_23_P135634	MAGED1	Homo sapiens NRAGE mRNA, complete cds. [AF217963]	-1.7322	13.7299	8.2494	0.000726684	0.0936722	0.355333
A_23_P412577	ANKRD29	Homo sapiens ankyrin repeat domain 29 (ANKRD29), mRNA [NM_173505]	-1.73586	8.46879	7.66797	0.00098865	0.103129	0.0554585
A_23_P361014	TSHZ3	Homo sapiens teashirt family zinc finger 3 (TSHZ3), mRNA [NM_020856]	-1.73721	9.25678	8.77156	0.000560131	0.0936722	0.602752
A_23_P144458	CAMK2D	Homo sapiens calcium/calmodulin-dependent protein kinase (CaM kinase) II delta (CAMK2D), transcript variant 3, mRNA [NM_001221]	-1.77031	8.69091	8.8241	0.000546075	0.0936722	0.626584
A_24_P91566	BMP7	Homo sapiens bone morphogenetic protein 7 (osteogenic protein 1) (BMP7), mRNA [NM_001719]	-1.78118	9.73981	8.12932	0.000773135	0.0965778	0.295589
A_23_P154150	GPR1	Homo sapiens G protein-coupled receptor 1 (GPR1), mRNA [NM_005279]	-1.78313	8.69725	10.145	0.000300529	0.0909692	1.16879
A_24_P110983	AKT3	RAC-gamma serine/threonine-protein kinase (EC 2.7.11.1) (RAC-PK-gamma) (Protein kinase Akt-3) (Protein kinase B, gamma) (PKB gamma) (STK-2). [Source:Uniprot/SWISSPROT;Acc:Q9Y243] [ENST00000366539]	-1.80085	9.22526	14.1141	7.16e-05	0.0874992	2.30837
A_23_P393034	HAS3	Homo sapiens hyaluronan synthase 3 (HAS3), transcript variant 1, mRNA [NM_005329]	-1.81661	11.0991	11.8908	0.000151204	0.0874992	1.74541
A_23_P151529	C14orf132	Homo sapiens chromosome 14 open reading frame 132 (C14orf132), mRNA [NM_020215]	-1.83653	9.27738	10.2545	0.000286944	0.0894984	1.20927
A_23_P371966	KIAA1946	Homo sapiens mRNA for KIAA1946 protein. [AB075826]	-1.8538	9.22575	12.7831	0.000110344	0.0874992	1.99119
A_23_P252306	ID1	Homo sapiens inhibitor of DNA binding 1, dominant negative helix-loop-helix protein (ID1), transcript variant 1, mRNA [NM_002165]	-1.86309	14.9278	8.20179	0.000744687	0.0946427	0.331775
A_24_P639671	AK095831	Homo sapiens cDNA FLJ38512 fis, clone HCHON2000503. [AK095831]	-1.86352	12.4162	10.3835	0.000271904	0.0894984	1.2561
A_23_P72668	SDPR	Homo sapiens serum deprivation response (phosphatidylserine binding protein) (SDPR), mRNA [NM_004657]	-1.87102	8.63538	12.7652	0.000111023	0.0874992	1.98652
A_23_P29655	C3orf14	Homo sapiens chromosome 3 open reading frame 14 (C3orf14), mRNA [NM_020685]	-1.87623	10.9713	7.87213	0.000885323	0.100086	0.163851
A_32_P199884	HORMAD1	Homo sapiens HORMA domain containing 1 (HORMAD1), mRNA [NM_032132]	-1.8918	8.60944	7.9891	0.000832011	0.0992705	0.224417
A_23_P154566	C20orf100	Homo sapiens chromosome 20 open reading frame 100 (C20orf100), mRNA [NM_032883]	-1.93624	12.3748	12.1379	0.000138267	0.0874992	1.81643
A_23_P356494	SPINK5	Homo sapiens serine peptidase inhibitor, Kazal type 5 (SPINK5), mRNA [NM_006846]	-1.94052	10.9673	8.72161	0.000573902	0.0936722	0.57992
A_24_P235248	PTPRZ1	Homo sapiens protein tyrosine phosphatase, receptor-type, Z polypeptide 1 (PTPRZ1), mRNA [NM_002851]	-1.94261	10.0092	9.78181	0.000351511	0.0936722	1.02997
A_23_P19733	SLC22A3	Homo sapiens solute carrier family 22 (extraneuronal monoamine transporter), member 3 (SLC22A3), mRNA [NM_021977]	-1.95849	9.58394	8.46466	0.000651597	0.0936722	0.45971
A_23_P355244	SAMD9	Homo sapiens sterile alpha motif domain containing 9 (SAMD9), mRNA [NM_017654]	-1.98149	14.6173	11.4608	0.000177422	0.0874992	1.61603
A_32_P32413	AK123972	Homo sapiens cDNA FLJ41978 fis, clone SKNSH2000482. [AK123972]	-1.99073	10.9114	10.0843	0.000308391	0.0911466	1.14609
A_32_P190737	KIAA1450	Homo sapiens cDNA FLJ25252 fis, clone STM03814. [AK057981]	-1.99912	10.9531	12.1799	0.000136204	0.0874992	1.82828
A_24_P80204	MALL	Homo sapiens mal, T-cell differentiation protein-like (MALL), mRNA [NM_005434]	-2.00305	12.6672	14.8988	5.65e-05	0.0874992	2.47174
A_32_P170454	LOC283454	Homo sapiens cDNA FLJ37411 fis, clone BRAMY2028682. [AK094730]	-2.01186	11.8404	11.1951	0.000196411	0.0874992	1.53219
A_24_P607880	AL832758	Homo sapiens mRNA; cDNA DKFZp686C0927 (from clone DKFZp686C0927). [AL832758]	-2.05784	8.79935	12.3638	0.000127607	0.0874992	1.87931
A_23_P112482	AQP3	Homo sapiens aquaporin 3 (Gill blood group) (AQP3), mRNA [NM_004925]	-2.15246	12.34	10.9418	0.00021686	0.0874992	1.44938
A_23_P7528	DPYSL3	Homo sapiens dihydropyrimidinase-like 3 (DPYSL3), mRNA [NM_001387]	-2.21163	8.84751	9.15973	0.000465726	0.0936722	0.774487
A_23_P59375	ID4	Homo sapiens inhibitor of DNA binding 4, dominant negative helix-loop-helix protein (ID4), mRNA [NM_001546]	-2.22097	12.6182	17.5124	2.77e-05	0.0874992	2.91603
A_23_P213415	SEMA5A	Homo sapiens sema domain, seven thrombospondin repeats (type 1 and type 1-like), transmembrane domain (TM) and short cytoplasmic domain, (semaphorin) 5A (SEMA5A), mRNA [NM_003966]	-2.24881	10.3136	10.6428	0.000244446	0.089144	1.34777
A_23_P169278	AGTPBP1	Homo sapiens ATP/GTP binding protein 1 (AGTPBP1), mRNA [NM_015239]	-2.2672	10.6756	12.9669	0.000103683	0.0874992	2.0383
A_23_P18751	TMPRSS11E	Homo sapiens transmembrane protease, serine 11E (TMPRSS11E), mRNA [NM_014058]	-2.27263	9.90161	11.9953	0.000145561	0.0874992	1.77573
A_23_P141180	TOM1L2	Homo sapiens cDNA FLJ31397 fis, clone NT2NE1000163. [AK055959]	-2.29909	13.3505	18.9533	1.96e-05	0.0858843	3.10902
A_23_P163697	SYT17	Homo sapiens synaptotagmin XVII (SYT17), mRNA [NM_016524]	-2.31278	10.5312	7.91149	0.000866933	0.0999708	0.184355
A_23_P138635	BNIP3	Homo sapiens BCL2/adenovirus E1B 19kDa interacting protein 3 (BNIP3), nuclear gene encoding mitochondrial protein, mRNA [NM_004052]	-2.33269	11.7107	10.2351	0.000289293	0.0894984	1.20215
A_23_P2674	KRT4	Homo sapiens keratin 4 (KRT4), mRNA [NM_002272]	-2.37465	13.5301	20.5972	1.36e-05	0.0766047	3.29479
A_32_P146635	CR603982	full-length cDNA clone CS0DF021YL03 of Fetal brain of Homo sapiens (human). [CR603982]	-2.44277	12.0686	10.6559	0.000243159	0.089144	1.35229
A_23_P68487	BMP7	Homo sapiens bone morphogenetic protein 7 (osteogenic protein 1) (BMP7), mRNA [NM_001719]	-2.44301	12.0847	9.52382	0.000394204	0.0936722	0.926831
A_23_P200685	MOSC2	Homo sapiens MOCO sulphurase C-terminal domain containing 2 (MOSC2), mRNA [NM_017898]	-2.4897	9.00702	12.1321	0.000138558	0.0874992	1.81478
A_24_P149036	DPYSL3	Homo sapiens dihydropyrimidinase-like 3 (DPYSL3), mRNA [NM_001387]	-2.49573	12.682	11.4257	0.0001798	0.0874992	1.60512
A_32_P101031	LYPD1	Homo sapiens LY6/PLAUR domain containing 1 (LYPD1), transcript variant 1, mRNA [NM_144586]	-2.55671	13.4514	22.8602	8.54e-06	0.0760064	3.50319
A_23_P251043	C20orf39	Homo sapiens chromosome 20 open reading frame 39 (C20orf39), mRNA [NM_024893]	-2.5669	10.1231	8.70596	0.0005783	0.0936722	0.572732
A_24_P114739	CAMK2D	Homo sapiens calcium/calmodulin-dependent protein kinase (CaM kinase) II delta (CAMK2D), transcript variant 1, mRNA [NM_172127]	-2.85468	9.90117	9.05398	0.000489393	0.0936722	0.728678
A_23_P420442	SEMA6D	Homo sapiens sema domain, transmembrane domain (TM), and cytoplasmic domain, (semaphorin) 6D (SEMA6D), transcript variant 4, mRNA [NM_153618]	-2.94466	10.6117	9.56715	0.00038661	0.0936722	0.944428
A_23_P167367	PITX2	Homo sapiens paired-like homeodomain transcription factor 2 (PITX2), transcript variant 2, mRNA [NM_153426]	-2.99529	9.26704	8.53534	0.000629016	0.0936722	0.493245
A_32_P72541	BF803942	BF803942 CM2-CI0135-021100-477-g08 CI0135 Homo sapiens cDNA, mRNA sequence [BF803942]	-3.03788	9.95921	15.2683	5.07e-05	0.0874992	2.54333
A_23_P303087	PTN	Homo sapiens pleiotrophin (heparin binding growth factor 8, neurite growth-promoting factor 1) (PTN), mRNA [NM_002825]	-3.10224	10.2391	8.66742	0.000589307	0.0936722	0.554959
A_32_P69368	ID2	Homo sapiens inhibitor of DNA binding 2, dominant negative helix-loop-helix protein (ID2), mRNA [NM_002166]	-3.32806	11.7541	10.8122	0.000228326	0.0874992	1.40586
A_23_P150316	MMP12	Homo sapiens matrix metallopeptidase 12 (macrophage elastase) (MMP12), mRNA [NM_002426]	-3.7484	11.423	8.28372	0.000714037	0.0936722	0.372203
A_23_P340698	MMP12	Homo sapiens matrix metallopeptidase 12 (macrophage elastase) (MMP12), mRNA [NM_002426]	-3.76593	11.0266	11.7655	0.000158324	0.0874992	1.70849
A_23_P8913	CA2	Homo sapiens carbonic anhydrase II (CA2), mRNA [NM_000067]	-4.51942	13.7139	30.5682	2.35e-06	0.0760064	3.95226

## Sheet: mRNA2h
ID	GeneName	Description	logFC	AveExpr	t	P.Value	adj.P.Val	B
A_23_P89431	CCL2	Homo sapiens chemokine (C-C motif) ligand 2 (CCL2), mRNA [NM_002982]	4.70565	12.2556	-16.87	9.05e-05	0.0805921	2.23449
A_23_P89431	CCL2	Homo sapiens chemokine (C-C motif) ligand 2 (CCL2), mRNA [NM_002982]	4.68945	12.3608	-20.5271	4.26e-05	0.0791726	2.71622
A_23_P89431	CCL2	Homo sapiens chemokine (C-C motif) ligand 2 (CCL2), mRNA [NM_002982]	4.66189	12.2933	-12.4084	0.000292077	0.0805921	1.30975
A_23_P89431	CCL2	Homo sapiens chemokine (C-C motif) ligand 2 (CCL2), mRNA [NM_002982]	4.65031	12.2655	-11.9921	0.000332421	0.0805921	1.19559
A_23_P89431	CCL2	Homo sapiens chemokine (C-C motif) ligand 2 (CCL2), mRNA [NM_002982]	4.61542	12.3671	-14.0143	0.000183861	0.0805921	1.69935
A_23_P89431	CCL2	Homo sapiens chemokine (C-C motif) ligand 2 (CCL2), mRNA [NM_002982]	4.55556	12.357	-13.7196	0.000199371	0.0805921	1.63337
A_23_P89431	CCL2	Homo sapiens chemokine (C-C motif) ligand 2 (CCL2), mRNA [NM_002982]	4.5015	12.3734	-17.5629	7.76e-05	0.0805921	2.3406
A_23_P89431	CCL2	Homo sapiens chemokine (C-C motif) ligand 2 (CCL2), mRNA [NM_002982]	4.48875	12.4662	-18.2085	6.76e-05	0.0805921	2.43258
A_23_P89431	CCL2	Homo sapiens chemokine (C-C motif) ligand 2 (CCL2), mRNA [NM_002982]	4.48172	12.3419	-12.9152	0.000250887	0.0805921	1.44101
A_23_P89431	CCL2	Homo sapiens chemokine (C-C motif) ligand 2 (CCL2), mRNA [NM_002982]	4.44431	12.4405	-12.8787	0.0002536	0.0805921	1.43183
A_23_P255345	VNN1	Homo sapiens vanin 1 (VNN1), mRNA [NM_004666]	4.28055	11.0842	-30.4182	9.37e-06	0.0755594	3.41738
A_24_P337700	VNN1	Homo sapiens vanin 1 (VNN1), mRNA [NM_004666]	4.23725	10.0547	-13.8479	0.000192426	0.0805921	1.66237
A_23_P56898	KYNU	Homo sapiens kynureninase (L-kynurenine hydrolase) (KYNU), transcript variant 1, mRNA [NM_003937]	4.01343	12.1687	-16.912	8.97e-05	0.0805921	2.24116
A_23_P434809	S100A8	Homo sapiens S100 calcium binding protein A8 (S100A8), mRNA [NM_002964]	3.83586	11.6082	-23.1473	2.69e-05	0.0755594	2.96691
A_24_P77082	KMO	Homo sapiens kynurenine 3-monooxygenase (kynurenine 3-hydroxylase) (KMO), mRNA [NM_003679]	3.68582	11.3283	-10.31	0.000588147	0.081491	0.667109
A_23_P81898	UBD	Homo sapiens ubiquitin D (UBD), mRNA [NM_006398]	3.4681	12.9081	-17.1015	8.59e-05	0.0805921	2.27084
A_23_P92499	TLR2	Homo sapiens toll-like receptor 2 (TLR2), mRNA [NM_003264]	3.3597	10.7174	-32.8809	6.94e-06	0.0755594	3.51793
A_23_P134835	ChGn	Homo sapiens chondroitin beta1,4 N-acetylgalactosaminyltransferase (ChGn), mRNA [NM_018371]	3.35844	10.1877	-8.98181	0.000985595	0.0865202	0.157523
A_23_P87238	SAA4	Homo sapiens serum amyloid A4, constitutive (SAA4), mRNA [NM_006512]	3.32249	11.5173	-15.0459	0.000140219	0.0805921	1.91306
A_23_P87238	SAA4	Homo sapiens serum amyloid A4, constitutive (SAA4), mRNA [NM_006512]	3.29462	11.6712	-16.2707	0.00010396	0.0805921	2.13604
A_24_P11506	KYNU	Homo sapiens kynureninase (L-kynurenine hydrolase) (KYNU), transcript variant 2, mRNA [NM_001032998]	3.28979	12.0218	-23.4116	2.57e-05	0.0755594	2.98888
A_23_P92499	TLR2	Homo sapiens toll-like receptor 2 (TLR2), mRNA [NM_003264]	3.26389	10.6776	-30.3106	9.5e-06	0.0755594	3.41253
A_23_P87238	SAA4	Homo sapiens serum amyloid A4, constitutive (SAA4), mRNA [NM_006512]	3.23327	11.6949	-23.4152	2.57e-05	0.0755594	2.98918
A_23_P92499	TLR2	Homo sapiens toll-like receptor 2 (TLR2), mRNA [NM_003264]	3.09425	10.6231	-20.1454	4.58e-05	0.0791726	2.67401
A_23_P92499	TLR2	Homo sapiens toll-like receptor 2 (TLR2), mRNA [NM_003264]	3.06306	10.6357	-25.5838	1.83e-05	0.0755594	3.1506
A_23_P87238	SAA4	Homo sapiens serum amyloid A4, constitutive (SAA4), mRNA [NM_006512]	3.03013	11.5106	-25.3599	1.89e-05	0.0755594	3.13536
A_23_P103310	S100A7	Homo sapiens S100 calcium binding protein A7 (S100A7), mRNA [NM_002963]	2.98151	12.4385	-12.9137	0.000251001	0.0805921	1.44063
A_23_P87238	SAA4	Homo sapiens serum amyloid A4, constitutive (SAA4), mRNA [NM_006512]	2.96598	11.6319	-20.9754	3.92e-05	0.0791726	2.76378
A_23_P92499	TLR2	Homo sapiens toll-like receptor 2 (TLR2), mRNA [NM_003264]	2.94522	10.7189	-20.4036	4.36e-05	0.0791726	2.70275
A_23_P87238	SAA4	Homo sapiens serum amyloid A4, constitutive (SAA4), mRNA [NM_006512]	2.93053	11.7656	-30.1658	9.67e-06	0.0755594	3.40593
A_23_P87238	SAA4	Homo sapiens serum amyloid A4, constitutive (SAA4), mRNA [NM_006512]	2.92393	11.5755	-23.6533	2.47e-05	0.0755594	3.00851
A_23_P23048	S100A9	Homo sapiens S100 calcium binding protein A9 (S100A9), mRNA [NM_002965]	2.91624	12.3141	-10.3406	0.000581624	0.081491	0.677806
A_23_P92499	TLR2	Homo sapiens toll-like receptor 2 (TLR2), mRNA [NM_003264]	2.90741	10.4593	-20.5654	4.23e-05	0.0791726	2.72037
A_23_P92499	TLR2	Homo sapiens toll-like receptor 2 (TLR2), mRNA [NM_003264]	2.90311	10.7259	-15.4262	0.000127466	0.0805921	1.98562
A_23_P92499	TLR2	Homo sapiens toll-like receptor 2 (TLR2), mRNA [NM_003264]	2.8914	10.5077	-14.7581	0.000150949	0.0805921	1.85599
A_23_P92499	TLR2	Homo sapiens toll-like receptor 2 (TLR2), mRNA [NM_003264]	2.87356	10.7008	-10.7473	0.000502999	0.0814351	0.815831
A_23_P87238	SAA4	Homo sapiens serum amyloid A4, constitutive (SAA4), mRNA [NM_006512]	2.84394	11.3701	-27.5216	1.38e-05	0.0755594	3.27074
A_23_P87238	SAA4	Homo sapiens serum amyloid A4, constitutive (SAA4), mRNA [NM_006512]	2.82637	11.3255	-22.7163	2.89e-05	0.0762919	2.92989
A_23_P404162	HDAC9	Homo sapiens histone deacetylase 9 (HDAC9), transcript variant 3, mRNA [NM_014707]	2.82528	10.734	-10.2218	0.000607447	0.081491	0.636059
A_23_P92499	TLR2	Homo sapiens toll-like receptor 2 (TLR2), mRNA [NM_003264]	2.81644	10.5781	-15.6688	0.000120084	0.0805921	2.03031
A_24_P844984	PIGR	Homo sapiens polymeric immunoglobulin receptor (PIGR), mRNA [NM_002644]	2.801	9.98453	-11.7872	0.00035485	0.0805921	1.13715
A_23_P200838	KMO	Homo sapiens kynurenine 3-monooxygenase (kynurenine 3-hydroxylase) (KMO), mRNA [NM_003679]	2.79393	10.2523	-24.7817	2.06e-05	0.0755594	3.09457
A_23_P203115	TMEM25	Homo sapiens transmembrane protein 25 (TMEM25), mRNA [NM_032780]	2.76488	10.0173	-26.4577	1.6e-05	0.0755594	3.20729
A_23_P156687	CFB	Homo sapiens complement factor B (CFB), mRNA [NM_001710]	2.75117	12.6193	-15.0023	0.000141782	0.0805921	1.90453
A_24_P124624	OLR1	Homo sapiens oxidized low density lipoprotein (lectin-like) receptor 1 (OLR1), mRNA [NM_002543]	2.7419	13.7037	-21.1467	3.8e-05	0.0791726	2.7814
A_24_P355649	FLI1	Homo sapiens Friend leukemia virus integration 1 (FLI1), mRNA [NM_002017]	2.73689	9.37496	-9.7867	0.000715165	0.0831844	0.477339
A_23_P87238	SAA4	Homo sapiens serum amyloid A4, constitutive (SAA4), mRNA [NM_006512]	2.7278	11.3973	-23.767	2.43e-05	0.0755594	3.0176
A_23_P202458	ZNF22	Homo sapiens zinc finger protein 22 (KOX 15) (ZNF22), mRNA [NM_006963]	2.56799	11.2672	-11.5999	0.000377024	0.0805921	1.08241
A_23_P14515	ACOT4	Homo sapiens acyl-CoA thioesterase 4 (ACOT4), mRNA [NM_152331]	2.56794	9.82453	-16.5819	9.67e-05	0.0805921	2.18797
A_23_P98350	BIRC3	Homo sapiens baculoviral IAP repeat-containing 3 (BIRC3), transcript variant 1, mRNA [NM_001165]	2.55787	14.4876	-9.12948	0.000927465	0.0852224	0.218913
A_23_P2492	C1S	Homo sapiens complement component 1, s subcomponent (C1S), transcript variant 1, mRNA [NM_001734]	2.55003	12.4522	-10.5773	0.000534134	0.0814351	0.759047
A_23_P88439	MTAC2D1	Homo sapiens membrane targeting (tandem) C2 domain containing 1 (MTAC2D1), mRNA [NM_152332]	2.51537	9.65005	-16.0288	0.000110095	0.0805921	2.09439
A_23_P326160	ZC3H12A	Homo sapiens zinc finger CCCH-type containing 12A (ZC3H12A), mRNA [NM_025079]	2.51488	12.9694	-14.901	0.000145498	0.0805921	1.88456
A_23_P384512	ZNF22	Homo sapiens zinc finger protein 22 (KOX 15) (ZNF22), mRNA [NM_006963]	2.50197	10.1149	-16.9554	8.88e-05	0.0805921	2.24801
A_24_P208730	CNTN4	Homo sapiens contactin 4 (CNTN4), transcript variant 1, mRNA [NM_175607]	2.47081	9.31588	-10.6426	0.000521894	0.0814351	0.781015
A_23_P171296	MPP1	Homo sapiens membrane protein, palmitoylated 1, 55kDa (MPP1), mRNA [NM_002436]	2.41643	9.36011	-11.7486	0.000359277	0.0805921	1.12599
A_23_P27315	EMILIN2	Homo sapiens elastin microfibril interfacer 2 (EMILIN2), mRNA [NM_032048]	2.3504	9.32175	-10.1643	0.000620444	0.081491	0.615639
A_23_P101407	C3	Homo sapiens complement component 3 (C3), mRNA [NM_000064]	2.33253	14.4308	-10.553	0.000538782	0.0814351	0.750822
A_23_P118203	LOC124220	Homo sapiens similar to common salivary protein 1 (LOC124220), mRNA [NM_145252]	2.33165	10.7183	-15.4189	0.000127697	0.0805921	1.98426
A_23_P324327	GPRC5B	Homo sapiens G protein-coupled receptor, family C, group 5, member B (GPRC5B), mRNA [NM_016235]	2.31553	11.4253	-12.5553	0.00027932	0.0805921	1.34864
A_23_P211910	PLOD2	Homo sapiens procollagen-lysine, 2-oxoglutarate 5-dioxygenase 2 (PLOD2), transcript variant 1, mRNA [NM_182943]	2.29147	11.998	-12.129	0.000318427	0.0805921	1.23379
A_32_P3214	THC2515368	Unknown	2.28074	9.23383	-9.64758	0.000754571	0.0834659	0.424575
A_24_P29686	ZMIZ2	Homo sapiens zinc finger, MIZ-type containing 2 (ZMIZ2), transcript variant 1, mRNA [NM_031449]	2.26837	10.9767	-19.1969	5.51e-05	0.0805921	2.5618
A_23_P145965	TPST1	Homo sapiens tyrosylprotein sulfotransferase 1 (TPST1), mRNA [NM_003596]	2.26664	12.5094	-9.00927	0.00097445	0.0861736	0.169034
A_23_P160920	PDZK1IP1	Homo sapiens PDZK1 interacting protein 1 (PDZK1IP1), mRNA [NM_005764]	2.2582	11.523	-20.6878	4.14e-05	0.0791726	2.73351
A_23_P93599	C6orf58	Homo sapiens chromosome 6 open reading frame 58 (C6orf58), mRNA [NM_001010905]	2.24291	8.92814	-9.4756	0.000807112	0.0848364	0.357938
A_32_P130536	THC2650668	Q4RGI5_TETNG (Q4RGI5) Chromosome undetermined SCAF15099, whole genome shotgun sequence. (Fragment), partial (6%) [THC2650668]	2.23945	9.64486	-11.0017	0.000460516	0.0814351	0.898497
A_23_P42718	NFE2L3	Homo sapiens nuclear factor (erythroid-derived 2)-like 3 (NFE2L3), mRNA [NM_004289]	2.17453	12.302	-11.2946	0.000417029	0.0805921	0.990306
A_23_P45304	XK	Homo sapiens X-linked Kx blood group (McLeod syndrome) (XK), mRNA [NM_021083]	2.16081	8.87402	-16.8591	9.07e-05	0.0805921	2.23276
A_23_P106405	NDN	Homo sapiens necdin homolog (mouse) (NDN), mRNA [NM_002487]	2.09472	8.61149	-18.3017	6.62e-05	0.0805921	2.44533
A_24_P227230	IGSF4	Homo sapiens immunoglobulin superfamily, member 4 (IGSF4), mRNA [NM_014333]	2.08845	9.68757	-19.1175	5.6e-05	0.0805921	2.55191
A_23_P39590	XDH	Homo sapiens xanthine dehydrogenase (XDH), mRNA [NM_000379]	2.08594	9.88348	-10.7997	0.000493866	0.0814351	0.833073
A_24_P17052	AF116677	Homo sapiens PRO1966 mRNA, complete cds. [AF116677]	2.05869	8.24122	-15.1561	0.000786893	0.0840848	0.261293
A_23_P38732	CDH2	Homo sapiens cadherin 2, type 1, N-cadherin (neuronal) (CDH2), mRNA [NM_001792]	2.05607	11.9959	-18.7988	5.98e-05	0.0805921	2.51136
A_24_P686992	ENST00000288911	Ankyrin repeat domain-containing protein 36A. [Source:Uniprot/SWISSPROT;Acc:Q6UX02] [ENST00000288911]	2.04523	12.5144	-9.55218	0.000783169	0.0840848	0.387806
A_24_P388528	ST6GAL1	Homo sapiens ST6 beta-galactosamide alpha-2,6-sialyltranferase 1 (ST6GAL1), transcript variant 1, mRNA [NM_173216]	2.04517	10.4292	-13.8801	0.000190728	0.0805921	1.66959
A_24_P35935	TM6SF1	Homo sapiens cDNA FLJ30876 fis, clone FEBRA2004412. [AK055438]	2.04359	10.5685	-12.0127	0.000330271	0.0805921	1.20137
A_24_P372012	ICA1	Homo sapiens islet cell autoantigen 1, 69kDa (ICA1), transcript variant 2, mRNA [NM_004968]	2.03379	8.88302	-9.98188	0.000664113	0.081764	0.549701
A_23_P215419	ICA1	Homo sapiens islet cell autoantigen 1, 69kDa (ICA1), transcript variant 2, mRNA [NM_004968]	2.02957	9.00138	-16.5141	9.82e-05	0.0805921	2.1768
A_23_P135499	CLIC4	Homo sapiens chloride intracellular channel 4 (CLIC4), mRNA [NM_013943]	2.02924	13.7536	-10.6762	0.000515733	0.0814351	0.792245
A_23_P394304	PDZK1IP1	Homo sapiens PDZK1 interacting protein 1 (PDZK1IP1), mRNA [NM_005764]	2.02682	11.5293	-15.8768	0.000114181	0.0805921	2.06764
A_23_P98622	SAA2	Homo sapiens cDNA clone IMAGE:4716555, partial cds. [BC058008]	2.01993	9.48911	-11.7223	0.000362339	0.0805921	1.11834
A_23_P259189	CLIC4	Homo sapiens chloride intracellular channel 4 (CLIC4), mRNA [NM_013943]	2.01332	11.7146	-11.3509	0.000409265	0.0805921	1.00757
A_23_P62890	GBP1	Homo sapiens guanylate binding protein 1, interferon-inducible, 67kDa (GBP1), mRNA [NM_002053]	2.01189	11.8665	-13.815	0.000194175	0.0805921	1.65498
A_23_P257111	FBP1	Homo sapiens fructose-1,6-bisphosphatase 1 (FBP1), mRNA [NM_000507]	1.96959	10.1782	-11.33	0.000412123	0.0805921	1.00118
A_23_P3221	SQRDL	Homo sapiens sulfide quinone reductase-like (yeast) (SQRDL), mRNA [NM_021199]	1.9627	14.1399	-13.0504	0.000241154	0.0805921	1.47466
A_23_P9415	ACO1	Homo sapiens aconitase 1, soluble (ACO1), mRNA [NM_002197]	1.96216	10.848	-12.4437	0.000288944	0.0805921	1.31917
A_23_P422831	C9orf61	Homo sapiens chromosome 9 open reading frame 61 (C9orf61), mRNA [NM_004816]	1.94062	10.2378	-10.0016	0.000659212	0.081764	0.556906
A_23_P204947	GJB2	Homo sapiens gap junction protein, beta 2, 26kDa (connexin 26) (GJB2), mRNA [NM_004004]	1.91906	11.3725	-10.5854	0.000532599	0.0814351	0.761778
A_23_P393620	TFPI2	Homo sapiens tissue factor pathway inhibitor 2 (TFPI2), mRNA [NM_006528]	1.87533	11.8486	-14.4522	0.000163512	0.0805921	1.7932
A_23_P52207	BAMBI	Homo sapiens BMP and activin membrane-bound inhibitor homolog (Xenopus laevis) (BAMBI), mRNA [NM_012342]	1.87425	11.7814	-12.4102	0.000291918	0.0805921	1.31023
A_23_P162037	ARNTL	Homo sapiens aryl hydrocarbon receptor nuclear translocator-like (ARNTL), transcript variant 3, mRNA [NM_001030273]	1.85451	12.697	-11.2531	0.000422863	0.0805921	0.977519
A_23_P85209	IL13RA2	Homo sapiens interleukin 13 receptor, alpha 2 (IL13RA2), mRNA [NM_000640]	1.8545	10.8147	-10.6477	0.00052095	0.0814351	0.782729
A_23_P253622	KIAA1641	Homo sapiens KIAA1641 (KIAA1641), mRNA [NM_020970]	1.84226	11.0054	-14.893	0.000145796	0.0805921	1.88297
A_23_P213486	PARP8	Poly [ADP-ribose] polymerase 8 (EC 2.4.2.30) (PARP-8). [Source:Uniprot/SWISSPROT;Acc:Q8N3A8] [ENST00000381475]	1.83832	9.49744	-17.6319	7.64e-05	0.0805921	2.35073
A_23_P103256	CFHR3	Homo sapiens complement factor H-related 3 (CFHR3), mRNA [NM_021023]	1.82237	10.0055	-9.59209	0.000771043	0.0834659	0.403247
A_23_P93349	SLC44A4	Homo sapiens solute carrier family 44, member 4 (SLC44A4), transcript variant 1, mRNA [NM_025257]	1.8223	8.53588	-16.0915	0.000108461	0.0805921	2.1053
A_23_P203920	SSPN	Homo sapiens sarcospan (Kras oncogene-associated gene) (SSPN), mRNA [NM_005086]	1.81422	11.6793	-15.2607	0.00013283	0.0805921	1.95442
A_23_P67042	MOCOS	Homo sapiens molybdenum cofactor sulfurase (MOCOS), mRNA [NM_017947]	1.81055	11.7625	-11.8538	0.000347355	0.0805921	1.15632
A_32_P841049	HDAC9	Homo sapiens histone deacetylase 9 (HDAC9), transcript variant 4, mRNA [NM_178423]	1.80686	9.53905	-9.96653	0.000667959	0.081764	0.54408
A_23_P157865	TNC	Homo sapiens tenascin C (hexabrachion) (TNC), mRNA [NM_002160]	1.80612	12.9913	-18.6851	6.12e-05	0.0805921	2.49656
A_23_P25964	GALC	Homo sapiens galactosylceramidase (GALC), transcript variant 1, mRNA [NM_000153]	1.80566	8.72665	-11.9526	0.000336607	0.0805921	1.18444
A_23_P78311	SEH1L	Homo sapiens SEH1-like (S. cerevisiae) (SEH1L), transcript variant 2, mRNA [NM_031216]	1.803	11.4654	-11.4173	0.000400342	0.0805921	1.02776
A_24_P257416	CXCL2	Homo sapiens chemokine (C-X-C motif) ligand 2 (CXCL2), mRNA [NM_002089]	1.80111	9.95706	-17.2205	8.37e-05	0.0805921	2.28916
A_23_P114740	CFH	Homo sapiens complement factor H (CFH), transcript variant 1, mRNA [NM_000186]	1.79099	10.9662	-9.12399	0.000929547	0.0852224	0.216655
A_23_P76145	ARNTL2	Homo sapiens cycle-like factor CLIF mRNA, complete cds. [AF256215]	1.77771	12.1393	-9.99147	0.000661725	0.081764	0.553205
A_23_P212696	FSTL1	Homo sapiens follistatin-like 1 (FSTL1), mRNA [NM_007085]	1.77486	10.4545	-9.31867	0.000859099	0.0852224	0.295736
A_23_P67042	MOCOS	Homo sapiens molybdenum cofactor sulfurase (MOCOS), mRNA [NM_017947]	1.75486	11.8878	-12.7859	0.000260666	0.0805921	1.4083
A_23_P76718	NEK3	Homo sapiens NIMA (never in mitosis gene a)-related kinase 3 (NEK3), transcript variant 1, mRNA [NM_002498]	1.74766	9.71858	-11.1463	0.00043837	0.0810425	0.944262
A_23_P306203	SAA2	Homo sapiens serum amyloid A2 (SAA2), mRNA [NM_030754]	1.72837	14.1815	-11.7426	0.000359971	0.0805921	1.12425
A_23_P203933	ITPR2	Homo sapiens inositol 1,4,5-triphosphate receptor, type 2 (ITPR2), mRNA [NM_002223]	1.7243	10.8177	-11.8501	0.000347765	0.0805921	1.15526
A_23_P309701	PTPN2	Homo sapiens protein tyrosine phosphatase, non-receptor type 2 (PTPN2), transcript variant 1, mRNA [NM_002828]	1.72188	10.0415	-10.9937	0.000461785	0.0814351	0.895932
A_24_P95070	TFPI2	Tissue factor pathway inhibitor 2 precursor (TFPI-2) (Placental protein 5) (PP5). [Source:Uniprot/SWISSPROT;Acc:P48307] [ENST00000222543]	1.71701	8.91211	-9.33213	0.000854481	0.0852224	0.301122
A_32_P7176	AW949170	AW949170 QV4-FT0006-110500-206-c01 FT0006 Homo sapiens cDNA, mRNA sequence [AW949170]	1.7003	9.39108	-12.1807	0.000313333	0.0805921	1.24805
A_23_P207957	VAPA	Homo sapiens VAMP (vesicle-associated membrane protein)-associated protein A, 33kDa (VAPA), transcript variant 1, mRNA [NM_003574]	1.69485	11.3714	-12.4671	0.000286897	0.0805921	1.32537
A_32_P45168	MEIS3P1	Homo sapiens Meis1 homolog 3 (mouse) pseudogene 1 (MEIS3P1) on chromosome 17 [NR_002211]	1.69468	11.9886	-10.9572	0.000467625	0.0814351	0.884212
A_24_P413126	TMEPAI	Homo sapiens transmembrane, prostate androgen induced RNA (TMEPAI), transcript variant 1, mRNA [NM_020182]	1.69238	15.0006	-9.9193	0.000679971	0.0825191	0.526707
A_23_P119353	RASIP1	Homo sapiens Ras interacting protein 1 (RASIP1), mRNA [NM_017805]	1.68722	9.11194	-14.6414	0.000155596	0.0805921	1.83229
A_24_P175909	MARS	Homo sapiens methionine-tRNA synthetase (MARS), mRNA [NM_004990]	1.66368	13.2679	-9.62406	0.0007615	0.0834659	0.415553
A_23_P887	IKBKE	Homo sapiens inhibitor of kappa light polypeptide gene enhancer in B-cells, kinase epsilon (IKBKE), mRNA [NM_014002]	1.65774	10.277	-10.2529	0.00060054	0.081491	0.64707
A_23_P329870	RHBDF2	Homo sapiens rhomboid 5 homolog 2 (Drosophila) (RHBDF2), transcript variant 1, mRNA [NM_024599]	1.65066	11.859	-11.2393	0.000424824	0.0805921	0.973256
A_24_P871726	LOC347097	PREDICTED: Homo sapiens similar to squamous cell carcinoma antigen recognized by T cells 2 (LOC347097), mRNA [XR_018087]	1.64876	10.0404	-9.59265	0.000770875	0.0834659	0.403463
A_32_P42684	SLC7A11	Homo sapiens solute carrier family 7, (cationic amino acid transporter, y+ system) member 11 (SLC7A11), mRNA [NM_014331]	1.64309	11.5647	-11.1754	0.000434082	0.0810425	0.953354
A_32_P1445	PTPN2	Homo sapiens protein tyrosine phosphatase, non-receptor type 2 (PTPN2), transcript variant 3, mRNA [NM_080423]	1.63813	11.4792	-15.42	0.000127661	0.0805921	1.98447
A_23_P8281	IFNGR1	Homo sapiens interferon gamma receptor 1 (IFNGR1), mRNA [NM_000416]	1.63079	14.7924	-15.5524	0.000123559	0.0805921	2.00901
A_32_P144599	AW979273	EST391383 MAGE resequences, MAGP Homo sapiens cDNA, mRNA sequence [AW979273]	1.62426	11.5938	-16.5689	9.7e-05	0.0805921	2.18584
A_24_P345290	ENST00000327299	Adenylate kinase isoenzyme 4, mitochondrial (EC 2.7.4.3) (Adenylate kinase 3-like 1) (ATP-AMP transphosphorylase). [Source:Uniprot/SWISSPROT;Acc:P27144] [ENST00000327299]	1.62161	11.7182	-12.3082	0.000301204	0.0805921	1.28281
A_23_P67042	MOCOS	Homo sapiens molybdenum cofactor sulfurase (MOCOS), mRNA [NM_017947]	1.62078	11.2706	-12.7622	0.00026251	0.0805921	1.40224
A_23_P78405	LIPG	Homo sapiens lipase, endothelial (LIPG), mRNA [NM_006033]	1.61132	13.2883	-10.559	0.000537627	0.0814351	0.752859
A_23_P11787	WNT4	Homo sapiens wingless-type MMTV integration site family, member 4 (WNT4), mRNA [NM_030761]	1.60824	10.748	-13.7953	0.000195236	0.0805921	1.65053
A_23_P250951	SLC26A2	Homo sapiens solute carrier family 26 (sulfate transporter), member 2 (SLC26A2), mRNA [NM_000112]	1.60213	11.6711	-9.15062	0.000919495	0.0852224	0.2276
A_24_P11384	ERRFI1	Homo sapiens ERBB receptor feedback inhibitor 1 (ERRFI1), mRNA [NM_018948]	1.59907	11.0667	-12.0525	0.000326152	0.0805921	1.21253
A_23_P408285	PRICKLE1	Homo sapiens prickle homolog 1 (Drosophila) (PRICKLE1), mRNA [NM_153026]	1.59769	11.7567	-10.9011	0.000476763	0.0814351	0.866125
A_32_P48086	BC015434	Homo sapiens, clone IMAGE:4414697, mRNA. [BC015434]	1.5958	10.0131	-9.22834	0.000890928	0.0852224	0.259308
A_24_P74064	ZFP161	Homo sapiens zinc finger protein 161 homolog (mouse) (ZFP161), mRNA [NM_003409]	1.59462	10.4621	-13.9424	0.000187503	0.0805921	1.68345
A_23_P123060	ITGB8	Homo sapiens integrin, beta 8 (ITGB8), mRNA [NM_002214]	1.5937	10.1058	-10.4896	0.000551151	0.081491	0.72923
A_32_P107372	GBP1	Homo sapiens guanylate binding protein 1, interferon-inducible, 67kDa (GBP1), mRNA [NM_002053]	1.59353	11.9128	-15.1247	0.00013745	0.0805921	1.92835
A_23_P218086	TPCN1	Homo sapiens mRNA for KIAA1169 protein, partial cds. [AB032995]	1.58835	11.5795	-11.2069	0.000429493	0.0807303	0.963173
A_23_P135454	AFG3L2	Homo sapiens AFG3 ATPase family gene 3-like 2 (yeast) (AFG3L2), nuclear gene encoding mitochondrial protein, mRNA [NM_006796]	1.58596	12.337	-10.0132	0.000656348	0.081764	0.561138
A_23_P122924	INHBA	Homo sapiens inhibin, beta A (activin A, activin AB alpha polypeptide) (INHBA), mRNA [NM_002192]	1.57263	12.5226	-11.566	0.000381219	0.0805921	1.07236
A_24_P920319	ZBED5	Homo sapiens zinc finger, BED-type containing 5 (ZBED5), mRNA [NM_021211]	1.57193	11.8748	-10.7152	0.000508697	0.0814351	0.805214
A_23_P392435	KBTBD6	Homo sapiens kelch repeat and BTB (POZ) domain containing 6 (KBTBD6), mRNA [NM_152903]	1.56531	10.7396	-15.0647	0.000139553	0.0805921	1.91671
A_23_P67042	MOCOS	Homo sapiens molybdenum cofactor sulfurase (MOCOS), mRNA [NM_017947]	1.56289	11.7756	-14.9106	0.00014514	0.0805921	1.88646
A_23_P17269	KIAA1212	Homo sapiens KIAA1212 (KIAA1212), mRNA [NM_018084]	1.55871	9.91287	-10.7636	0.00050013	0.0814351	0.821219
A_23_P204947	GJB2	Homo sapiens gap junction protein, beta 2, 26kDa (connexin 26) (GJB2), mRNA [NM_004004]	1.5529	11.3432	-11.2369	0.00042517	0.0805921	0.972505
A_23_P163467	FLJ43339	Homo sapiens FLJ43339 protein (FLJ43339), mRNA [NM_207380]	1.55134	14.1204	-13.0521	0.000241032	0.0805921	1.47509
A_24_P51588	CCNL2	Homo sapiens cyclin L2 (CCNL2), transcript variant 2, mRNA [NM_001039577]	1.54912	12.3513	-10.6647	0.000517832	0.0814351	0.788406
A_24_P626850	H6PD	Homo sapiens hexose-6-phosphate dehydrogenase (glucose 1-dehydrogenase) (H6PD), mRNA [NM_004285]	1.54334	9.82499	-10.647	0.000521081	0.0814351	0.782491
A_23_P204947	GJB2	Homo sapiens gap junction protein, beta 2, 26kDa (connexin 26) (GJB2), mRNA [NM_004004]	1.53987	11.4543	-10.1278	0.000628892	0.081491	0.602568
A_23_P218965	LARS	Homo sapiens leucyl-tRNA synthetase (LARS), mRNA [NM_020117]	1.53253	12.8046	-11.3682	0.000406911	0.0805921	1.01285
A_23_P17269	KIAA1212	Homo sapiens KIAA1212 (KIAA1212), mRNA [NM_018084]	1.53176	10.0555	-12.4638	0.000287185	0.0805921	1.32449
A_32_P198071	THC2632411	Unknown	1.53117	8.47346	-13.0237	0.000243035	0.0805921	1.46807
A_23_P13222	RCN1	Homo sapiens reticulocalbin 1, EF-hand calcium binding domain (RCN1), mRNA [NM_002901]	1.52755	13.8104	-9.20234	0.000900361	0.0852224	0.248738
A_24_P200848	THC2611971	Q23IV5_TETTH (Q23IV5) Leucine Rich Repeat family protein, partial (3%) [THC2777279]	1.52362	12.0311	-14.0017	0.000184496	0.0805921	1.69656
A_23_P158148	CCT6A	Homo sapiens chaperonin containing TCP1, subunit 6A (zeta 1) (CCT6A), transcript variant 1, mRNA [NM_001762]	1.52067	14.5131	-11.3039	0.000415729	0.0805921	0.993176
A_23_P51397	ENAH	Homo sapiens enabled homolog (Drosophila) (ENAH), transcript variant 1, mRNA [NM_001008493]	1.51488	14.5706	-13.2214	0.000229506	0.0805921	1.51645
A_23_P170733	ANTXR2	Homo sapiens anthrax toxin receptor 2 (ANTXR2), mRNA [NM_058172]	1.51024	10.9994	-9.64766	0.000754547	0.0834659	0.424607
A_23_P328740	LINCR	Homo sapiens likely ortholog of mouse lung-inducible Neutralized-related C3HC4 RING domain protein, mRNA (cDNA clone MGC:15646 IMAGE:3346442), complete cds. [BC012317]	1.4938	9.76336	-10.1052	0.000634195	0.081491	0.594442
A_24_P119745	FN1	Homo sapiens fibronectin 1 (FN1), transcript variant 1, mRNA [NM_212482]	1.49333	13.9092	-13.0102	0.000244001	0.0805921	1.4647
A_32_P77665	THC2733949	Q96EM6_HUMAN (Q96EM6) LOC440700 protein, partial (42%) [THC2733949]	1.49273	11.5745	-13.1049	0.000237365	0.0805921	1.48806
A_24_P943613	TBC1D1	Homo sapiens TBC1 (tre-2/USP6, BUB2, cdc16) domain family, member 1 (TBC1D1), mRNA [NM_015173]	1.46661	9.1464	-10.4969	0.000549697	0.081491	0.731747
A_23_P12896	FANCF	Homo sapiens Fanconi anemia, complementation group F (FANCF), mRNA [NM_022725]	1.45881	12.9846	-10.1369	0.000626771	0.081491	0.605835
A_24_P219053	CR591776	full-length cDNA clone CS0DI034YN06 of Placenta Cot 25-normalized of Homo sapiens (human). [CR591776]	1.45426	10.5555	-10.752	0.000502176	0.0814351	0.817375
A_23_P17269	KIAA1212	Homo sapiens KIAA1212 (KIAA1212), mRNA [NM_018084]	1.45332	9.96115	-13.2444	0.000227997	0.0805921	1.52199
A_24_P346644	AL050206	Homo sapiens mRNA; cDNA DKFZp586F1523 (from clone DKFZp586F1523). [AL050206]	1.45285	11.1286	-12.7801	0.000261114	0.0805921	1.40682
A_23_P67042	MOCOS	Homo sapiens molybdenum cofactor sulfurase (MOCOS), mRNA [NM_017947]	1.45164	11.5755	-11.732	0.000361213	0.0805921	1.12115
A_23_P388993	ZC3H12C	Homo sapiens LOH11CR1B gene, loss of heterozygosity, 11, chromosomal region 1 gene B product. [AB096241]	1.45005	12.0275	-11.6491	0.000371039	0.0805921	1.09691
A_24_P272073	ENST00000335078	Unknown	1.44324	11.5035	-10.2453	0.000602217	0.081491	0.644387
A_23_P259741	SATB1	Homo sapiens special AT-rich sequence binding protein 1 (binds to nuclear matrix/scaffold-associating DNA's) (SATB1), mRNA [NM_002971]	1.44163	10.327	-14.4222	0.000164812	0.0805921	1.78692
A_24_P333461	DNAH5	Homo sapiens dynein, axonemal, heavy chain 5 (DNAH5), mRNA [NM_001369]	1.44075	9.63489	-9.67754	0.00074586	0.0834659	0.436023
A_23_P168587	CCDC126	Homo sapiens coiled-coil domain containing 126 (CCDC126), mRNA [NM_138771]	1.44037	9.54318	-12.426	0.000290512	0.0805921	1.31445
A_32_P34444	FHOD3	Homo sapiens formin homology 2 domain containing 3 (FHOD3), mRNA [NM_025135]	1.43166	13.8125	-12.0625	0.00032513	0.0805921	1.21532
A_24_P367249	A_24_P367249	Unknown	1.43075	10.9027	-9.40838	0.000828888	0.0852224	0.331457
A_32_P142881	SMG1	Homo sapiens PI-3-kinase-related kinase SMG-1 (SMG1), mRNA [NM_015092]	1.42956	10.8885	-13.2761	0.000225933	0.0805921	1.52962
A_32_P122136	LOC150759	Homo sapiens cDNA FLJ33034 fis, clone THYMU2000236. [AK057596]	1.42932	10.4599	-14.8613	0.000146989	0.0805921	1.87666
A_24_P322191	CALCOCO2	Homo sapiens calcium binding and coiled-coil domain 2 (CALCOCO2), mRNA [NM_005831]	1.42753	12.3099	-13.6589	0.000202764	0.0805921	1.6195
A_23_P167452	ARTS-1	Homo sapiens type 1 tumor necrosis factor receptor shedding aminopeptidase regulator (ARTS-1), transcript variant 2, mRNA [NM_001040458]	1.42726	10.5587	-8.96078	0.000994242	0.086668	0.148673
A_23_P3753	ZNF597	Homo sapiens zinc finger protein 597 (ZNF597), mRNA [NM_152457]	1.42653	9.21768	-9.35014	0.000848347	0.0852224	0.308318
A_24_P14584	BACE2	Homo sapiens beta-site APP-cleaving enzyme 2 (BACE2), transcript variant a, mRNA [NM_012105]	1.41886	13.5107	-10.8672	0.000482388	0.0814351	0.855141
A_23_P200160	CFH	Homo sapiens complement factor H (CFH), transcript variant 2, mRNA [NM_001014975]	1.41858	11.0799	-9.04493	0.000960208	0.0860626	0.183918
A_24_P119745	FN1	Homo sapiens fibronectin 1 (FN1), transcript variant 1, mRNA [NM_212482]	1.41711	13.937	-12.708	0.000266786	0.0805921	1.38834
A_24_P942773	SLMAP	Homo sapiens sarcolemma associated protein (SLMAP), mRNA [NM_007159]	1.41703	11.9991	-9.72483	0.000732365	0.0832931	0.453996
A_23_P394545	KIAA1033	Homo sapiens KIAA1033 (KIAA1033), mRNA [NM_015275]	1.41661	11.2666	-14.2231	0.000173786	0.0805921	1.74469
A_24_P140204	PXK	Homo sapiens PX domain containing serine/threonine kinase (PXK), mRNA [NM_017771]	1.41618	9.98862	-12.1785	0.000313548	0.0805921	1.24744
A_23_P211126	DYRK1A	Homo sapiens dual-specificity tyrosine-(Y)-phosphorylation regulated kinase 1A (DYRK1A), transcript variant 2, mRNA [NM_130436]	1.41558	12.1808	-9.80684	0.000709676	0.0831844	0.484894
A_23_P330999	CRSP3	Homo sapiens cofactor required for Sp1 transcriptional activation, subunit 3, 130kDa (CRSP3), transcript variant 2, mRNA [NM_015979]	1.41225	9.44681	-10.0412	0.00064951	0.0815045	0.57131
A_23_P142310	MKNK2	Homo sapiens MAP kinase interacting serine/threonine kinase 2 (MKNK2), transcript variant 1, mRNA [NM_017572]	1.41061	14.444	-12.2219	0.000309347	0.0805921	1.25934
A_23_P17269	KIAA1212	Homo sapiens KIAA1212 (KIAA1212), mRNA [NM_018084]	1.41054	10.1407	-13.8777	0.000190857	0.0805921	1.66904
A_24_P370042	FAM59A	Homo sapiens family with sequence similarity 59, member A (FAM59A), mRNA [NM_022751]	1.40455	12.0531	-10.2016	0.000611976	0.081491	0.628899
A_23_P213014	SLC2A9	Homo sapiens solute carrier family 2 (facilitated glucose transporter), member 9 (SLC2A9), transcript variant 2, mRNA [NM_001001290]	1.40454	10.6987	-9.45978	0.000812172	0.0848364	0.351728
A_23_P38813	ZNF320	Homo sapiens zinc finger protein 320 (ZNF320), mRNA [NM_207333]	1.39969	10.2332	-13.0373	0.000242079	0.0805921	1.47141
A_23_P147431	LYN	Homo sapiens v-yes-1 Yamaguchi sarcoma viral related oncogene homolog (LYN), mRNA [NM_002350]	1.3989	12.3067	-12.7461	0.000263772	0.0805921	1.39812
A_24_P913431	TRIO	Homo sapiens cDNA FLJ16543 fis, clone OCBBF3002654, highly similar to Triple functional domain protein. [AK131423]	1.39651	11.6434	-12.1273	0.000318595	0.0805921	1.23332
A_23_P17269	KIAA1212	Homo sapiens KIAA1212 (KIAA1212), mRNA [NM_018084]	1.39399	10.0314	-11.4611	0.000394589	0.0805921	1.04098
A_23_P166280	THC2614148	Q59G86_HUMAN (Q59G86) Androgen-regulated short-chain dehydrogenase/reductase 1 variant (Fragment), partial (7%) [THC2614148]	1.39338	10.497	-10.5883	0.000532043	0.0814351	0.762769
A_24_P9090	HNRPDL	Homo sapiens heterogeneous nuclear ribonucleoprotein D-like (HNRPDL), transcript variant 2, mRNA [NM_031372]	1.39152	12.2712	-10.8435	0.000486375	0.0814351	0.847425
A_24_P158946	FGD4	Homo sapiens FYVE, RhoGEF and PH domain containing 4 (FGD4), mRNA [NM_139241]	1.38879	11.5599	-10.8615	0.000483339	0.0814351	0.853295
A_24_P330234	UBL3	Homo sapiens ubiquitin-like 3 (UBL3), mRNA [NM_007106]	1.38358	12.668	-12.3065	0.000301362	0.0805921	1.28235
A_23_P411296	CEBPB	Homo sapiens CCAAT/enhancer binding protein (C/EBP), beta (CEBPB), mRNA [NM_005194]	1.37937	14.7225	-13.9048	0.000189439	0.0805921	1.67511
A_23_P138899	COPB1	Homo sapiens coatomer protein complex, subunit beta 1 (COPB1), mRNA [NM_016451]	1.37916	14.082	-11.3747	0.000406034	0.0805921	1.01483
A_23_P16722	DOCK10	Homo sapiens dedicator of cytokinesis 10 (DOCK10), mRNA [NM_014689]	1.37839	9.21109	-12.2992	0.000302043	0.0805921	1.28036
A_24_P684183	SLC44A4	Homo sapiens solute carrier family 44, member 4 (SLC44A4), transcript variant 1, mRNA [NM_025257]	1.36878	8.45635	-12.586	0.000276743	0.0805921	1.35668
A_24_P673968	ENST00000371276	tetratricopeptide repeat domain 22 [Source:RefSeq_peptide;Acc:NP_060374] [ENST00000371276]	1.35718	12.0705	-10.2417	0.000603025	0.081491	0.643095
A_23_P38830	ZNF552	Homo sapiens zinc finger protein 552 (ZNF552), mRNA [NM_024762]	1.35576	9.86455	-10.4542	0.000558204	0.081491	0.71711
A_32_P17133	PPP1R2	Homo sapiens protein phosphatase 1, regulatory (inhibitor) subunit 2 (PPP1R2), mRNA [NM_006241]	1.34848	11.3625	-9.87024	0.000692734	0.082767	0.508546
A_23_P9086	ZDHHC2	Homo sapiens zinc finger, DHHC-type containing 2 (ZDHHC2), mRNA [NM_016353]	1.34232	9.42705	-11.4717	0.00039321	0.0805921	1.04417
A_23_P151970	FEM1B	Homo sapiens fem-1 homolog b (C. elegans) (FEM1B), mRNA [NM_015322]	1.34088	12.0991	-11.6641	0.000369228	0.0805921	1.10133
A_24_P288424	C20orf45	Homo sapiens chromosome 20 open reading frame 45 (C20orf45), mRNA [NM_016045]	1.3399	14.3213	-9.32567	0.000856695	0.0852224	0.298537
A_23_P135273	DNM1	Homo sapiens dynamin 1 (DNM1), transcript variant 2, mRNA [NM_001005336]	1.33634	9.67951	-12.2182	0.000309708	0.0805921	1.25831
A_23_P356616	ABTB2	Homo sapiens ankyrin repeat and BTB (POZ) domain containing 2 (ABTB2), mRNA [NM_145804]	1.33509	11.4885	-13.2883	0.000225144	0.0805921	1.53255
A_32_P73821	CSDE1	Homo sapiens cold shock domain containing E1, RNA-binding (CSDE1), transcript variant 1, mRNA [NM_001007553]	1.33459	14.9871	-9.34271	0.000850871	0.0852224	0.305352
A_23_P44546	DFFB	Homo sapiens DNA fragmentation factor, 40kDa, beta polypeptide (caspase-activated DNase) (DFFB), transcript variant 3, mRNA [NM_001004285]	1.33341	9.61633	-9.18509	0.000906686	0.0852224	0.241706
A_23_P503072	CCL28	Homo sapiens chemokine (C-C motif) ligand 28 (CCL28), mRNA [NM_148672]	1.33324	9.38897	-11.1699	0.000434887	0.0810425	0.951642
A_24_P388786	DNAH5	Ciliary dynein heavy chain 5 (Axonemal beta dynein heavy chain 5) (HL1). [Source:Uniprot/SWISSPROT;Acc:Q8TE73] [ENST00000382416]	1.32524	8.87518	-11.5202	0.000386981	0.0805921	1.05872
A_32_P34365	AA541413	AA541413 ni77g08.s1 NCI_CGAP_Pr12 Homo sapiens cDNA clone IMAGE:982910, mRNA sequence [AA541413]	1.31624	10.0987	-10.2263	0.000606435	0.081491	0.637665
A_24_P221407	FLJ22028	Homo sapiens hypothetical protein FLJ22028 (FLJ22028), mRNA [NM_024854]	1.31615	10.593	-10.6067	0.000528576	0.0814351	0.768968
A_23_P67042	MOCOS	Homo sapiens molybdenum cofactor sulfurase (MOCOS), mRNA [NM_017947]	1.31376	11.6522	-10.8803	0.000480207	0.0814351	0.859386
A_23_P67042	MOCOS	Homo sapiens molybdenum cofactor sulfurase (MOCOS), mRNA [NM_017947]	1.31193	11.4324	-11.6757	0.000367844	0.0805921	1.10473
A_23_P40088	DDEF2	Homo sapiens development and differentiation enhancing factor 2 (DDEF2), mRNA [NM_003887]	1.31056	9.6511	-11.9316	0.000338861	0.0805921	1.17848
A_23_P411296	CEBPB	Homo sapiens CCAAT/enhancer binding protein (C/EBP), beta (CEBPB), mRNA [NM_005194]	1.30587	14.606	-11.3048	0.000415607	0.0805921	0.993446
A_24_P414376	KLF3	Krueppel-like factor 3 (Basic krueppel-like factor) (CACCC-box-binding protein BKLF) (TEF-2). [Source:Uniprot/SWISSPROT;Acc:P57682] [ENST00000381956]	1.30385	12.6653	-10.0805	0.000640059	0.081491	0.585528
A_23_P108574	PRKD3	Homo sapiens protein kinase D3 (PRKD3), mRNA [NM_005813]	1.29898	10.3685	-10.226	0.000606498	0.081491	0.637566
A_23_P135878	SPIRE1	Homo sapiens spire homolog 1 (Drosophila) (SPIRE1), mRNA [NM_020148]	1.29202	10.3102	-9.29488	0.000867344	0.0852224	0.286185
A_23_P204947	GJB2	Homo sapiens gap junction protein, beta 2, 26kDa (connexin 26) (GJB2), mRNA [NM_004004]	1.29126	11.3952	-9.70467	0.000738081	0.0834659	0.446348
A_24_P373726	ZNF587	Homo sapiens zinc finger protein 587 (ZNF587), mRNA [NM_032828]	1.28563	11.2547	-11.9925	0.00033238	0.0805921	1.1957
A_23_P331379	NEDD4	Homo sapiens neural precursor cell expressed, developmentally down-regulated 4 (NEDD4), transcript variant 2, mRNA [NM_198400]	1.27896	13.6366	-10.5964	0.000530509	0.0814351	0.765507
A_23_P17269	KIAA1212	Homo sapiens KIAA1212 (KIAA1212), mRNA [NM_018084]	1.27609	10.1576	-9.31739	0.000859541	0.0852224	0.295222
A_24_P28165	ARHGAP26	Homo sapiens Rho GTPase activating protein 26 (ARHGAP26), mRNA [NM_015071]	1.27308	10.0465	-9.34044	0.000851644	0.0852224	0.304444
A_32_P918263	A_32_P918263	Unknown	1.26418	10.6755	-11.9729	0.000334444	0.0805921	1.19019
A_24_P714134	AK126814	Homo sapiens cDNA FLJ44864 fis, clone BRALZ2013621, moderately similar to Heterogeneous nuclear ribonucleoprotein K. [AK126814]	1.2597	13.936	-9.96776	0.000667649	0.081764	0.544531
A_23_P204380	GNPTAB	Homo sapiens N-acetylglucosamine-1-phosphate transferase, alpha and beta subunits (GNPTAB), mRNA [NM_024312]	1.25956	11.2891	-11.5833	0.000379067	0.0805921	1.07751
A_24_P926450	THC2537217	Unknown	1.2595	11.0981	-10.8774	0.000480694	0.0814351	0.858438
A_32_P234405	THC2591546	AI916628 wa28h04.x1 NCI_CGAP_Kid11 Homo sapiens cDNA clone IMAGE:2299447 3', mRNA sequence [AI916628]	1.2482	8.75078	-11.5011	0.000389424	0.0805921	1.05299
A_32_P115701	NARG2	Homo sapiens NMDA receptor regulated 2 (NARG2), transcript variant 1, mRNA [NM_024611]	1.24658	10.0419	-10.544	0.000540507	0.0814351	0.747785
A_23_P317683	TMEM1	Homo sapiens transmembrane protein 1 (TMEM1), transcript variant 1, mRNA [NM_003274]	1.23694	11.7485	-10.0913	0.000637477	0.081491	0.589443
A_23_P401774	ELMOD1	Homo sapiens ELMO/CED-12 domain containing 1 (ELMOD1), mRNA [NM_018712]	1.23167	8.35842	-9.43701	0.000819522	0.0848364	0.342768
A_23_P313389	UGCG	Homo sapiens UDP-glucose ceramide glucosyltransferase (UGCG), mRNA [NM_003358]	1.22868	13.1489	-9.69603	0.000740545	0.0834659	0.443066
A_24_P133017	TMEM25	Homo sapiens transmembrane protein 25 (TMEM25), mRNA [NM_032780]	1.22757	9.05364	-9.65162	0.000753389	0.0834659	0.426122
A_23_P93912	ANKIB1	Homo sapiens cDNA FLJ10317 fis, clone NT2RM2000452. [AK001179]	1.22403	10.3416	-10.0945	0.000636731	0.081491	0.590578
A_23_P411296	CEBPB	Homo sapiens CCAAT/enhancer binding protein (C/EBP), beta (CEBPB), mRNA [NM_005194]	1.22387	14.8864	-10.4275	0.000563598	0.081491	0.70793
A_23_P111593	PSCD3	Homo sapiens pleckstrin homology, Sec7 and coiled-coil domains 3 (PSCD3), mRNA [NM_004227]	1.22165	10.1916	-9.19912	0.000901536	0.0852224	0.247428
A_23_P411296	CEBPB	Homo sapiens CCAAT/enhancer binding protein (C/EBP), beta (CEBPB), mRNA [NM_005194]	1.21678	14.6525	-9.3337	0.000853944	0.0852224	0.30175
A_23_P124313	THC2668907	BC010357 RSRC1 protein {Homo sapiens} (exp=-1; wgp=0; cg=0), partial (38%) [THC2668907]	1.21639	9.83323	-9.44778	0.000816038	0.0848364	0.347007
A_32_P95067	ENST00000327299	Adenylate kinase isoenzyme 4, mitochondrial (EC 2.7.4.3) (Adenylate kinase 3-like 1) (ATP-AMP transphosphorylase). [Source:Uniprot/SWISSPROT;Acc:P27144] [ENST00000327299]	1.21234	11.7997	-11.3002	0.000416238	0.0805921	0.992053
A_23_P154929	BID	Homo sapiens BH3 interacting domain death agonist (BID), transcript variant 1, mRNA [NM_197966]	1.21122	13.2036	-9.35296	0.000847393	0.0852224	0.309441
A_23_P67042	MOCOS	Homo sapiens molybdenum cofactor sulfurase (MOCOS), mRNA [NM_017947]	1.20594	11.6021	-11.6443	0.000371616	0.0805921	1.0955
A_23_P147431	LYN	Homo sapiens v-yes-1 Yamaguchi sarcoma viral related oncogene homolog (LYN), mRNA [NM_002350]	1.19941	12.1978	-9.85636	0.000696401	0.0829843	0.503384
A_23_P126486	MGC12760	Homo sapiens hypothetical protein MGC12760, mRNA (cDNA clone MGC:12760 IMAGE:4111573), complete cds. [BC006312]	1.19823	12.2907	-11.9871	0.000332954	0.0805921	1.19417
A_24_P316154	CSNK1A1	Homo sapiens HLCDGP1 mRNA, complete cds. [AF447582]	1.19721	12.5981	-10.1536	0.000622924	0.081491	0.611786
A_23_P411296	CEBPB	Homo sapiens CCAAT/enhancer binding protein (C/EBP), beta (CEBPB), mRNA [NM_005194]	1.19052	14.9907	-9.43682	0.000819584	0.0848364	0.342693
A_23_P134419	ZP3	Homo sapiens zona pellucida glycoprotein 3 (sperm receptor) (ZP3), mRNA [NM_007155]	1.18575	10.5617	-10.752	0.000502171	0.0814351	0.817384
A_24_P226867	RBM18	Probable RNA-binding protein 18 (RNA-binding motif protein 18). [Source:Uniprot/SWISSPROT;Acc:Q96H35] [ENST00000373748]	1.18486	12.5226	-11.6495	0.000370986	0.0805921	1.09703
A_23_P50907	ITGAV	Homo sapiens integrin, alpha V (vitronectin receptor, alpha polypeptide, antigen CD51) (ITGAV), mRNA [NM_002210]	1.18419	14.3709	-10.0793	0.000640333	0.081491	0.585112
A_23_P251785	NARG1L	Homo sapiens NMDA receptor regulated 1-like (NARG1L), transcript variant 1, mRNA [NM_024561]	1.1828	10.9718	-10.4674	0.00055556	0.081491	0.721637
A_24_P528858	MGC15634	Homo sapiens cDNA: FLJ22822 fis, clone KAIA3968. [AK026475]	1.18246	9.41528	-9.14981	0.000919801	0.0852224	0.227266
A_32_P211276	THC2721135	Unknown	1.18105	9.15502	-9.88362	0.000689223	0.0826562	0.513513
A_24_P221154	ABCD3	Homo sapiens ATP-binding cassette, sub-family D (ALD), member 3 (ABCD3), mRNA [NM_002858]	1.17885	10.3526	-9.1563	0.000917369	0.0852224	0.229929
A_32_P54616	KIAA1407	Homo sapiens KIAA1407 (KIAA1407), mRNA [NM_020817]	1.17649	11.0052	-10.2505	0.00060108	0.081491	0.646204
A_23_P17269	KIAA1212	Homo sapiens KIAA1212 (KIAA1212), mRNA [NM_018084]	1.16915	10.0272	-10.584	0.000532853	0.0814351	0.761325
A_23_P257144	PXDN	Homo sapiens peroxidasin homolog (Drosophila) (PXDN), mRNA [NM_012293]	1.16814	11.7691	-9.02678	0.000967423	0.0860636	0.176353
A_24_P153853	TRIM37	Homo sapiens tripartite motif-containing 37 (TRIM37), transcript variant 2, mRNA [NM_001005207]	1.16622	10.1069	-10.5217	0.000544837	0.081491	0.740197
A_24_P223124	FNDC3B	Homo sapiens fibronectin type III domain containing 3B (FNDC3B), mRNA [NM_022763]	1.16485	13.5661	-9.54337	0.000785878	0.0840848	0.384387
A_23_P71037	IL6	Homo sapiens interleukin 6 (interferon, beta 2) (IL6), mRNA [NM_000600]	1.15261	10.0634	-9.77169	0.000719292	0.0831844	0.471693
A_23_P162918	SERPINA3	Homo sapiens serpin peptidase inhibitor, clade A (alpha-1 antiproteinase, antitrypsin), member 3 (SERPINA3), mRNA [NM_001085]	1.14949	8.58998	-9.18445	0.000906924	0.0852224	0.241443
A_23_P165657	SLC20A1	Homo sapiens solute carrier family 20 (phosphate transporter), member 1 (SLC20A1), mRNA [NM_005415]	1.14836	14.2099	-10.7711	0.000498813	0.0814351	0.8237
A_24_P354954	CCDC126	Homo sapiens coiled-coil domain containing 126 (CCDC126), mRNA [NM_138771]	1.13395	10.1649	-10.8844	0.000479517	0.0814351	0.860734
A_32_P2730	BCAN	Homo sapiens brevican, mRNA (cDNA clone IMAGE:3618761), partial cds. [BC005081]	1.13369	10.5773	-10.7554	0.000501566	0.0814351	0.818519
A_23_P28607	BM984396	BM984396 UI-CF-DU1-abf-e-18-0-UI.s1 UI-CF-DU1 Homo sapiens cDNA clone UI-CF-DU1-abf-e-18-0-UI 3', mRNA sequence [BM984396]	1.13211	8.60534	-9.90988	0.000682399	0.0825191	0.523229
A_23_P129458	HSPC105	Homo sapiens NAD(P) dependent steroid dehydrogenase-like (HSPC105), mRNA [NM_145168]	1.11854	11.5732	-10.3712	0.00057519	0.081491	0.688462
A_23_P416894	LOC54103	Homo sapiens cDNA FLJ44400 fis, clone TSTOM2002561. [AK126364]	1.11669	10.152	-8.95328	0.000997346	0.086668	0.145513
A_23_P30024	NFKB1	Homo sapiens nuclear factor of kappa light polypeptide gene enhancer in B-cells 1 (p105) (NFKB1), mRNA [NM_003998]	1.11423	13.1609	-11.5586	0.000382146	0.0805921	1.07016
A_23_P30655	NFKBIE	Homo sapiens nuclear factor of kappa light polypeptide gene enhancer in B-cells inhibitor, epsilon (NFKBIE), mRNA [NM_004556]	1.11011	10.3472	-9.6157	0.000763981	0.0834659	0.41234
A_23_P71037	IL6	Homo sapiens interleukin 6 (interferon, beta 2) (IL6), mRNA [NM_000600]	1.10679	10.0878	-9.59951	0.000768817	0.0834659	0.406106
A_24_P176805	ZNF264	Homo sapiens zinc finger protein 264 (ZNF264), mRNA [NM_003417]	1.10303	10.3913	-9.97953	0.000664701	0.081764	0.548839
A_23_P212552	TBL1XR1	Homo sapiens transducin (beta)-like 1X-linked receptor 1 (TBL1XR1), mRNA [NM_024665]	1.09946	13.3794	-9.48471	0.000804216	0.0848364	0.361508
A_32_P108033	DW443340	HHAGE041070 Human liver regeneration after partial hepatectomy Homo sapiens cDNA, mRNA sequence [DW443340]	1.09579	9.98118	-10.7176	0.000508263	0.0814351	0.806018
A_24_P409042	CDC42SE2	Homo sapiens CDC42 small effector 2 (CDC42SE2), transcript variant 1, mRNA [NM_020240]	1.09427	14.475	-9.6185	0.000763149	0.0834659	0.413417
A_24_P119745	FN1	Homo sapiens fibronectin 1 (FN1), transcript variant 1, mRNA [NM_212482]	1.09053	13.6689	-9.38981	0.000835031	0.0852224	0.324099
A_24_P489399	LOC651806	PREDICTED: Homo sapiens similar to chaperonin subunit 6a (zeta) (LOC651806), mRNA [XR_019061]	1.07384	12.4096	-10.7995	0.000493889	0.0814351	0.833029
A_24_P251381	NHEJ1	Homo sapiens nonhomologous end-joining factor 1 (NHEJ1), mRNA [NM_024782]	1.0696	9.9526	-10.695	0.000512322	0.0814351	0.798512
A_23_P211007	NRIP1	Homo sapiens nuclear receptor interacting protein 1 (NRIP1), mRNA [NM_003489]	1.06705	12.3912	-9.43883	0.000818935	0.0848364	0.343482
A_23_P354074	LYST	Homo sapiens lysosomal trafficking regulator (LYST), transcript variant 1, mRNA [NM_000081]	1.06548	10.7255	-9.3473	0.000849309	0.0852224	0.307185
A_23_P307400	CCDC45	Homo sapiens coiled-coil domain containing 45 (CCDC45), mRNA [NM_138363]	1.0643	13.0788	-9.16669	0.000913496	0.0852224	0.234184
A_24_P370887	VAMP3	Homo sapiens vesicle-associated membrane protein 3 (cellubrevin) (VAMP3), mRNA [NM_004781]	1.06409	13.7986	-10.352	0.000579213	0.081491	0.681787
A_23_P216489	GNE	Homo sapiens glucosamine (UDP-N-acetyl)-2-epimerase/N-acetylmannosamine kinase (GNE), mRNA [NM_005476]	1.06307	10.1944	-9.12751	0.000928211	0.0852224	0.218104
A_23_P27346	SMAD4	Homo sapiens SMAD family member 4 (SMAD4), mRNA [NM_005359]	1.05918	11.8449	-10.3388	0.000582002	0.081491	0.677184
A_24_P385611	SP100	Homo sapiens SP100 nuclear antigen (SP100), mRNA [NM_003113]	1.05816	12.481	-9.28395	0.000871164	0.0852224	0.281787
A_23_P27346	SMAD4	Homo sapiens SMAD family member 4 (SMAD4), mRNA [NM_005359]	1.0581	11.7492	-10.4221	0.000564697	0.081491	0.706069
A_23_P382199	VAPA	Homo sapiens VAMP (vesicle-associated membrane protein)-associated protein A, 33kDa (VAPA), transcript variant 1, mRNA [NM_003574]	1.05784	13.0979	-9.15991	0.000916023	0.0852224	0.231406
A_23_P36183	GTF2H1	Homo sapiens general transcription factor IIH, polypeptide 1 (62kD subunit) (GTF2H1), mRNA [NM_005316]	1.05603	12.6931	-9.53653	0.000787991	0.0840848	0.381726
A_24_P849801	RPL22	Homo sapiens ribosomal protein L22 (RPL22), mRNA [NM_000983]	1.05498	14.3681	-10.0597	0.000645039	0.0815045	0.578013
A_23_P360316	FUT3	Homo sapiens fucosyltransferase 3 (galactoside 3(4)-L-fucosyltransferase, Lewis blood group) (FUT3), mRNA [NM_000149]	1.05004	8.10626	-10.1264	0.000629215	0.081491	0.602072
A_23_P35256	POLR3C	Homo sapiens polymerase (RNA) III (DNA directed) polypeptide C (62kD) (POLR3C), mRNA [NM_006468]	1.04653	12.2085	-10.3737	0.000574671	0.081491	0.689327
A_32_P3998	FLJ16542	Homo sapiens FLJ16542 protein (FLJ16542), mRNA [NM_001004301]	1.0412	11.5902	-9.04003	0.000962148	0.0860626	0.18188
A_23_P118002	UQCRC2	Homo sapiens ubiquinol-cytochrome c reductase core protein II (UQCRC2), mRNA [NM_003366]	1.03873	15.2386	-9.76536	0.00072104	0.0831844	0.46931
A_24_P291598	USP4	Homo sapiens ubiquitin specific peptidase 4 (proto-oncogene) (USP4), transcript variant 1, mRNA [NM_003363]	1.03393	12.7487	-10.5673	0.000536037	0.0814351	0.755672
A_23_P435394	PTGER4	Homo sapiens prostaglandin E receptor 4 (subtype EP4) (PTGER4), mRNA [NM_000958]	1.03143	9.13232	-10.7465	0.00050314	0.0814351	0.815568
A_32_P228438	THC2637028	Q8N4F7_HUMAN (Q8N4F7) Ring finger protein 175, partial (12%) [THC2637028]	1.03128	7.88986	-9.32389	0.000857304	0.0852224	0.297826
A_24_P36898	GBP2	Interferon-induced guanylate-binding protein 2 (GTP-binding protein 2) (Guanine nucleotide-binding protein 2) (GBP-2) (HuGBP-2). [Source:Uniprot/SWISSPROT;Acc:P32456] [ENST00000294663]	1.03121	9.54135	-10.0603	0.000644885	0.0815045	0.578245
A_23_P111531	GLI3	Homo sapiens GLI-Kruppel family member GLI3 (Greig cephalopolysyndactyly syndrome) (GLI3), mRNA [NM_000168]	1.02943	12.4209	-10.4205	0.000565027	0.081491	0.70551
A_24_P97001	PRPF38A	Homo sapiens PRP38 pre-mRNA processing factor 38 (yeast) domain containing A (PRPF38A), transcript variant 2, mRNA [NM_032864]	1.02735	11.3299	-9.98786	0.000662623	0.081764	0.551886
A_32_P80901	BC068045	Homo sapiens cDNA clone IMAGE:4140029, partial cds. [BC068045]	1.0249	10.7182	-10.7264	0.000506705	0.0814351	0.808914
A_23_P161446	GDI2	Homo sapiens GDP dissociation inhibitor 2 (GDI2), mRNA [NM_001494]	1.02323	15.0734	-9.18847	0.000905441	0.0852224	0.243086
A_23_P502915	WDR1	Homo sapiens WD repeat domain 1 (WDR1), transcript variant 1, mRNA [NM_017491]	1.01838	14.6956	-9.75207	0.000724729	0.0831844	0.464298
A_23_P145096	PLA2G7	Homo sapiens phospholipase A2, group VII (platelet-activating factor acetylhydrolase, plasma) (PLA2G7), mRNA [NM_005084]	1.01657	8.26927	-9.88078	0.000689967	0.0826562	0.512458
A_24_P50509	LOC647907	PREDICTED: Homo sapiens similar to DnaJ homolog subfamily A member 1 (Heat shock 40 kDa protein 4) (DnaJ protein homolog 2) (HSJ-2) (HSDJ) (LOC647907), mRNA [XR_018209]	1.01593	11.739	-9.79767	0.000712168	0.0831844	0.481458
A_32_P162095	THC2673084	Unknown	1.0112	9.48594	-10.0558	0.000645978	0.0815045	0.576602
A_32_P171923	THC2512199	Unknown	1.00679	11.9605	-10.1499	0.000623771	0.081491	0.610473
A_23_P325501	MORC3	Homo sapiens MORC family CW-type zinc finger 3 (MORC3), mRNA [NM_015358]	1.0037	12.9208	-10.2989	0.000590533	0.081491	0.663222
A_23_P216708	RFK	Homo sapiens riboflavin kinase (RFK), mRNA [NM_018339]	1.00362	12.049	-8.97594	0.000987999	0.0865202	0.155055
A_32_P215938	GPSM1	Homo sapiens G-protein signalling modulator 1 (AGS3-like, C. elegans), mRNA (cDNA clone IMAGE:5242824), complete cds. [BC048343]	0.997558	10.8389	-10.4328	0.000562511	0.081491	0.709773
A_24_P782437	THC2647073	ALU5_HUMAN (P39192) Alu subfamily SC sequence contamination warning entry, partial (24%) [THC2647073]	0.990322	9.87955	-9.55129	0.000783444	0.0840848	0.387458
A_24_P39894	ZNF516	Zinc finger protein 516. [Source:Uniprot/SWISSPROT;Acc:Q92618] [ENST00000217537]	0.98878	8.55341	-9.10448	0.000936999	0.0853829	0.208609
A_23_P336796	CR590862	full-length cDNA clone CS0DI036YC04 of Placenta Cot 25-normalized of Homo sapiens (human). [CR590862]	0.980343	9.09888	-9.31555	0.000860178	0.0852224	0.294482
A_24_P320254	HNRPH1	Homo sapiens heterogeneous nuclear ribonucleoprotein H1 (H) (HNRPH1), mRNA [NM_005520]	0.979174	14.4932	-9.61946	0.000762863	0.0834659	0.413787
A_32_P160883	NEDD4	Homo sapiens neural precursor cell expressed, developmentally down-regulated 4 (NEDD4), transcript variant 2, mRNA [NM_198400]	0.967693	13.1082	-9.17952	0.000908739	0.0852224	0.239433
A_23_P391906	KIAA1913	Homo sapiens KIAA1913, mRNA (cDNA clone MGC:50847 IMAGE:5760073), complete cds. [BC044246]	0.96746	8.57461	-9.12851	0.000927832	0.0852224	0.218514
A_23_P71037	IL6	Homo sapiens interleukin 6 (interferon, beta 2) (IL6), mRNA [NM_000600]	0.961186	9.86569	-9.10547	0.000936618	0.0853829	0.20902
A_23_P141856	ZNF544	Homo sapiens zinc finger protein 544 (ZNF544), mRNA [NM_014480]	0.950509	11.4895	-9.69116	0.00074194	0.0834659	0.441213
A_24_P346101	MGC21644	Homo sapiens hypothetical protein MGC21644 (MGC21644), transcript variant 3, mRNA [NM_138492]	0.949548	9.79658	-9.62312	0.000761777	0.0834659	0.415194
A_23_P373708	FLJ40504	Homo sapiens hypothetical protein FLJ40504 (FLJ40504), mRNA [NM_173624]	0.945656	14.2457	-9.29171	0.000868449	0.0852224	0.284911
A_24_P238525	ENST00000324709	Plasminogen-related protein A (Fragment). [Source:Uniprot/SPTREMBL;Acc:Q9UE70] [ENST00000324709]	0.944571	9.9316	-9.14166	0.000922863	0.0852224	0.223922
A_32_P725218	METTL2A	Homo sapiens methyltransferase like 2A (METTL2A), mRNA [NM_001005372]	0.936274	11.8104	-9.63551	0.000758116	0.0834659	0.41995
A_23_P98930	C12orf35	Homo sapiens chromosome 12 open reading frame 35 (C12orf35), mRNA [NM_018169]	0.887886	12.743	-9.07643	0.000947844	0.0860626	0.197004
A_24_P193943	PIGN	Homo sapiens phosphatidylinositol glycan anchor biosynthesis, class N (PIGN), transcript variant 1, mRNA [NM_176787]	0.87917	10.1793	-9.18135	0.000908066	0.0852224	0.240178
A_23_P53126	LMO2	Homo sapiens LIM domain only 2 (rhombotin-like 1) (LMO2), mRNA [NM_005574]	-0.872916	8.02839	9.13285	0.000926188	0.0852224	0.2203
A_23_P38085	CARHSP1	Homo sapiens calcium regulated heat stable protein 1, 24kDa (CARHSP1), transcript variant 2, mRNA [NM_001042476]	-0.88443	13.7415	9.02669	0.000967459	0.0860636	0.176315
A_23_P165548	HS1BP3	Homo sapiens HCLS1 binding protein 3 (HS1BP3), mRNA [NM_022460]	-0.903263	10.8272	9.0152	0.000972064	0.0861736	0.171514
A_24_P279328	SKIP	Homo sapiens skeletal muscle and kidney enriched inositol phosphatase (SKIP), transcript variant 2, mRNA [NM_130766]	-0.910341	12.5333	9.26107	0.000879227	0.0852224	0.272561
A_23_P83403	DKFZP686A01247	Homo sapiens hypothetical protein (DKFZP686A01247), mRNA [NM_014988]	-0.937273	9.91331	9.03633	0.000963616	0.0860626	0.180338
A_23_P128887	SYNE2	Homo sapiens spectrin repeat containing, nuclear envelope 2 (SYNE2), transcript variant 5, mRNA [NM_182914]	-0.938119	10.9468	9.46861	0.000809342	0.0848364	0.355197
A_23_P337729	TMEM180	Homo sapiens transmembrane protein 180 (TMEM180), mRNA [NM_024789]	-0.947874	11.3594	9.18636	0.000906219	0.0852224	0.242223
A_23_P122976	GNAI1	Homo sapiens guanine nucleotide binding protein (G protein), alpha inhibiting activity polypeptide 1 (GNAI1), mRNA [NM_002069]	-0.952529	11.2724	9.48265	0.00080487	0.0848364	0.360701
A_23_P16252	KLK1	Homo sapiens kallikrein 1 (KLK1), mRNA [NM_002257]	-0.955902	9.02407	9.30551	0.000863648	0.0852224	0.290456
A_24_P153456	ZDHHC11	Homo sapiens zinc finger, DHHC-type containing 11 (ZDHHC11), mRNA [NM_024786]	-0.97806	9.95737	9.05889	0.000954703	0.0860626	0.189726
A_23_P65877	SLC12A6	Homo sapiens solute carrier family 12 (potassium/chloride transporters), member 6 (SLC12A6), transcript variant 5, mRNA [NM_001042496]	-1.00077	9.45428	9.75405	0.000724178	0.0831844	0.465046
A_23_P62953	PBX1	Homo sapiens pre-B-cell leukemia transcription factor 1 (PBX1), mRNA [NM_002585]	-1.00096	8.75155	10.1141	0.000632102	0.081491	0.597642
A_23_P257057	C8orf55	Homo sapiens chromosome 8 open reading frame 55 (C8orf55), mRNA [NM_016647]	-1.00418	9.99346	10.2852	0.000593484	0.081491	0.658433
A_24_P401270	LOC649294	Homo sapiens cDNA FLJ33940 fis, clone CTONG2018069. [AK091259]	-1.00968	10.8843	10.0981	0.000635882	0.081491	0.59187
A_32_P61522	THC2672817	Unknown	-1.0127	9.36127	9.6988	0.000739755	0.0834659	0.444117
A_23_P364504	ENST00000357303	CDNA FLJ37034 fis, clone BRACE2011478 (Hypothetical protein FLJ37034). [Source:Uniprot/SPTREMBL;Acc:Q8N9J7] [ENST00000357303]	-1.02068	8.32527	10.46	0.000557042	0.081491	0.719097
A_23_P433785	P2RX5	Homo sapiens purinergic receptor P2X, ligand-gated ion channel, 5 (P2RX5), transcript variant 1, mRNA [NM_002561]	-1.0248	8.7953	9.1768	0.000909746	0.0852224	0.23832
A_23_P49351	AMDHD2	Homo sapiens amidohydrolase domain containing 2 (AMDHD2), mRNA [NM_015944]	-1.02511	11.216	9.28754	0.000869904	0.0852224	0.283235
A_23_P329286	ZNHIT2	Homo sapiens zinc finger, HIT type 2 (ZNHIT2), mRNA [NM_014205]	-1.02789	10.8459	9.39474	0.000833393	0.0852224	0.326056
A_23_P394014	M-RIP	Homo sapiens myosin phosphatase-Rho interacting protein (M-RIP), transcript variant 1, mRNA [NM_015134]	-1.03287	12.2521	9.11778	0.000931911	0.0852651	0.214097
A_23_P166502	SREBF2	Sterol regulatory element-binding protein 2 (SREBP-2) (Sterol regulatory element-binding transcription factor 2). [Source:Uniprot/SWISSPROT;Acc:Q12772] [ENST00000361204]	-1.03367	11.6732	9.20164	0.000900616	0.0852224	0.248453
A_23_P215819	ZNF655	Homo sapiens zinc finger protein 655 (ZNF655), transcript variant 5, mRNA [NM_001009957]	-1.03479	13.0494	10.3899	0.000571316	0.081491	0.69493
A_24_P62783	FABP3	Homo sapiens fatty acid binding protein 3, muscle and heart (mammary-derived growth inhibitor) (FABP3), mRNA [NM_004102]	-1.03676	7.43714	10.4353	0.000562005	0.081491	0.710632
A_23_P49279	LOC388272	Homo sapiens similar to RIKEN cDNA 4921524J17 (LOC388272), mRNA [NM_001001436]	-1.07092	11.1824	9.05608	0.000955809	0.0860626	0.188557
A_23_P103361	LCK	Homo sapiens lymphocyte-specific protein tyrosine kinase (LCK), transcript variant 2, mRNA [NM_005356]	-1.08522	8.01164	9.91164	0.000681943	0.0825191	0.523882
A_23_P84399	CNTNAP2	Homo sapiens contactin associated protein-like 2 (CNTNAP2), mRNA [NM_014141]	-1.08835	11.4287	9.74137	0.000727716	0.0831844	0.460258
A_24_P497244	MALAT1	Homo sapiens metastasis associated lung adenocarcinoma transcript 1 (non-coding RNA) (MALAT1) on chromosome 11 [NR_002819]	-1.09297	10.6123	9.49395	0.000801293	0.0848364	0.365124
A_32_P170664	AK024898	Homo sapiens cDNA: FLJ21245 fis, clone COL01184. [AK024898]	-1.09776	10.7799	11.3451	0.000410049	0.0805921	1.00581
A_24_P171873	FBXO4	Homo sapiens F-box protein 4 (FBXO4), transcript variant 1, mRNA [NM_012176]	-1.10063	11.5507	11.2558	0.000422485	0.0805921	0.978343
A_23_P104798	IL18	Homo sapiens interleukin 18 (interferon-gamma-inducing factor) (IL18), mRNA [NM_001562]	-1.10391	14.5956	9.14169	0.000922851	0.0852224	0.223934
A_23_P45517	PPP2R3B	Homo sapiens protein phosphatase 2 (formerly 2A), regulatory subunit B'', beta (PPP2R3B), transcript variant 1, mRNA [NM_013239]	-1.10731	10.2203	10.0229	0.000653967	0.081764	0.56467
A_32_P122226	AMDHD1	Homo sapiens amidohydrolase domain containing 1 (AMDHD1), mRNA [NM_152435]	-1.11384	9.42765	9.93231	0.000676635	0.0825191	0.531504
A_23_P53126	LMO2	Homo sapiens LIM domain only 2 (rhombotin-like 1) (LMO2), mRNA [NM_005574]	-1.11606	8.32165	9.59223	0.000771001	0.0834659	0.403301
A_23_P62351	ARMCX6	Homo sapiens armadillo repeat containing, X-linked 6 (ARMCX6), transcript variant 1, mRNA [NM_019007]	-1.11685	13.8182	10.8723	0.000481534	0.0814351	0.856802
A_23_P23966	ZNF488	Homo sapiens zinc finger protein 488 (ZNF488), mRNA [NM_153034]	-1.11771	12.4716	11.701	0.000364839	0.0805921	1.11214
A_23_P165408	KLHL23	Homo sapiens kelch-like 23 (Drosophila) (KLHL23), mRNA [NM_144711]	-1.12025	8.71927	11.2994	0.000416352	0.0805921	0.991801
A_23_P39774	RY1	Homo sapiens putative nucleic acid binding protein RY-1 (RY1), mRNA [NM_006857]	-1.12137	12.4923	11.0086	0.000459436	0.0814351	0.900682
A_23_P60283	XPA	Homo sapiens xeroderma pigmentosum, complementation group A (XPA), mRNA [NM_000380]	-1.12194	11.5026	10.9777	0.000464325	0.0814351	0.890818
A_24_P175187	SAMD9	Homo sapiens sterile alpha motif domain containing 9 (SAMD9), mRNA [NM_017654]	-1.13029	12.7157	9.75947	0.00072267	0.0831844	0.467092
A_23_P50000	FAM57A	Homo sapiens family with sequence similarity 57, member A (FAM57A), mRNA [NM_024792]	-1.13128	13.6747	9.40179	0.000831059	0.0852224	0.328851
A_32_P121226	THC2529323	Unknown	-1.13346	7.46402	10.5363	0.000542007	0.0814351	0.745151
A_23_P4821	JUNB	Homo sapiens jun B proto-oncogene (JUNB), mRNA [NM_002229]	-1.13883	14.1468	11.8533	0.00034741	0.0805921	1.15618
A_32_P201979	HECTD2	Homo sapiens HECT domain containing 2 (HECTD2), transcript variant 1, mRNA [NM_182765]	-1.13976	8.44912	10.6887	0.000513459	0.0814351	0.796418
A_23_P88947	TMEM112	Homo sapiens transmembrane protein 112 (TMEM112), mRNA [NM_022773]	-1.14333	9.15733	11.7196	0.000362659	0.0805921	1.11755
A_23_P36745	ALDH2	Homo sapiens aldehyde dehydrogenase 2 family (mitochondrial) (ALDH2), nuclear gene encoding mitochondrial protein, mRNA [NM_000690]	-1.14411	11.8738	8.98234	0.000985377	0.0865202	0.157746
A_23_P103361	LCK	Homo sapiens lymphocyte-specific protein tyrosine kinase (LCK), transcript variant 2, mRNA [NM_005356]	-1.14791	7.83109	10.6307	0.000524105	0.0814351	0.777014
A_32_P47988	CAMK2D	Homo sapiens calcium/calmodulin-dependent protein kinase (CaM kinase) II delta (CAMK2D), transcript variant 3, mRNA [NM_001221]	-1.14941	7.73898	11.4454	0.000396638	0.0805921	1.03625
A_23_P103361	LCK	Homo sapiens lymphocyte-specific protein tyrosine kinase (LCK), transcript variant 2, mRNA [NM_005356]	-1.15965	7.66308	12.0931	0.000322023	0.0805921	1.22384
A_23_P418493	ATPAF2	Homo sapiens ATP synthase mitochondrial F1 complex assembly factor 2 (ATPAF2), nuclear gene encoding mitochondrial protein, mRNA [NM_145691]	-1.16335	11.2228	10.2406	0.000603261	0.081491	0.642719
A_23_P210886	BCL2L1	Homo sapiens BCL2-like 1 (BCL2L1), nuclear gene encoding mitochondrial protein, transcript variant 1, mRNA [NM_138578]	-1.16819	11.1203	8.95781	0.000995467	0.086668	0.147424
A_23_P73801	TCEAL1	Homo sapiens transcription elongation factor A (SII)-like 1 (TCEAL1), transcript variant 3, mRNA [NM_001006640]	-1.16836	13.6811	8.97733	0.000987431	0.0865202	0.155637
A_23_P53126	LMO2	Homo sapiens LIM domain only 2 (rhombotin-like 1) (LMO2), mRNA [NM_005574]	-1.18011	8.14312	9.26813	0.000876729	0.0852224	0.275411
A_23_P35444	INA	Homo sapiens internexin neuronal intermediate filament protein, alpha (INA), mRNA [NM_032727]	-1.18133	8.46763	10.3536	0.000578873	0.081491	0.682351
A_23_P103361	LCK	Homo sapiens lymphocyte-specific protein tyrosine kinase (LCK), transcript variant 2, mRNA [NM_005356]	-1.18951	7.99524	11.5225	0.000386691	0.0805921	1.05941
A_23_P53126	LMO2	Homo sapiens LIM domain only 2 (rhombotin-like 1) (LMO2), mRNA [NM_005574]	-1.19018	8.22997	9.81579	0.000707251	0.0831844	0.488248
A_23_P103361	LCK	Homo sapiens lymphocyte-specific protein tyrosine kinase (LCK), transcript variant 2, mRNA [NM_005356]	-1.19319	7.9961	10.6247	0.000525212	0.0814351	0.775016
A_23_P256008	ZDHHC11	Homo sapiens zinc finger, DHHC-type containing 11 (ZDHHC11), mRNA [NM_024786]	-1.19717	11.5547	10.8399	0.000486996	0.0814351	0.846227
A_23_P346912	SPATA17	Homo sapiens spermatogenesis associated 17 (SPATA17), mRNA [NM_138796]	-1.20626	9.34922	10.5623	0.00053699	0.0814351	0.753985
A_23_P162982	DHRS4	Homo sapiens dehydrogenase/reductase (SDR family) member 4 (DHRS4), mRNA [NM_021004]	-1.20783	12.9772	9.83795	0.000701297	0.083045	0.496527
A_24_P206047	SLC25A4	Homo sapiens solute carrier family 25 (mitochondrial carrier; adenine nucleotide translocator), member 4 (SLC25A4), nuclear gene encoding mitochondrial protein, mRNA [NM_001151]	-1.21396	12.6086	9.06043	0.000954098	0.0860626	0.190366
A_23_P78244	BC053363	Homo sapiens cDNA clone IMAGE:6141118, partial cds. [BC053363]	-1.22796	11.0696	10.8432	0.000486438	0.0814351	0.847304
A_24_P55971	VEGFB	Homo sapiens vascular endothelial growth factor B (VEGFB), mRNA [NM_003377]	-1.23269	10.8322	10.3493	0.00057979	0.081491	0.680834
A_23_P164289	C17orf81	Homo sapiens chromosome 17 open reading frame 81 (C17orf81), transcript variant 3, mRNA [NM_203414]	-1.24269	12.14	9.73517	0.000729453	0.0831844	0.457914
A_23_P251075	CXorf6	Homo sapiens chromosome X open reading frame 6 (CXorf6), mRNA [NM_005491]	-1.24919	8.47625	12.7391	0.000264324	0.0805921	1.39632
A_23_P378364	PCDH7	Homo sapiens BH-protocadherin (brain-heart) (PCDH7), transcript variant c, mRNA [NM_032457]	-1.24979	10.098	9.07147	0.000949777	0.0860626	0.194948
A_23_P114713	CYP4B1	Homo sapiens cytochrome P450, family 4, subfamily B, polypeptide 1 (CYP4B1), mRNA [NM_000779]	-1.25353	9.50638	11.8142	0.000351785	0.0805921	1.14495
A_23_P58266	S100P	Homo sapiens S100 calcium binding protein P (S100P), mRNA [NM_005980]	-1.2642	9.84597	9.8364	0.000701713	0.083045	0.495948
A_23_P423480	TYSND1	Homo sapiens trypsin domain containing 1 (TYSND1), transcript variant 1, mRNA [NM_173555]	-1.27042	11.1246	12.3906	0.000293671	0.0805921	1.305
A_23_P103361	LCK	Homo sapiens lymphocyte-specific protein tyrosine kinase (LCK), transcript variant 2, mRNA [NM_005356]	-1.27095	8.04604	9.44776	0.000816042	0.0848364	0.347001
A_24_P192727	KAZALD1	Kazal-type serine protease inhibitor domain-containing protein 1 precursor. [Source:Uniprot/SWISSPROT;Acc:Q96I82] [ENST00000224809]	-1.27156	10.3393	12.2751	0.000304295	0.0805921	1.27384
A_23_P200001	NEXN	Homo sapiens nexilin (F actin binding protein) (NEXN), mRNA [NM_144573]	-1.27394	8.37543	13.3163	0.000223345	0.0805921	1.53927
A_23_P34144	MAGEH1	Homo sapiens melanoma antigen family H, 1 (MAGEH1), mRNA [NM_014061]	-1.27611	10.5771	10.4061	0.000567965	0.081491	0.700554
A_23_P121665	SORCS2	Homo sapiens sortilin-related VPS10 domain containing receptor 2 (SORCS2), mRNA [NM_020777]	-1.28112	9.1033	10.5459	0.000540151	0.0814351	0.74841
A_23_P68007	ATP1B3	Homo sapiens ATPase, Na+/K+ transporting, beta 3 polypeptide (ATP1B3), mRNA [NM_001679]	-1.29581	15.3861	12.2978	0.000302175	0.0805921	1.27998
A_23_P348063	SYNGR1	Homo sapiens synaptogyrin 1 (SYNGR1), transcript variant 1a, mRNA [NM_004711]	-1.30087	8.27423	13.0325	0.000242416	0.0805921	1.47023
A_24_P364263	HRASLS2	Homo sapiens HRAS-like suppressor 2 (HRASLS2), mRNA [NM_017878]	-1.30286	9.25006	9.04308	0.000960941	0.0860626	0.183147
A_23_P256131	HR	Homo sapiens hairless homolog (mouse) (HR), transcript variant 1, mRNA [NM_005144]	-1.30815	10.2458	9.13595	0.000925016	0.0852224	0.221575
A_32_P152437	BC033829	Homo sapiens cDNA clone IMAGE:3856003, partial cds. [BC033829]	-1.30954	9.57357	9.55371	0.0007827	0.0840848	0.388399
A_32_P61684	PAG1	Homo sapiens phosphoprotein associated with glycosphingolipid microdomains 1 (PAG1), mRNA [NM_018440]	-1.31505	7.76416	10.8433	0.000486413	0.0814351	0.847352
A_23_P140256	NP	Homo sapiens nucleoside phosphorylase (NP), mRNA [NM_000270]	-1.32342	13.1545	13.6627	0.00020255	0.0805921	1.62037
A_23_P384748	PLEKHH2	Homo sapiens pleckstrin homology domain containing, family H (with MyTH4 domain) member 2 (PLEKHH2), mRNA [NM_172069]	-1.3298	9.4738	9.90255	0.000684296	0.0825191	0.520519
A_24_P347447	DAAM1	Homo sapiens dishevelled associated activator of morphogenesis 1 (DAAM1), mRNA [NM_014992]	-1.34684	14.6316	9.79158	0.000713829	0.0831844	0.479174
A_23_P94230	LY96	Homo sapiens lymphocyte antigen 96 (LY96), mRNA [NM_015364]	-1.35517	8.14796	9.62325	0.00076174	0.0834659	0.415242
A_23_P53126	LMO2	Homo sapiens LIM domain only 2 (rhombotin-like 1) (LMO2), mRNA [NM_005574]	-1.36302	8.31798	12.054	0.000326001	0.0805921	1.21294
A_23_P53126	LMO2	Homo sapiens LIM domain only 2 (rhombotin-like 1) (LMO2), mRNA [NM_005574]	-1.36456	8.329	11.5394	0.000384556	0.0805921	1.06444
A_23_P53126	LMO2	Homo sapiens LIM domain only 2 (rhombotin-like 1) (LMO2), mRNA [NM_005574]	-1.36457	8.27376	12.4559	0.000287876	0.0805921	1.3224
A_23_P107432	FLJ35934	Homo sapiens cDNA FLJ35934 fis, clone TESTI2011315. [AK093253]	-1.37328	8.48697	9.32382	0.000857328	0.0852224	0.297799
A_32_P119096	MBOAT2	O-acyltransferase (membrane bound) domain containing 2 [Source:RefSeq_peptide;Acc:NP_620154] [ENST00000354442]	-1.37417	10.8928	14.2765	0.000171321	0.0805921	1.75611
A_23_P53126	LMO2	Homo sapiens LIM domain only 2 (rhombotin-like 1) (LMO2), mRNA [NM_005574]	-1.38949	8.36562	12.0982	0.000321514	0.0805921	1.22524
A_23_P73096	AW993939	AW993939 RC1-BN0035-130400-013-b06 BN0035 Homo sapiens cDNA, mRNA sequence [AW993939]	-1.39346	11.8754	11.4734	0.000392983	0.0805921	1.0447
A_32_P10432	THC2679040	Unknown	-1.40363	14.6102	9.7348	0.000729558	0.0831844	0.457773
A_24_P142024	CHMP4A	Homo sapiens chromatin modifying protein 4A (CHMP4A), mRNA [NM_014169]	-1.40645	13.083	9.26813	0.000876728	0.0852224	0.275412
A_32_P126410	AK000901	Homo sapiens cDNA FLJ10039 fis, clone HEMBA1000975. [AK000901]	-1.41985	11.0222	9.51181	0.000795678	0.0847039	0.3721
A_24_P151920	TMEM97	Homo sapiens transmembrane protein 97 (TMEM97), mRNA [NM_014573]	-1.43051	11.7971	10.6026	0.000529349	0.0814351	0.767582
A_23_P375494	CEBPA	Homo sapiens CCAAT/enhancer binding protein (C/EBP), alpha (CEBPA), mRNA [NM_004364]	-1.43311	10.6081	10.1978	0.000612836	0.081491	0.627545
A_24_P347624	SNURF	Homo sapiens SNRPN upstream reading frame (SNURF), transcript variant 2, mRNA [NM_022804]	-1.44958	12.1911	11.8835	0.000344076	0.0805921	1.16482
A_23_P205738	BCL11B	Homo sapiens B-cell CLL/lymphoma 11B (zinc finger protein) (BCL11B), transcript variant 1, mRNA [NM_138576]	-1.45461	9.86504	12.5576	0.000279127	0.0805921	1.34924
A_24_P173754	C1orf21	Homo sapiens chromosome 1 open reading frame 21 (C1orf21), mRNA [NM_030806]	-1.45751	10.6242	11.1551	0.000437069	0.0810425	0.947013
A_23_P53126	LMO2	Homo sapiens LIM domain only 2 (rhombotin-like 1) (LMO2), mRNA [NM_005574]	-1.46264	8.36077	9.22326	0.00089276	0.0852224	0.257247
A_23_P76914	SIX1	Homo sapiens sine oculis homeobox homolog 1 (Drosophila) (SIX1), mRNA [NM_005982]	-1.46569	12.1224	12.7155	0.000266192	0.0805921	1.39026
A_23_P4551	SETBP1	Homo sapiens SET binding protein 1 (SETBP1), mRNA [NM_015559]	-1.46705	11.0536	9.89926	0.000685149	0.0825191	0.519303
A_23_P52797	TMPRSS5	Homo sapiens transmembrane protease, serine 5 (spinesin) (TMPRSS5), mRNA [NM_030770]	-1.47466	9.14983	12.1697	0.000314414	0.0805921	1.245
A_23_P57036	CD40	Homo sapiens CD40 molecule, TNF receptor superfamily member 5 (CD40), transcript variant 1, mRNA [NM_001250]	-1.47501	8.93534	12.0827	0.000323078	0.0805921	1.22094
A_23_P145786	MLXIPL	Homo sapiens MLX interacting protein-like (MLXIPL), transcript variant 1, mRNA [NM_032951]	-1.48098	8.61641	12.7115	0.000266513	0.0805921	1.38922
A_23_P410017	TBCEL	Homo sapiens leucine rich repeat containing 35, mRNA (cDNA clone IMAGE:3913004). [BC020501]	-1.48259	9.24781	12.9357	0.000249385	0.0805921	1.44613
A_24_P555714	CR745430	CR745430 Soares_testis_NHT Homo sapiens cDNA clone IMAGp971P1077 ; IMAGE:1839490 5', mRNA sequence [CR745430]	-1.48592	13.5125	12.3555	0.000296849	0.0805921	1.29558
A_23_P83368	WWOX	Homo sapiens WW domain containing oxidoreductase (WWOX), transcript variant 1, mRNA [NM_016373]	-1.48872	11.8024	14.4692	0.000162778	0.0805921	1.79676
A_24_P920447	C14orf132	Homo sapiens chromosome 14 open reading frame 132 (C14orf132), mRNA [NM_020215]	-1.49759	8.53307	12.2265	0.000308908	0.0805921	1.26059
A_23_P70328	CENPQ	Homo sapiens centromere protein Q (CENPQ), mRNA [NM_018132]	-1.51524	11.4134	9.00005	0.000978175	0.086333	0.165173
A_23_P501831	C5orf4	Homo sapiens chromosome 5 open reading frame 4 (C5orf4), transcript variant 2, mRNA [NM_032385]	-1.51701	10.2168	9.83363	0.000702455	0.083045	0.494912
A_32_P104460	ARMCX6	Homo sapiens armadillo repeat containing, X-linked 6 (ARMCX6), transcript variant 1, mRNA [NM_019007]	-1.53222	13.7975	9.28904	0.000869381	0.0852224	0.283837
A_23_P383915	BTBD16	Homo sapiens BTB (POZ) domain containing 16 (BTBD16), mRNA [NM_144587]	-1.54688	8.66085	12.4223	0.000290844	0.0805921	1.31345
A_23_P53126	LMO2	Homo sapiens LIM domain only 2 (rhombotin-like 1) (LMO2), mRNA [NM_005574]	-1.54789	8.62777	10.5019	0.000548708	0.081491	0.73346
A_23_P61149	INPP5D	Homo sapiens inositol polyphosphate-5-phosphatase, 145kDa (INPP5D), transcript variant 1, mRNA [NM_001017915]	-1.55509	8.14987	14.6342	0.000155887	0.0805921	1.83082
A_23_P110699	ZNF300	Homo sapiens zinc finger protein 300 (ZNF300), mRNA [NM_052860]	-1.55734	8.83358	12.1741	0.000313976	0.0805921	1.24623
A_23_P393034	HAS3	Homo sapiens hyaluronan synthase 3 (HAS3), transcript variant 1, mRNA [NM_005329]	-1.56695	10.4177	12.8696	0.000254284	0.0805921	1.42953
A_23_P61945	MITF	Homo sapiens microphthalmia-associated transcription factor (MITF), transcript variant 1, mRNA [NM_198159]	-1.5812	9.8991	14.2406	0.000172973	0.0805921	1.74845
A_32_P155035	AK096500	Homo sapiens cDNA FLJ39181 fis, clone OCBBF2004235. [AK096500]	-1.59705	10.6406	11.3684	0.00040688	0.0805921	1.01292
A_32_P157504	AK094629	Homo sapiens cDNA FLJ37310 fis, clone BRAMY2016706. [AK094629]	-1.60166	10.384	12.2782	0.000304004	0.0805921	1.27468
A_23_P104323	MGMT	Homo sapiens O-6-methylguanine-DNA methyltransferase (MGMT), mRNA [NM_002412]	-1.60545	13.3088	9.78104	0.000716718	0.0831844	0.475211
A_23_P393686	C8orf42	Homo sapiens chromosome 8 open reading frame 42 (C8orf42), mRNA [NM_175075]	-1.61436	7.87412	13.4624	0.000214261	0.0805921	1.57389
A_23_P308974	ADAMTSL3	Homo sapiens ADAMTS-like 3 (ADAMTSL3), mRNA [NM_207517]	-1.62373	8.14675	13.9112	0.000189111	0.0805921	1.67652
A_24_P38276	FZD1	Homo sapiens frizzled homolog 1 (Drosophila) (FZD1), mRNA [NM_003505]	-1.62607	11.1932	10.0426	0.000649165	0.0815045	0.571827
A_23_P150281	TP53I11	Homo sapiens tumor protein p53 inducible protein 11 (TP53I11), mRNA [NM_001076787]	-1.62784	8.73466	15.2553	0.000133008	0.0805921	1.95341
A_23_P91697	LARGE	Homo sapiens like-glycosyltransferase (LARGE), transcript variant 1, mRNA [NM_004737]	-1.64388	8.55598	12.5567	0.000279204	0.0805921	1.349
A_23_P256107	HPSE	Homo sapiens heparanase (HPSE), mRNA [NM_006665]	-1.64392	10.5038	9.03868	0.000962684	0.0860626	0.181317
A_23_P214080	EGR1	Homo sapiens early growth response 1 (EGR1), mRNA [NM_001964]	-1.64518	11.7047	11.0335	0.000455537	0.0814351	0.908617
A_23_P56659	DQX1	Homo sapiens DEAQ box polypeptide 1 (RNA-dependent ATPase) (DQX1), mRNA [NM_133637]	-1.66544	8.56219	9.39178	0.000834374	0.0852224	0.324883
A_32_P437004	XG	Homo sapiens Xg blood group (XG), mRNA [NM_175569]	-1.675	8.16401	16.0341	0.000109954	0.0805921	2.09532
A_23_P129925	SLFN11	Homo sapiens schlafen family member 11 (SLFN11), mRNA [NM_152270]	-1.67761	11.3235	10.9549	0.000467995	0.0814351	0.883473
A_32_P191120	THC2744687	Unknown	-1.68315	12.4816	9.24021	0.000886663	0.0852224	0.264121
A_23_P139418	GALNTL4	Homo sapiens UDP-N-acetyl-alpha-D-galactosamine:polypeptide N-acetylgalactosaminyltransferase-like 4 (GALNTL4), mRNA [NM_198516]	-1.68337	11.4904	13.4002	0.000218075	0.0805921	1.55921
A_23_P55682	ZNF447	Homo sapiens zinc finger protein 447 (ZNF447), mRNA [NM_023926]	-1.7098	8.03012	12.4265	0.000290468	0.0805921	1.31458
A_23_P137503	HHLA3	Homo sapiens HERV-H LTR-associating 3 (HHLA3), transcript variant 3, mRNA [NM_001036645]	-1.71729	9.30783	16.2462	0.000104564	0.0805921	2.13186
A_23_P152838	CCL5	Homo sapiens chemokine (C-C motif) ligand 5 (CCL5), mRNA [NM_002985]	-1.73198	9.51178	10.0805	0.00064004	0.081491	0.585556
A_23_P431591	AXIIR	Homo sapiens similar to annexin II receptor (AXIIR), mRNA [NM_001014279]	-1.75811	9.03406	11.0288	0.000456272	0.0814351	0.907115
A_23_P334308	KIAA0774	Homo sapiens KIAA0774 (KIAA0774), transcript variant 1, mRNA [NM_001033602]	-1.76231	10.3094	11.5552	0.000382565	0.0805921	1.06916
A_23_P74012	SPRR1A	Homo sapiens small proline-rich protein 1A (SPRR1A), mRNA [NM_005987]	-1.76291	10.1965	10.0915	0.000637427	0.081491	0.58952
A_23_P216556	EPB41L4B	Homo sapiens erythrocyte membrane protein band 4.1 like 4B (EPB41L4B), transcript variant 1, mRNA [NM_018424]	-1.76659	11.409	10.0931	0.000637047	0.081491	0.590097
A_32_P141682	BC026998	Homo sapiens cDNA clone IMAGE:5107188, containing frame-shift errors. [BC026998]	-1.77102	8.65207	13.7219	0.00019924	0.0805921	1.63391
A_23_P348383	KIAA1345	Homo sapiens mRNA for KIAA1345 protein, partial cds. [AB037766]	-1.79921	9.07997	11.6647	0.00036916	0.0805921	1.1015
A_23_P144458	CAMK2D	Homo sapiens calcium/calmodulin-dependent protein kinase (CaM kinase) II delta (CAMK2D), transcript variant 3, mRNA [NM_001221]	-1.82643	8.54293	10.0833	0.000639391	0.081491	0.586539
A_23_P58328	ANXA10	Homo sapiens annexin A10 (ANXA10), mRNA [NM_007193]	-1.83867	8.97796	9.45572	0.000813478	0.0848364	0.35013
A_23_P348737	NR2F1	Homo sapiens nuclear receptor subfamily 2, group F, member 1 (NR2F1), mRNA [NM_005654]	-1.8472	9.75233	12.7113	0.000266525	0.0805921	1.38918
A_23_P76823	ADSSL1	Homo sapiens adenylosuccinate synthase like 1 (ADSSL1), transcript variant 1, mRNA [NM_199165]	-1.84747	10.3939	11.3153	0.000414145	0.0805921	0.996684
A_23_P215060	PODXL	Homo sapiens podocalyxin-like (PODXL), transcript variant 1, mRNA [NM_001018111]	-1.87026	12.6163	11.412	0.000401047	0.0805921	1.02615
A_23_P412577	ANKRD29	Homo sapiens ankyrin repeat domain 29 (ANKRD29), mRNA [NM_173505]	-1.87697	8.25095	18.369	6.53e-05	0.0805921	2.45448
A_23_P39294	PLAC2	placenta-specific 2 [Source:RefSeq_peptide;Acc:NP_699206] [ENST00000312785]	-1.89081	11.101	11.2152	0.000428282	0.0807303	0.96578
A_23_P359666	PLAC2	Homo sapiens placenta-specific 2 (PLAC2), mRNA [NM_153375]	-1.91748	9.33453	11.3019	0.000416011	0.0805921	0.992554
A_32_P170454	LOC283454	Homo sapiens cDNA FLJ37411 fis, clone BRAMY2028682. [AK094730]	-1.92785	10.807	11.3529	0.000408995	0.0805921	1.00817
A_23_P72117	SMPDL3A	Homo sapiens sphingomyelin phosphodiesterase, acid-like 3A (SMPDL3A), mRNA [NM_006714]	-1.9418	10.6055	14.352	0.000167906	0.0805921	1.77216
A_24_P785894	THC2651263	Q856G8_9CAUD (Q856G8) Gp4, partial (14%) [THC2651263]	-1.9552	9.39408	14.4672	0.000162865	0.0805921	1.79633
A_23_P216664	FOXE1	Homo sapiens forkhead box E1 (thyroid transcription factor 2) (FOXE1), mRNA [NM_004473]	-1.97037	9.88211	11.0321	0.000455748	0.0814351	0.908185
A_23_P105012	HRASLS2	Homo sapiens HRAS-like suppressor 2 (HRASLS2), mRNA [NM_017878]	-1.97845	9.55377	12.0596	0.000325425	0.0805921	1.21451
A_23_P92730	HSPB3	Homo sapiens heat shock 27kDa protein 3 (HSPB3), mRNA [NM_006308]	-1.99199	8.77431	11.2596	0.000421945	0.0805921	0.979521
A_24_P607880	AL832758	Homo sapiens mRNA; cDNA DKFZp686C0927 (from clone DKFZp686C0927). [AL832758]	-1.99858	8.36659	11.6557	0.000370233	0.0805921	1.09887
A_23_P361014	TSHZ3	Homo sapiens teashirt family zinc finger 3 (TSHZ3), mRNA [NM_020856]	-2.0006	8.70982	12.3539	0.000296995	0.0805921	1.29515
A_23_P419696	LYPD1	Homo sapiens LY6/PLAUR domain containing 1 (LYPD1), transcript variant 1, mRNA [NM_144586]	-2.0579	9.74339	9.62662	0.00076074	0.0834659	0.416539
A_23_P371966	KIAA1946	Homo sapiens mRNA for KIAA1946 protein. [AB075826]	-2.06536	8.86746	9.15867	0.000916486	0.0852224	0.230898
A_24_P356916	SLC13A3	Homo sapiens solute carrier family 13 (sodium-dependent dicarboxylate transporter), member 3 (SLC13A3), transcript variant 2, mRNA [NM_001011554]	-2.08072	8.86492	17.0011	8.79e-05	0.0805921	2.25519
A_23_P424	MARK1	Homo sapiens MAP/microtubule affinity-regulating kinase 1 (MARK1), mRNA [NM_018650]	-2.10583	10.5776	11.8336	0.000349602	0.0805921	1.15054
A_23_P169278	AGTPBP1	Homo sapiens ATP/GTP binding protein 1 (AGTPBP1), mRNA [NM_015239]	-2.10839	10.6638	11.7734	0.000356422	0.0805921	1.13317
A_23_P347070	PAG1	Homo sapiens phosphoprotein associated with glycosphingolipid microdomains 1 (PAG1), mRNA [NM_018440]	-2.11335	9.26362	19.1916	5.52e-05	0.0805921	2.56114
A_23_P121533	SPON2	Homo sapiens spondin 2, extracellular matrix protein (SPON2), mRNA [NM_012445]	-2.16128	14.0706	9.01072	0.000973866	0.0861736	0.16964
A_32_P86533	AF038185	Homo sapiens clone 23700 mRNA sequence. [AF038185]	-2.25236	8.18991	12.2981	0.000302143	0.0805921	1.28007
A_23_P208626	BE716310	CM1-HT0761-010600-238-e06 HT0761 Homo sapiens cDNA, mRNA sequence [BE716310]	-2.30596	9.29605	13.0652	0.00024012	0.0805921	1.4783
A_23_P163697	SYT17	Homo sapiens synaptotagmin XVII (SYT17), mRNA [NM_016524]	-2.33884	10.426	19.5395	5.15e-05	0.0805921	2.6036
A_23_P205489	SLC7A8	Homo sapiens solute carrier family 7 (cationic amino acid transporter, y+ system), member 8 (SLC7A8), transcript variant 2, mRNA [NM_182728]	-2.34452	9.11017	14.6903	0.000153626	0.0805921	1.84227
A_24_P639679	AK095831	Homo sapiens cDNA FLJ38512 fis, clone HCHON2000503. [AK095831]	-2.43885	10.7746	10.2625	0.00059844	0.081491	0.650439
A_24_P511686	LOC283140	full-length cDNA clone CS0DF020YJ04 of Fetal brain of Homo sapiens (human). [CR616845]	-2.46594	10.0314	11.5788	0.000379627	0.0805921	1.07616
A_24_P639671	AK095831	Homo sapiens cDNA FLJ38512 fis, clone HCHON2000503. [AK095831]	-2.52626	12.2317	15.1071	0.000138064	0.0805921	1.92494
A_24_P385134	SCD5	Homo sapiens stearoyl-CoA desaturase 5 (SCD5), transcript variant 1, mRNA [NM_001037582]	-2.67299	11.668	14.7696	0.000150503	0.0805921	1.85829
A_24_P912799	SEMA5A	Semaphorin-5A precursor (Semaphorin F) (Sema F). [Source:Uniprot/SWISSPROT;Acc:Q13591] [ENST00000382496]	-2.68069	10.4638	17.2558	8.3e-05	0.0805921	2.29455
A_32_P199884	HORMAD1	Homo sapiens HORMA domain containing 1 (HORMAD1), mRNA [NM_032132]	-2.68827	8.60537	21.3593	3.66e-05	0.0791726	2.80286
A_23_P143143	ID2	Homo sapiens inhibitor of DNA binding 2, dominant negative helix-loop-helix protein (ID2), mRNA [NM_002166]	-2.72485	12.658	12.7116	0.000266499	0.0805921	1.38927
A_23_P68487	BMP7	Homo sapiens bone morphogenetic protein 7 (osteogenic protein 1) (BMP7), mRNA [NM_001719]	-2.76678	12.0882	12.1113	0.000320199	0.0805921	1.22887
A_23_P337262	APCDD1	Homo sapiens adenomatosis polyposis coli down-regulated 1 (APCDD1), mRNA [NM_153000]	-2.77425	11.8987	17.4612	7.93e-05	0.0805921	2.32552
A_23_P361448	SESN3	Homo sapiens sestrin 3 (SESN3), mRNA [NM_144665]	-2.88478	10.3659	10.2515	0.00060086	0.081491	0.646557
A_32_P101031	LYPD1	Homo sapiens LY6/PLAUR domain containing 1 (LYPD1), transcript variant 1, mRNA [NM_144586]	-2.89864	13.0807	13.8306	0.000193343	0.0805921	1.65849
A_23_P154150	GPR1	Homo sapiens G protein-coupled receptor 1 (GPR1), mRNA [NM_005279]	-2.90597	9.44872	10.6051	0.000528881	0.0814351	0.76842
A_23_P356494	SPINK5	Homo sapiens serine peptidase inhibitor, Kazal type 5 (SPINK5), mRNA [NM_006846]	-2.99022	10.6881	9.33882	0.000852196	0.0852224	0.303797
A_23_P8913	CA2	Homo sapiens carbonic anhydrase II (CA2), mRNA [NM_000067]	-3.00497	14.4732	16.3391	0.000102305	0.0805921	2.14761
A_32_P72541	BF803942	BF803942 CM2-CI0135-021100-477-g08 CI0135 Homo sapiens cDNA, mRNA sequence [BF803942]	-3.02817	9.84526	10.1384	0.000626438	0.081491	0.606348
A_23_P312150	EDN2	Homo sapiens endothelin 2 (EDN2), mRNA [NM_001956]	-3.09318	9.05626	27.8551	1.32e-05	0.0755594	3.28947
A_23_P251043	C20orf39	Homo sapiens chromosome 20 open reading frame 39 (C20orf39), mRNA [NM_024893]	-3.24479	9.74112	9.27847	0.000873088	0.0852224	0.279579
A_23_P420442	SEMA6D	Homo sapiens sema domain, transmembrane domain (TM), and cytoplasmic domain, (semaphorin) 6D (SEMA6D), transcript variant 4, mRNA [NM_153618]	-3.26482	11.0597	15.548	0.00012369	0.0805921	2.00822
A_23_P200685	MOSC2	Homo sapiens MOCO sulphurase C-terminal domain containing 2 (MOSC2), mRNA [NM_017898]	-3.50417	8.86393	20.2224	4.52e-05	0.0791726	2.68266
A_23_P340698	MMP12	Homo sapiens matrix metallopeptidase 12 (macrophage elastase) (MMP12), mRNA [NM_002426]	-3.50675	11.1004	14.7276	0.000152147	0.0805921	1.84983
A_23_P150316	MMP12	Homo sapiens matrix metallopeptidase 12 (macrophage elastase) (MMP12), mRNA [NM_002426]	-3.52222	11.4385	14.7816	0.000150038	0.0805921	1.86071
A_23_P167367	PITX2	Homo sapiens paired-like homeodomain transcription factor 2 (PITX2), transcript variant 2, mRNA [NM_153426]	-3.60484	9.74409	12.5055	0.000283566	0.0805921	1.33554
A_23_P159406	SPRR1B	Homo sapiens small proline-rich protein 1B (cornifin) (SPRR1B), mRNA [NM_003125]	-3.61406	11.2044	23.1347	2.69e-05	0.0755594	2.96586

## Sheet: mRNA4h
ID	GeneName	Description	logFC	AveExpr	t	P.Value	adj.P.Val	B
A_23_P89431	CCL2	Homo sapiens chemokine (C-C motif) ligand 2 (CCL2), mRNA [NM_002982]	5.58989	11.5238	-12.2909	0.000984899	0.286316	-0.173126
A_23_P89431	CCL2	Homo sapiens chemokine (C-C motif) ligand 2 (CCL2), mRNA [NM_002982]	5.49935	11.2441	-14.4842	0.00059601	0.286316	0.0654149
A_23_P89431	CCL2	Homo sapiens chemokine (C-C motif) ligand 2 (CCL2), mRNA [NM_002982]	5.43872	11.0631	-13.9427	0.000669829	0.286316	0.0142919
A_23_P89431	CCL2	Homo sapiens chemokine (C-C motif) ligand 2 (CCL2), mRNA [NM_002982]	5.38499	11.4341	-12.4523	0.000946461	0.286316	-0.152415
A_23_P81898	UBD	Homo sapiens ubiquitin D (UBD), mRNA [NM_006398]	4.43593	12.0094	-23.6592	0.000131581	0.286316	0.526463
A_23_P434809	S100A8	Homo sapiens S100 calcium binding protein A8 (S100A8), mRNA [NM_002964]	4.33239	11.8346	-31.1765	5.61e-05	0.286316	0.663924
A_23_P56898	KYNU	Homo sapiens kynureninase (L-kynurenine hydrolase) (KYNU), transcript variant 1, mRNA [NM_003937]	4.05001	11.0544	-28.6251	7.3e-05	0.286316	0.628225
A_23_P255345	VNN1	Homo sapiens vanin 1 (VNN1), mRNA [NM_004666]	4.04337	10.1583	-28.631	7.3e-05	0.286316	0.628317
A_23_P87238	SAA4	Homo sapiens serum amyloid A4, constitutive (SAA4), mRNA [NM_006512]	3.92101	11.6729	-24.3208	0.000120836	0.286316	0.543323
A_23_P87238	SAA4	Homo sapiens serum amyloid A4, constitutive (SAA4), mRNA [NM_006512]	3.81222	11.7013	-22.0654	0.000163191	0.286316	0.480213
A_24_P11506	KYNU	Homo sapiens kynureninase (L-kynurenine hydrolase) (KYNU), transcript variant 2, mRNA [NM_001032998]	3.76339	10.7814	-23.4654	0.000134965	0.286316	0.521284
A_23_P87238	SAA4	Homo sapiens serum amyloid A4, constitutive (SAA4), mRNA [NM_006512]	3.76303	11.4467	-23.1485	0.000140752	0.286316	0.512562
A_23_P87238	SAA4	Homo sapiens serum amyloid A4, constitutive (SAA4), mRNA [NM_006512]	3.71291	11.5771	-22.2788	0.000158413	0.286316	0.486918
A_23_P87238	SAA4	Homo sapiens serum amyloid A4, constitutive (SAA4), mRNA [NM_006512]	3.67675	11.4476	-23.7406	0.000130193	0.286316	0.528605
A_24_P337700	VNN1	Homo sapiens vanin 1 (VNN1), mRNA [NM_004666]	3.62659	9.57776	-21.4898	0.000177058	0.286316	0.461254
A_23_P87238	SAA4	Homo sapiens serum amyloid A4, constitutive (SAA4), mRNA [NM_006512]	3.51266	11.271	-20.8968	0.000193019	0.286316	0.440282
A_23_P87238	SAA4	Homo sapiens serum amyloid A4, constitutive (SAA4), mRNA [NM_006512]	3.50563	11.4974	-19.033	0.000257438	0.286316	0.363132
A_23_P87238	SAA4	Homo sapiens serum amyloid A4, constitutive (SAA4), mRNA [NM_006512]	3.49982	11.6509	-22.728	0.000148948	0.286316	0.500487
A_23_P87238	SAA4	Homo sapiens serum amyloid A4, constitutive (SAA4), mRNA [NM_006512]	3.48684	11.1991	-21.1465	0.000186077	0.286316	0.449299
A_23_P87238	SAA4	Homo sapiens serum amyloid A4, constitutive (SAA4), mRNA [NM_006512]	3.45289	11.3259	-23.6378	0.000131949	0.286316	0.525896
A_23_P29975	C4orf19	Homo sapiens chromosome 4 open reading frame 19 (C4orf19), mRNA [NM_018302]	3.22079	9.514	-20.7192	0.00019817	0.286316	0.433693
A_23_P394304	PDZK1IP1	Homo sapiens PDZK1 interacting protein 1 (PDZK1IP1), mRNA [NM_005764]	3.15575	11.1463	-16.5967	0.000392405	0.286316	0.228244
A_23_P118203	LOC124220	Homo sapiens similar to common salivary protein 1 (LOC124220), mRNA [NM_145252]	3.04111	10.6769	-20.1121	0.000217198	0.286316	0.410036
A_24_P77082	KMO	Homo sapiens kynurenine 3-monooxygenase (kynurenine 3-hydroxylase) (KMO), mRNA [NM_003679]	2.99249	10.3532	-18.6451	0.000274294	0.286316	0.344573
A_23_P92499	TLR2	Homo sapiens toll-like receptor 2 (TLR2), mRNA [NM_003264]	2.94275	9.56957	-13.3122	0.000771744	0.286316	-0.0511882
A_23_P134835	ChGn	Homo sapiens chondroitin beta1,4 N-acetylgalactosaminyltransferase (ChGn), mRNA [NM_018371]	2.94179	9.41476	-19.0274	0.00025767	0.286316	0.362872
A_23_P160920	PDZK1IP1	Homo sapiens PDZK1 interacting protein 1 (PDZK1IP1), mRNA [NM_005764]	2.89683	11.13	-20.4487	0.000206364	0.286316	0.423377
A_24_P152649	AK092522	Homo sapiens cDNA FLJ35203 fis, clone PLACE6018441, moderately similar to Mus musculus peroxisomal long chain acyl-CoA thioesterase Ib (Pte1b) gene. [AK092522]	2.83058	9.49875	-13.675	0.00071078	0.286316	-0.012675
A_23_P92499	TLR2	Homo sapiens toll-like receptor 2 (TLR2), mRNA [NM_003264]	2.69315	9.46322	-13.2683	0.000779582	0.286316	-0.0560074
A_23_P14515	ACOT4	Homo sapiens acyl-CoA thioesterase 4 (ACOT4), mRNA [NM_152331]	2.66164	9.22015	-15.3085	0.000502943	0.286316	0.135273
A_23_P92499	TLR2	Homo sapiens toll-like receptor 2 (TLR2), mRNA [NM_003264]	2.65966	9.2499	-12.4766	0.000940837	0.286316	-0.149341
A_23_P202458	ZNF22	Homo sapiens zinc finger protein 22 (KOX 15) (ZNF22), mRNA [NM_006963]	2.63828	10.5476	-15.7995	0.000456489	0.286316	0.17284
A_23_P92499	TLR2	Homo sapiens toll-like receptor 2 (TLR2), mRNA [NM_003264]	2.6084	9.23495	-16.7207	0.000383528	0.286316	0.236289
A_23_P88522	NMB	Homo sapiens neuromedin B (NMB), transcript variant 1, mRNA [NM_021077]	2.58414	12.1269	-14.0668	0.000651891	0.286316	0.026405
A_23_P92499	TLR2	Homo sapiens toll-like receptor 2 (TLR2), mRNA [NM_003264]	2.5528	9.1389	-13.9849	0.00066365	0.286316	0.0184429
A_23_P384512	ZNF22	Homo sapiens zinc finger protein 22 (KOX 15) (ZNF22), mRNA [NM_006963]	2.41951	9.55259	-17.3511	0.000342273	0.286316	0.275035
A_32_P6139	THC2668561	Unknown	2.32239	8.78044	-13.9844	0.000663718	0.286316	0.0183972
A_23_P203115	TMEM25	Homo sapiens transmembrane protein 25 (TMEM25), mRNA [NM_032780]	2.31687	9.49126	-16.3514	0.000410787	0.286316	0.211884
A_24_P124624	OLR1	Homo sapiens oxidized low density lipoprotein (lectin-like) receptor 1 (OLR1), mRNA [NM_002543]	2.3074	11.6132	-13.9858	0.000663515	0.286316	0.018534
A_23_P362694	C4orf7	Homo sapiens chromosome 4 open reading frame 7 (C4orf7), mRNA [NM_152997]	2.30484	9.16579	-14.6814	0.000571807	0.286316	0.0829565
A_23_P157865	TNC	Homo sapiens tenascin C (hexabrachion) (TNC), mRNA [NM_002160]	2.28136	11.402	-13.9078	0.000674986	0.286316	0.0108444
A_23_P203120	IGSF4	Homo sapiens immunoglobulin superfamily, member 4 (IGSF4), mRNA [NM_014333]	2.1273	10.8452	-15.1924	0.000514832	0.286316	0.125968
A_24_P95059	ZP3	Homo sapiens zona pellucida glycoprotein 3 (sperm receptor) (ZP3), mRNA [NM_007155]	2.10206	12.217	-13.2578	0.00078148	0.286316	-0.0571704
A_23_P358597	POPDC3	Homo sapiens popeye domain containing 3 (POPDC3), mRNA [NM_022361]	2.08543	8.92437	-13.4031	0.00075585	0.286316	-0.0413247
A_24_P413126	TMEPAI	Homo sapiens transmembrane, prostate androgen induced RNA (TMEPAI), transcript variant 1, mRNA [NM_020182]	2.07915	14.078	-14.9205	0.000544172	0.286316	0.103504
A_23_P82814	FBXO32	Homo sapiens F-box protein 32 (FBXO32), transcript variant 1, mRNA [NM_058229]	2.02462	11.847	-13.125	0.000805913	0.286316	-0.0719913
A_23_P145965	TPST1	Homo sapiens tyrosylprotein sulfotransferase 1 (TPST1), mRNA [NM_003596]	2.01011	12.2082	-13.0455	0.000821023	0.286316	-0.0810239
A_23_P27315	EMILIN2	Homo sapiens elastin microfibril interfacer 2 (EMILIN2), mRNA [NM_032048]	1.95535	8.90343	-13.2468	0.000783464	0.286316	-0.058384
A_32_P153361	A_32_P153361	Unknown	1.91879	9.2899	-13.6636	0.000712607	0.286316	-0.0138563
A_23_P200838	KMO	Homo sapiens kynurenine 3-monooxygenase (kynurenine 3-hydroxylase) (KMO), mRNA [NM_003679]	1.90211	9.15065	-13.4152	0.00075376	0.286316	-0.040019
A_23_P217804	CDC2L1	Homo sapiens cell division cycle 2-like 1 (PITSLRE proteins) (CDC2L1), transcript variant 3, mRNA [NM_033487]	1.88957	12.005	-12.4673	0.000942971	0.286316	-0.150509
A_32_P147696	LOC283143	Homo sapiens cDNA FLJ33283 fis, clone ASTRO2009177. [AK090602]	1.83529	8.77284	-12.938	0.000842045	0.286316	-0.0934262
A_23_P171296	MPP1	Homo sapiens membrane protein, palmitoylated 1, 55kDa (MPP1), mRNA [NM_002436]	1.80103	8.98224	-12.9239	0.000844849	0.286316	-0.0950661
A_23_P70480	HIST1H4L	Homo sapiens histone cluster 1, H4l (HIST1H4L), mRNA [NM_003546]	1.79605	12.9209	-12.7592	0.000878623	0.286316	-0.11457
A_23_P406135	IFT172	Homo sapiens intraflagellar transport 172 homolog (Chlamydomonas) (IFT172), mRNA [NM_015662]	1.78108	12.3844	-12.6814	0.000895188	0.286316	-0.12397
A_23_P101208	CYB5A	Homo sapiens cytochrome b5 type A (microsomal) (CYB5A), transcript variant 2, mRNA [NM_001914]	1.72717	13.4702	-12.4258	0.000952631	0.286316	-0.155774
A_23_P44724	CSRP2	Homo sapiens cysteine and glycine-rich protein 2 (CSRP2), mRNA [NM_001321]	-1.72781	11.8102	12.4249	0.000952831	0.286316	-0.155882
A_23_P76983	C14orf45	Homo sapiens chromosome 14 open reading frame 45 (C14orf45), mRNA [NM_025057]	-1.80299	9.05798	12.9811	0.00083354	0.286316	-0.0884308
A_23_P216108	ANK1	Homo sapiens ankyrin 1, erythrocytic (ANK1), transcript variant 3, mRNA [NM_000037]	-1.80568	8.38248	12.925	0.000844633	0.286316	-0.0949399
A_24_P414556	TTC33	Homo sapiens tetratricopeptide repeat domain 33 (TTC33), mRNA [NM_012382]	-1.84851	9.78423	13.2199	0.000788349	0.286316	-0.0613647
A_32_P10432	THC2679040	Unknown	-1.85411	13.6952	13.0592	0.000818389	0.286316	-0.0794561
A_32_P199767	ZNF630	Homo sapiens zinc finger protein 630 (ZNF630), mRNA [NM_001037735]	-1.92387	12.6937	13.6725	0.000711193	0.286316	-0.0129421
A_24_P106166	A_24_P106166	Unknown	-1.92552	7.75682	12.8663	0.000856475	0.286316	-0.101832
A_23_P216664	FOXE1	Homo sapiens forkhead box E1 (thyroid transcription factor 2) (FOXE1), mRNA [NM_004473]	-2.00122	8.58262	12.749	0.000880779	0.286316	-0.115799
A_24_P175187	SAMD9	Homo sapiens sterile alpha motif domain containing 9 (SAMD9), mRNA [NM_017654]	-2.04462	11.5434	13.9023	0.000675802	0.286316	0.0102998
A_23_P168761	PTPRZ1	Homo sapiens protein tyrosine phosphatase, receptor-type, Z polypeptide 1 (PTPRZ1), mRNA [NM_002851]	-2.13469	9.90059	14.9064	0.000545744	0.286316	0.102319
A_23_P424	MARK1	Homo sapiens MAP/microtubule affinity-regulating kinase 1 (MARK1), mRNA [NM_018650]	-2.16574	9.51393	13.6353	0.000717148	0.286316	-0.0167862
A_23_P213415	SEMA5A	Homo sapiens sema domain, seven thrombospondin repeats (type 1 and type 1-like), transmembrane domain (TM) and short cytoplasmic domain, (semaphorin) 5A (SEMA5A), mRNA [NM_003966]	-2.16691	8.82227	14.8978	0.000546716	0.286316	0.101589
A_23_P401055	SOX2	Homo sapiens SRY (sex determining region Y)-box 2 (SOX2), mRNA [NM_003106]	-2.22222	9.4806	13.6018	0.000722565	0.286316	-0.0202668
A_24_P639671	AK095831	Homo sapiens cDNA FLJ38512 fis, clone HCHON2000503. [AK095831]	-2.31963	11.6347	16.6801	0.000386411	0.286316	0.233666
A_23_P163697	SYT17	Homo sapiens synaptotagmin XVII (SYT17), mRNA [NM_016524]	-2.40343	9.67711	12.852	0.000859389	0.286316	-0.103519
A_23_P143143	ID2	Homo sapiens inhibitor of DNA binding 2, dominant negative helix-loop-helix protein (ID2), mRNA [NM_002166]	-2.43594	12.0168	14.1805	0.000636002	0.286316	0.0372955
A_23_P59375	ID4	Homo sapiens inhibitor of DNA binding 4, dominant negative helix-loop-helix protein (ID4), mRNA [NM_001546]	-2.55393	10.2031	16.655	0.000388199	0.286316	0.232044
A_24_P385134	SCD5	Homo sapiens stearoyl-CoA desaturase 5 (SCD5), transcript variant 1, mRNA [NM_001037582]	-2.55568	11.1114	17.5428	0.000330891	0.286316	0.286148
A_23_P169278	AGTPBP1	Homo sapiens ATP/GTP binding protein 1 (AGTPBP1), mRNA [NM_015239]	-2.57453	10.1615	15.291	0.000504712	0.286316	0.133881
A_23_P253896	NPNT	Homo sapiens nephronectin (NPNT), mRNA [NM_001033047]	-2.58999	8.58697	18.0588	0.00030265	0.286316	0.314604
A_23_P363275	WDR66	Homo sapiens WD repeat domain 66 (WDR66), mRNA [NM_144668]	-2.60674	7.9037	14.8765	0.000549124	0.286316	0.0997799
A_24_P235248	PTPRZ1	Homo sapiens protein tyrosine phosphatase, receptor-type, Z polypeptide 1 (PTPRZ1), mRNA [NM_002851]	-2.60729	9.77475	13.8606	0.000682051	0.286316	0.00614579
A_32_P101031	LYPD1	Homo sapiens LY6/PLAUR domain containing 1 (LYPD1), transcript variant 1, mRNA [NM_144586]	-2.79963	11.6512	15.4034	0.000493499	0.286316	0.142751
A_24_P149036	DPYSL3	Homo sapiens dihydropyrimidinase-like 3 (DPYSL3), mRNA [NM_001387]	-2.81137	10.988	16.4699	0.000401769	0.286316	0.219861
A_23_P200685	MOSC2	Homo sapiens MOCO sulphurase C-terminal domain containing 2 (MOSC2), mRNA [NM_017898]	-2.876	8.24283	15.105	0.000524034	0.286316	0.118848
A_24_P114739	CAMK2D	Homo sapiens calcium/calmodulin-dependent protein kinase (CaM kinase) II delta (CAMK2D), transcript variant 1, mRNA [NM_172127]	-3.04707	8.80722	21.9156	0.000166657	0.286316	0.475405
A_23_P420442	SEMA6D	Homo sapiens sema domain, transmembrane domain (TM), and cytoplasmic domain, (semaphorin) 6D (SEMA6D), transcript variant 4, mRNA [NM_153618]	-3.05455	11.1039	13.917	0.000673615	0.286316	0.0117591
A_32_P146635	CR603982	full-length cDNA clone CS0DF021YL03 of Fetal brain of Homo sapiens (human). [CR603982]	-3.31759	12.2903	20.8621	0.000194013	0.286316	0.439004
A_23_P312150	EDN2	Homo sapiens endothelin 2 (EDN2), mRNA [NM_001956]	-3.4547	8.49482	22.9666	0.000144222	0.286316	0.507411
A_32_P69368	ID2	Homo sapiens inhibitor of DNA binding 2, dominant negative helix-loop-helix protein (ID2), mRNA [NM_002166]	-3.5284	11.6321	14.163	0.000638411	0.286316	0.0356346
A_23_P340698	MMP12	Homo sapiens matrix metallopeptidase 12 (macrophage elastase) (MMP12), mRNA [NM_002426]	-3.92357	10.1954	13.1445	0.000802258	0.286316	-0.0697915
A_23_P150316	MMP12	Homo sapiens matrix metallopeptidase 12 (macrophage elastase) (MMP12), mRNA [NM_002426]	-3.96303	10.4635	19.7141	0.000231001	0.286316	0.3935
A_23_P8913	CA2	Homo sapiens carbonic anhydrase II (CA2), mRNA [NM_000067]	-4.23856	13.6877	27.6005	8.17e-05	0.286316	0.611261

## Sheet: mRNA24h
ID	GeneName	Description	logFC	AveExpr	t	P.Value	adj.P.Val	B
A_23_P89431	CCL2	Homo sapiens chemokine (C-C motif) ligand 2 (CCL2), mRNA [NM_002982]	5.21616	10.9985	-23.2409	1.84e-05	0.0531848	3.3996
A_23_P89431	CCL2	Homo sapiens chemokine (C-C motif) ligand 2 (CCL2), mRNA [NM_002982]	5.06563	11.1706	-16.1049	8e-05	0.0531848	2.42574
A_23_P89431	CCL2	Homo sapiens chemokine (C-C motif) ligand 2 (CCL2), mRNA [NM_002982]	5.04214	11.3246	-23.6414	1.71e-05	0.0531848	3.43706
A_23_P89431	CCL2	Homo sapiens chemokine (C-C motif) ligand 2 (CCL2), mRNA [NM_002982]	5.02457	11.0527	-16.7499	6.84e-05	0.0531848	2.54513
A_23_P89431	CCL2	Homo sapiens chemokine (C-C motif) ligand 2 (CCL2), mRNA [NM_002982]	5.01687	10.9028	-18.2393	4.86e-05	0.0531848	2.79201
A_23_P89431	CCL2	Homo sapiens chemokine (C-C motif) ligand 2 (CCL2), mRNA [NM_002982]	4.88748	11.0861	-18.3929	4.7e-05	0.0531848	2.81539
A_23_P89431	CCL2	Homo sapiens chemokine (C-C motif) ligand 2 (CCL2), mRNA [NM_002982]	4.84653	11.4155	-16.3845	7.47e-05	0.0531848	2.47849
A_23_P89431	CCL2	Homo sapiens chemokine (C-C motif) ligand 2 (CCL2), mRNA [NM_002982]	4.74844	11.1241	-20.368	3.12e-05	0.0531848	3.08641
A_23_P89431	CCL2	Homo sapiens chemokine (C-C motif) ligand 2 (CCL2), mRNA [NM_002982]	4.71379	11.3263	-18.869	4.24e-05	0.0531848	2.88564
A_23_P89431	CCL2	Homo sapiens chemokine (C-C motif) ligand 2 (CCL2), mRNA [NM_002982]	4.68842	11.1933	-23.4909	1.76e-05	0.0531848	3.42314
A_23_P56898	KYNU	Homo sapiens kynureninase (L-kynurenine hydrolase) (KYNU), transcript variant 1, mRNA [NM_003937]	3.95048	10.5612	-15.0741	0.000104157	0.0554054	2.21698
A_23_P81898	UBD	Homo sapiens ubiquitin D (UBD), mRNA [NM_006398]	3.43297	10.6658	-30.7668	5.93e-06	0.0531848	3.92792
A_23_P87238	SAA4	Homo sapiens serum amyloid A4, constitutive (SAA4), mRNA [NM_006512]	3.3441	11.1738	-10.0567	0.000517051	0.0641647	0.761648
A_23_P2492	C1S	Homo sapiens complement component 1, s subcomponent (C1S), transcript variant 1, mRNA [NM_001734]	3.33034	11.2384	-14.1824	0.000132814	0.0554054	2.01638
A_23_P434809	S100A8	Homo sapiens S100 calcium binding protein A8 (S100A8), mRNA [NM_002964]	3.30057	10.8395	-14.7848	0.000112526	0.0554054	2.15405
A_23_P203115	TMEM25	Homo sapiens transmembrane protein 25 (TMEM25), mRNA [NM_032780]	3.24521	10.0157	-19.6753	3.59e-05	0.0531848	2.99728
A_23_P92499	TLR2	Homo sapiens toll-like receptor 2 (TLR2), mRNA [NM_003264]	3.21663	10.0198	-19.3429	3.84e-05	0.0531848	2.95233
A_23_P87238	SAA4	Homo sapiens serum amyloid A4, constitutive (SAA4), mRNA [NM_006512]	3.16229	11.5055	-14.6286	0.000117394	0.0554054	2.11923
A_23_P139500	BHLHB3	Homo sapiens basic helix-loop-helix domain containing, class B, 3 (BHLHB3), mRNA [NM_030762]	3.14835	11.2731	-15.9577	8.3e-05	0.0543739	2.39732
A_23_P98350	BIRC3	Homo sapiens baculoviral IAP repeat-containing 3 (BIRC3), transcript variant 1, mRNA [NM_001165]	3.12548	13.7387	-10.8263	0.000387045	0.0609832	1.04595
A_24_P124624	OLR1	Homo sapiens oxidized low density lipoprotein (lectin-like) receptor 1 (OLR1), mRNA [NM_002543]	3.10318	11.7906	-12.5429	0.000216391	0.056931	1.59027
A_23_P134835	ChGn	Homo sapiens chondroitin beta1,4 N-acetylgalactosaminyltransferase (ChGn), mRNA [NM_018371]	3.09793	9.52204	-22.1041	2.25e-05	0.0531848	3.28555
A_23_P87238	SAA4	Homo sapiens serum amyloid A4, constitutive (SAA4), mRNA [NM_006512]	3.00451	11.5544	-13.3582	0.000168532	0.0554054	1.81222
A_23_P19020	SNCAIP	Homo sapiens synuclein, alpha interacting protein (synphilin) (SNCAIP), mRNA [NM_005460]	2.99504	9.8678	-11.3215	0.000324501	0.0587389	1.21486
A_23_P92499	TLR2	Homo sapiens toll-like receptor 2 (TLR2), mRNA [NM_003264]	2.97322	9.87066	-16.5662	7.14e-05	0.0531848	2.51195
A_23_P87238	SAA4	Homo sapiens serum amyloid A4, constitutive (SAA4), mRNA [NM_006512]	2.97126	11.5909	-12.5406	0.000216544	0.056931	1.58963
A_24_P11506	KYNU	Homo sapiens kynureninase (L-kynurenine hydrolase) (KYNU), transcript variant 2, mRNA [NM_001032998]	2.91526	10.3257	-9.22416	0.000724709	0.0641647	0.420438
A_23_P92499	TLR2	Homo sapiens toll-like receptor 2 (TLR2), mRNA [NM_003264]	2.9055	10.2655	-13.081	0.00018317	0.0554054	1.73912
A_23_P87238	SAA4	Homo sapiens serum amyloid A4, constitutive (SAA4), mRNA [NM_006512]	2.90187	11.6256	-11.5438	0.000300527	0.0587389	1.28738
A_23_P92499	TLR2	Homo sapiens toll-like receptor 2 (TLR2), mRNA [NM_003264]	2.89778	10.1886	-13.0603	0.000184325	0.0554054	1.73357
A_24_P152649	AK092522	Homo sapiens cDNA FLJ35203 fis, clone PLACE6018441, moderately similar to Mus musculus peroxisomal long chain acyl-CoA thioesterase Ib (Pte1b) gene. [AK092522]	2.86551	9.28421	-25.3874	1.29e-05	0.0531848	3.58574
A_23_P92499	TLR2	Homo sapiens toll-like receptor 2 (TLR2), mRNA [NM_003264]	2.83979	10.2078	-15.197	0.000100835	0.0547598	2.24312
A_23_P92499	TLR2	Homo sapiens toll-like receptor 2 (TLR2), mRNA [NM_003264]	2.83789	10.2795	-13.72	0.000151545	0.0554054	1.90419
A_23_P29975	C4orf19	Homo sapiens chromosome 4 open reading frame 19 (C4orf19), mRNA [NM_018302]	2.83515	9.47874	-9.47449	0.000652863	0.0641647	0.527005
A_23_P92499	TLR2	Homo sapiens toll-like receptor 2 (TLR2), mRNA [NM_003264]	2.83025	10.1446	-14.7189	0.000114548	0.0554054	2.13945
A_23_P92499	TLR2	Homo sapiens toll-like receptor 2 (TLR2), mRNA [NM_003264]	2.81254	10.0625	-18.8558	4.25e-05	0.0531848	2.88373
A_23_P92499	TLR2	Homo sapiens toll-like receptor 2 (TLR2), mRNA [NM_003264]	2.80477	9.88463	-27.1008	9.89e-06	0.0531848	3.71145
A_23_P118203	LOC124220	Homo sapiens similar to common salivary protein 1 (LOC124220), mRNA [NM_145252]	2.77685	10.28	-19.5813	3.66e-05	0.0531848	2.98471
A_23_P92499	TLR2	Homo sapiens toll-like receptor 2 (TLR2), mRNA [NM_003264]	2.70769	10.0331	-15.3841	9.6e-05	0.0547598	2.28223
A_23_P41424	SLC39A8	Homo sapiens solute carrier family 39 (zinc transporter), member 8 (SLC39A8), mRNA [NM_022154]	2.65436	9.87228	-17.9869	5.14e-05	0.0531848	2.75278
A_24_P77082	KMO	Homo sapiens kynurenine 3-monooxygenase (kynurenine 3-hydroxylase) (KMO), mRNA [NM_003679]	2.5773	10.1805	-9.76748	0.000579623	0.0641647	0.647323
A_23_P87238	SAA4	Homo sapiens serum amyloid A4, constitutive (SAA4), mRNA [NM_006512]	2.55408	11.552	-9.74802	0.000584162	0.0641647	0.639473
A_23_P23048	S100A9	Homo sapiens S100 calcium binding protein A9 (S100A9), mRNA [NM_002965]	2.47494	11.0761	-21.5099	2.51e-05	0.0531848	3.22101
A_23_P14515	ACOT4	Homo sapiens acyl-CoA thioesterase 4 (ACOT4), mRNA [NM_152331]	2.4485	9.45376	-14.2909	0.000128841	0.0554054	2.04188
A_24_P218259	AK124390	Homo sapiens cDNA FLJ42399 fis, clone ASTRO2003024. [AK124390]	2.41704	9.45915	-10.1348	0.000501609	0.0641647	0.791792
A_23_P122127	FYB	Homo sapiens FYN binding protein (FYB-120/130) (FYB), transcript variant 1, mRNA [NM_001465]	2.40259	10.8882	-11.9458	0.00026249	0.0587389	1.41366
A_24_P181254	OLFM4	Homo sapiens olfactomedin 4 (OLFM4), mRNA [NM_006418]	2.39878	13.5959	-9.95553	0.00053794	0.0641647	0.722146
A_32_P87697	HLA-DRA	Homo sapiens major histocompatibility complex, class II, DR alpha (HLA-DRA), mRNA [NM_019111]	2.38807	9.59329	-9.23555	0.000721235	0.0641647	0.425362
A_24_P918147	AK023391	Homo sapiens cDNA FLJ13329 fis, clone OVARC1001795. [AK023391]	2.35322	10.0589	-17.3213	5.98e-05	0.0531848	2.64433
A_23_P125423	C1R	Homo sapiens complement component 1, r subcomponent (C1R), mRNA [NM_001733]	2.2998	11.265	-19.8645	3.45e-05	0.0531848	3.02222
A_23_P52888	MPPED2	Homo sapiens metallophosphoesterase domain containing 2 (MPPED2), mRNA [NM_001584]	2.26023	10.0572	-15.5906	9.11e-05	0.0547598	2.32448
A_23_P326160	ZC3H12A	Homo sapiens zinc finger CCCH-type containing 12A (ZC3H12A), mRNA [NM_025079]	2.25513	12.64	-18.9856	4.14e-05	0.0531848	2.90234
A_23_P45304	XK	Homo sapiens X-linked Kx blood group (McLeod syndrome) (XK), mRNA [NM_021083]	2.25438	8.6635	-13.2194	0.000175675	0.0554054	1.7759
A_23_P120103	KCNS3	Homo sapiens potassium voltage-gated channel, delayed-rectifier, subfamily S, member 3 (KCNS3), mRNA [NM_002252]	2.23863	10.0241	-23.0101	1.91e-05	0.0531848	3.3774
A_23_P200838	KMO	Homo sapiens kynurenine 3-monooxygenase (kynurenine 3-hydroxylase) (KMO), mRNA [NM_003679]	2.23371	9.26089	-13.7309	0.000151067	0.0554054	1.90691
A_23_P394304	PDZK1IP1	Homo sapiens PDZK1 interacting protein 1 (PDZK1IP1), mRNA [NM_005764]	2.2232	10.3812	-10.1677	0.000495265	0.0641647	0.804421
A_23_P422831	C9orf61	Homo sapiens chromosome 9 open reading frame 61 (C9orf61), mRNA [NM_004816]	2.17981	9.67946	-9.36744	0.000682457	0.0641647	0.481865
A_23_P428129	CDKN1C	Homo sapiens cyclin-dependent kinase inhibitor 1C (p57, Kip2) (CDKN1C), mRNA [NM_000076]	2.16674	9.86341	-13.1782	0.000177865	0.0554054	1.76501
A_23_P160920	PDZK1IP1	Homo sapiens PDZK1 interacting protein 1 (PDZK1IP1), mRNA [NM_005764]	2.14964	10.7877	-8.99372	0.000799686	0.0641647	0.319126
A_32_P147696	LOC283143	Homo sapiens cDNA FLJ33283 fis, clone ASTRO2009177. [AK090602]	2.11573	8.60715	-18.9805	4.14e-05	0.0531848	2.90161
A_23_P404162	HDAC9	Homo sapiens histone deacetylase 9 (HDAC9), transcript variant 3, mRNA [NM_014707]	2.10479	9.33114	-13.0895	0.000182699	0.0554054	1.74139
A_24_P14464	WFDC2	Homo sapiens WAP four-disulfide core domain 2 (WFDC2), transcript variant 2, mRNA [NM_080736]	2.09692	13.1887	-9.44972	0.000659567	0.0641647	0.516616
A_23_P171296	MPP1	Homo sapiens membrane protein, palmitoylated 1, 55kDa (MPP1), mRNA [NM_002436]	2.00693	9.1371	-15.2138	0.000100391	0.0547598	2.24666
A_23_P106405	NDN	Homo sapiens necdin homolog (mouse) (NDN), mRNA [NM_002487]	1.98334	8.53409	-9.50274	0.000645321	0.0641647	0.538807
A_23_P25964	GALC	Homo sapiens galactosylceramidase (GALC), transcript variant 1, mRNA [NM_000153]	1.97691	8.6774	-12.9826	0.000188745	0.0554054	1.71259
A_32_P158181	THC2650074	Unknown	1.96681	10.542	-15.2835	9.86e-05	0.0547598	2.26129
A_24_P344961	AMOT	Homo sapiens angiomotin (AMOT), mRNA [NM_133265]	1.95493	11.0652	-10.4978	0.000436901	0.0628927	0.927996
A_23_P215419	ICA1	Homo sapiens islet cell autoantigen 1, 69kDa (ICA1), transcript variant 2, mRNA [NM_004968]	1.94923	8.73443	-15.2996	9.82e-05	0.0547598	2.26466
A_24_P355649	FLI1	Homo sapiens Friend leukemia virus integration 1 (FLI1), mRNA [NM_002017]	1.93389	8.8015	-9.28465	0.000706488	0.0641647	0.446513
A_32_P6139	THC2668561	Unknown	1.91637	8.22819	-8.54866	0.000973707	0.0675866	0.114241
A_23_P114740	CFH	Homo sapiens complement factor H (CFH), transcript variant 1, mRNA [NM_000186]	1.90872	9.37461	-8.86934	0.00084415	0.0660748	0.263114
A_23_P211910	PLOD2	Homo sapiens procollagen-lysine, 2-oxoglutarate 5-dioxygenase 2 (PLOD2), transcript variant 1, mRNA [NM_182943]	1.90487	11.3941	-19.0708	4.06e-05	0.0531848	2.91442
A_23_P22682	ARMCX1	Homo sapiens armadillo repeat containing, X-linked 1 (ARMCX1), mRNA [NM_016608]	1.90102	9.08337	-12.7283	0.000204161	0.0566391	1.64261
A_23_P259741	SATB1	Homo sapiens special AT-rich sequence binding protein 1 (binds to nuclear matrix/scaffold-associating DNA's) (SATB1), mRNA [NM_002971]	1.88754	9.96901	-10.1276	0.000503015	0.0641647	0.789013
A_23_P333640	PAPLN	Homo sapiens papilin, proteoglycan-like sulfated glycoprotein (PAPLN), mRNA [NM_173462]	1.87916	11.4766	-13.7427	0.000150551	0.0554054	1.90984
A_24_P183150	CXCL3	Homo sapiens chemokine (C-X-C motif) ligand 3 (CXCL3), mRNA [NM_002090]	1.87451	9.16165	-11.882	0.000268109	0.0587389	1.39403
A_24_P372012	ICA1	Homo sapiens islet cell autoantigen 1, 69kDa (ICA1), transcript variant 2, mRNA [NM_004968]	1.86556	8.51731	-11.3384	0.000322589	0.0587389	1.22046
A_23_P421423	TNFAIP2	Homo sapiens tumor necrosis factor, alpha-induced protein 2 (TNFAIP2), mRNA [NM_006291]	1.84683	13.6246	-15.7465	8.75e-05	0.0547598	2.35577
A_24_P157926	TNFAIP3	Homo sapiens tumor necrosis factor, alpha-induced protein 3 (TNFAIP3), mRNA [NM_006290]	1.84568	10.0776	-9.60274	0.000619472	0.0641647	0.580242
A_32_P7176	AW949170	AW949170 QV4-FT0006-110500-206-c01 FT0006 Homo sapiens cDNA, mRNA sequence [AW949170]	1.84352	9.87041	-12.4828	0.000220547	0.0571721	1.57307
A_23_P21207	UBE1L	Homo sapiens ubiquitin-activating enzyme E1-like (UBE1L), mRNA [NM_003335]	1.83861	9.56468	-18.0772	5.04e-05	0.0531848	2.76692
A_24_P323148	LYPD5	Homo sapiens LY6/PLAUR domain containing 5 (LYPD5), mRNA [NM_182573]	1.83449	10.5028	-9.38403	0.000677762	0.0641647	0.488904
A_32_P105825	MPPED2	Homo sapiens metallophosphoesterase domain containing 2 (MPPED2), mRNA [NM_001584]	1.83109	9.99749	-17.8875	5.25e-05	0.0531848	2.73704
A_24_P227230	IGSF4	Homo sapiens immunoglobulin superfamily, member 4 (IGSF4), mRNA [NM_014333]	1.82448	9.27316	-11.2153	0.000336788	0.0587389	1.17951
A_23_P46141	CTSS	Homo sapiens cathepsin S (CTSS), mRNA [NM_004079]	1.81086	10.4392	-17.678	5.51e-05	0.0531848	2.70338
A_23_P27315	EMILIN2	Homo sapiens elastin microfibril interfacer 2 (EMILIN2), mRNA [NM_032048]	1.79575	9.52001	-10.4425	0.000446056	0.0628927	0.907664
A_23_P301521	KIAA1462	Novel protein. [Source:Uniprot/SPTREMBL;Acc:Q5T992] [ENST00000375377]	1.78383	9.47027	-8.79709	0.000871384	0.0675866	0.230141
A_23_P308305	ENST00000317571	CDNA FLJ90394 fis, clone NT2RP2005632. (Fragment). [Source:Uniprot/SPTREMBL;Acc:Q8NCA1] [ENST00000317571]	1.78271	10.9735	-8.70384	0.000908156	0.0675866	0.187102
A_32_P130536	THC2650668	Q4RGI5_TETNG (Q4RGI5) Chromosome undetermined SCAF15099, whole genome shotgun sequence. (Fragment), partial (6%) [THC2650668]	1.76885	9.70269	-14.428	0.000124034	0.0554054	2.07363
A_23_P121374	SEMA5B	Homo sapiens sema domain, seven thrombospondin repeats (type 1 and type 1-like), transmembrane domain (TM) and short cytoplasmic domain, (semaphorin) 5B (SEMA5B), transcript variant 1, mRNA [NM_001031702]	1.75882	9.65684	-14.5514	0.000119895	0.0554054	2.10181
A_23_P119353	RASIP1	Homo sapiens Ras interacting protein 1 (RASIP1), mRNA [NM_017805]	1.75818	9.16626	-18.3956	4.7e-05	0.0531848	2.81579
A_24_P50245	HLA-DMA	Homo sapiens major histocompatibility complex, class II, DM alpha (HLA-DMA), mRNA [NM_006120]	1.74145	9.97399	-12.4098	0.000225739	0.0576717	1.55197
A_23_P67042	MOCOS	Homo sapiens molybdenum cofactor sulfurase (MOCOS), mRNA [NM_017947]	1.72875	11.3088	-8.52933	0.000982279	0.0675866	0.105052
A_23_P156687	CFB	Homo sapiens complement factor B (CFB), mRNA [NM_001710]	1.71745	10.5731	-11.8062	0.000274981	0.0587389	1.37051
A_23_P1461	OPTN	Homo sapiens optineurin (OPTN), transcript variant 1, mRNA [NM_001008211]	1.71276	14.2615	-12.2859	0.000234888	0.0583607	1.51579
A_23_P252163	DAPK1	Homo sapiens death-associated protein kinase 1 (DAPK1), mRNA [NM_004938]	1.712	9.05311	-9.32399	0.000694939	0.0641647	0.463363
A_23_P67042	MOCOS	Homo sapiens molybdenum cofactor sulfurase (MOCOS), mRNA [NM_017947]	1.69941	11.2152	-10.3276	0.000465855	0.0636434	0.864943
A_24_P200848	THC2611971	Q23IV5_TETTH (Q23IV5) Leucine Rich Repeat family protein, partial (3%) [THC2777279]	1.69909	11.4333	-10.7019	0.000405039	0.0620876	1.00189
A_32_P88349	CR620599	full-length cDNA clone CS0DF021YI14 of Fetal brain of Homo sapiens (human). [CR620599]	1.69859	11.6296	-11.0956	0.000351336	0.0589069	1.13912
A_23_P121405	RBM15B	Homo sapiens RNA binding motif protein 15B (RBM15B), mRNA [NM_013286]	1.68766	11.8396	-9.41876	0.000668068	0.0641647	0.503583
A_23_P408285	PRICKLE1	Homo sapiens prickle homolog 1 (Drosophila) (PRICKLE1), mRNA [NM_153026]	1.68432	11.0946	-12.3919	0.000227032	0.0576764	1.54678
A_24_P839530	THC2566704	ALU8_HUMAN (P39195) Alu subfamily SX sequence contamination warning entry, partial (9%) [THC2566704]	1.68111	14.679	-11.2205	0.000336172	0.0587389	1.18126
A_23_P17663	MX1	Homo sapiens myxovirus (influenza virus) resistance 1, interferon-inducible protein p78 (mouse) (MX1), mRNA [NM_002462]	1.66663	10.955	-11.4052	0.000315205	0.0587389	1.24239
A_23_P29237	APOL3	Homo sapiens apolipoprotein L, 3 (APOL3), transcript variant beta/a, mRNA [NM_145641]	1.64884	9.79633	-16.7246	6.88e-05	0.0531848	2.54059
A_24_P400355	C7orf20	Homo sapiens chromosome 7 open reading frame 20 (C7orf20), mRNA [NM_015949]	1.61925	12.5773	-12.6327	0.000210354	0.056931	1.61578
A_23_P59452	ABP1	Homo sapiens amiloride binding protein 1 (amine oxidase (copper-containing)) (ABP1), mRNA [NM_001091]	1.619	9.51386	-9.46149	0.00065637	0.0641647	0.521558
A_32_P109653	THC2669092	Unknown	1.61544	9.48468	-14.7263	0.000114319	0.0554054	2.14108
A_23_P213014	SLC2A9	Homo sapiens solute carrier family 2 (facilitated glucose transporter), member 9 (SLC2A9), transcript variant 2, mRNA [NM_001001290]	1.61064	9.84908	-9.11789	0.000758154	0.0641647	0.374107
A_23_P203498	TRIM22	Homo sapiens tripartite motif-containing 22 (TRIM22), mRNA [NM_006074]	1.61057	12.7276	-10.3674	0.000458882	0.0631596	0.879798
A_23_P121253	TNFSF10	Homo sapiens tumor necrosis factor (ligand) superfamily, member 10 (TNFSF10), mRNA [NM_003810]	1.59833	13.4425	-13.9798	0.000140645	0.0554054	1.96794
A_24_P343233	HLA-DRB1	Homo sapiens major histocompatibility complex, class II, DR beta 1 (HLA-DRB1), mRNA [NM_002124]	1.59828	10.4931	-13.1618	0.000178749	0.0554054	1.76065
A_23_P216845	GFI1B	Homo sapiens growth factor independent 1B (potential regulator of CDKN1A, translocated in CML) (GFI1B), mRNA [NM_004188]	1.59691	9.13594	-11.3688	0.000319206	0.0587389	1.23045
A_23_P169137	NINJ1	Homo sapiens ninjurin 1 (NINJ1), mRNA [NM_004148]	1.59516	12.5699	-9.07753	0.000771354	0.0641647	0.356338
A_23_P67042	MOCOS	Homo sapiens molybdenum cofactor sulfurase (MOCOS), mRNA [NM_017947]	1.58864	11.1408	-12.373	0.000228409	0.057702	1.54128
A_24_P318897	SNX21	Homo sapiens sorting nexin family member 21 (SNX21), transcript variant 4, mRNA [NM_001042633]	1.58354	9.61562	-11.2898	0.000328101	0.0587389	1.20438
A_23_P11787	WNT4	Homo sapiens wingless-type MMTV integration site family, member 4 (WNT4), mRNA [NM_030761]	1.57473	9.90049	-13.2297	0.000175131	0.0554054	1.77862
A_24_P161733	A_24_P161733	Unknown	1.56595	13.8018	-13.9238	0.000142908	0.0554054	1.95437
A_23_P100660	SERPINF1	Homo sapiens serpin peptidase inhibitor, clade F (alpha-2 antiplasmin, pigment epithelium derived factor), member 1 (SERPINF1), mRNA [NM_002615]	1.55223	10.4057	-10.0222	0.000524049	0.0641647	0.748257
A_23_P170733	ANTXR2	Homo sapiens anthrax toxin receptor 2 (ANTXR2), mRNA [NM_058172]	1.55045	10.5042	-12.8275	0.000197968	0.0560376	1.67016
A_23_P39445	RKHD1	Homo sapiens ring finger and KH domain containing 1 (RKHD1), mRNA [NM_203304]	1.54958	10.6762	-9.17999	0.000738385	0.0641647	0.401259
A_24_P134488	MGC17330	Homo sapiens HGFL gene (MGC17330), mRNA [NM_052880]	1.53379	10.9448	-8.76171	0.000885112	0.0675866	0.213879
A_32_P153361	A_32_P153361	Unknown	1.52845	8.98615	-14.5214	0.000120887	0.0554054	2.09498
A_32_P12183	LOC399744	Homo sapiens hypothetical LOC399744 (LOC399744), mRNA [NM_001013665]	1.51939	12.8673	-9.46513	0.000655386	0.0641647	0.523084
A_23_P333705	NEK3	Homo sapiens NIMA (never in mitosis gene a)-related kinase 3 (NEK3), transcript variant 1, mRNA [NM_002498]	1.50724	9.40717	-13.3022	0.000171369	0.0554054	1.79764
A_23_P57760	ACPL2	Homo sapiens acid phosphatase-like 2 (ACPL2), transcript variant 1, mRNA [NM_152282]	1.50067	10.0902	-9.83074	0.000565167	0.0641647	0.672701
A_32_P123629	THC2783730	Q96KD8_HUMAN (Q96KD8) Squamous cell carcinoma-related protein-1, partial (38%) [THC2783730]	1.49239	11.9809	-13.4771	0.000162698	0.0554054	1.84288
A_24_P124349	PDGFD	Homo sapiens platelet derived growth factor D (PDGFD), transcript variant 1, mRNA [NM_025208]	1.48984	8.72814	-8.59955	0.000951585	0.0675866	0.138306
A_23_P382607	WNT4	Homo sapiens wingless-type MMTV integration site family, member 4 (WNT4), mRNA [NM_030761]	1.48676	9.37998	-9.09978	0.000764043	0.0641647	0.366144
A_23_P362694	C4orf7	Homo sapiens chromosome 4 open reading frame 7 (C4orf7), mRNA [NM_152997]	1.46811	8.45148	-12.9415	0.000191138	0.0554054	1.70141
A_32_P1445	PTPN2	Homo sapiens protein tyrosine phosphatase, non-receptor type 2 (PTPN2), transcript variant 3, mRNA [NM_080423]	1.4519	10.949	-13.1818	0.000177674	0.0554054	1.76596
A_24_P246710	CADPS2	Homo sapiens Ca2+-dependent activator protein for secretion 2 (CADPS2), transcript variant 1, mRNA [NM_017954]	1.4505	8.74137	-10.7364	0.000399948	0.061934	1.01417
A_23_P200160	CFH	Homo sapiens complement factor H (CFH), transcript variant 2, mRNA [NM_001014975]	1.44751	9.32906	-10.6264	0.000416479	0.062475	0.974775
A_24_P52111	RAB24	Homo sapiens RAB24, member RAS oncogene family (RAB24), transcript variant 1, mRNA [NM_001031677]	1.4453	11.2153	-10.6546	0.000412164	0.0622977	0.984921
A_23_P88522	NMB	Homo sapiens neuromedin B (NMB), transcript variant 1, mRNA [NM_021077]	1.4431	12.1983	-10.6011	0.000420409	0.0625358	0.965615
A_24_P53051	LACTB	Homo sapiens lactamase, beta (LACTB), nuclear gene encoding mitochondrial protein, transcript variant 2, mRNA [NM_171846]	1.43764	11.4505	-13.7038	0.000152257	0.0554054	1.90017
A_24_P358606	A_24_P358606	Unknown	1.42987	11.705	-13.1494	0.000179416	0.0554054	1.75737
A_23_P68486	C20orf108	Homo sapiens chromosome 20 open reading frame 108 (C20orf108), mRNA [NM_080821]	1.4252	14.1238	-8.99371	0.000799691	0.0641647	0.31912
A_24_P105933	VIPR1	Homo sapiens vasoactive intestinal peptide receptor 1 (VIPR1), mRNA [NM_004624]	1.42396	8.94279	-11.3311	0.000323415	0.0587389	1.21804
A_24_P229884	LOC440335	Homo sapiens cDNA clone IMAGE:4296365. [BC022385]	1.42381	9.04302	-13.5257	0.000160389	0.0554054	1.85527
A_23_P79661	CCDC93	Homo sapiens coiled-coil domain containing 93 (CCDC93), mRNA [NM_019044]	1.42276	10.7446	-9.5404	0.000635432	0.0641647	0.554476
A_23_P89249	ERBB2	Homo sapiens v-erb-b2 erythroblastic leukemia viral oncogene homolog 2, neuro/glioblastoma derived oncogene homolog (avian) (ERBB2), transcript variant 2, mRNA [NM_001005862]	1.42122	10.2046	-11.835	0.000272344	0.0587389	1.37947
A_23_P330461	TMC4	Homo sapiens transmembrane channel-like 4 (TMC4), mRNA [NM_144686]	1.41724	11.2718	-13.4088	0.000166018	0.0554054	1.82532
A_32_P452655	LOC654346	Homo sapiens similar to galectin 9 short isoform (LOC654346), mRNA [NM_001040078]	1.41552	9.37009	-9.70901	0.000593391	0.0641647	0.623683
A_24_P409042	CDC42SE2	Homo sapiens CDC42 small effector 2 (CDC42SE2), transcript variant 1, mRNA [NM_020240]	1.41251	13.9315	-9.7907	0.000574264	0.0641647	0.656662
A_24_P378019	IRF7	Homo sapiens interferon regulatory factor 7 (IRF7), transcript variant d, mRNA [NM_004031]	1.41013	12.0577	-9.19198	0.00073464	0.0641647	0.406478
A_23_P111531	GLI3	Homo sapiens GLI-Kruppel family member GLI3 (Greig cephalopolysyndactyly syndrome) (GLI3), mRNA [NM_000168]	1.40342	11.1082	-9.29159	0.000704432	0.0641647	0.449493
A_23_P73023	TBC1D1	Homo sapiens TBC1 (tre-2/USP6, BUB2, cdc16) domain family, member 1 (TBC1D1), mRNA [NM_015173]	1.40228	9.91952	-14.1447	0.00013423	0.0554054	2.00744
A_24_P118938	C20orf112	Uncharacterized protein C20orf112. [Source:Uniprot/SWISSPROT;Acc:Q96MY1] [ENST00000359676]	1.39841	8.76896	-12.4471	0.000223064	0.0573121	1.56279
A_23_P71037	IL6	Homo sapiens interleukin 6 (interferon, beta 2) (IL6), mRNA [NM_000600]	1.39652	9.40931	-9.47635	0.000652364	0.0641647	0.527782
A_23_P71037	IL6	Homo sapiens interleukin 6 (interferon, beta 2) (IL6), mRNA [NM_000600]	1.38733	9.41375	-9.80887	0.000570114	0.0641647	0.66395
A_23_P71037	IL6	Homo sapiens interleukin 6 (interferon, beta 2) (IL6), mRNA [NM_000600]	1.38047	9.38016	-12.0312	0.000255196	0.0587389	1.4397
A_23_P125643	ASB9	Homo sapiens ankyrin repeat and SOCS box-containing 9 (ASB9), transcript variant 1, mRNA [NM_001031739]	1.38026	10.8843	-9.92636	0.000544156	0.0641647	0.71066
A_24_P161827	LOC442405	PREDICTED: Homo sapiens similar to Keratin, type I cytoskeletal 18 (Cytokeratin-18) (CK-18) (Keratin-18) (K18) (LOC442405), mRNA [XR_018749]	1.37717	11.7353	-10.4728	0.000441004	0.0628927	0.918837
A_23_P30655	NFKBIE	Homo sapiens nuclear factor of kappa light polypeptide gene enhancer in B-cells inhibitor, epsilon (NFKBIE), mRNA [NM_004556]	1.37702	9.86998	-9.24747	0.000717621	0.0641647	0.430509
A_24_P165949	CLDN1	Homo sapiens claudin 1 (CLDN1), mRNA [NM_021101]	1.37567	14.2533	-11.5127	0.00030374	0.0587389	1.27736
A_23_P152548	SCPEP1	Homo sapiens serine carboxypeptidase 1 (SCPEP1), mRNA [NM_021626]	1.36873	13.7896	-9.33493	0.00069177	0.0641647	0.468031
A_23_P67453	TNNI3	Homo sapiens troponin I type 3 (cardiac) (TNNI3), mRNA [NM_000363]	1.36722	8.44388	-14.3581	0.000126457	0.0554054	2.0575
A_23_P23206	MAD2L2	Homo sapiens MAD2 mitotic arrest deficient-like 2 (yeast) (MAD2L2), mRNA [NM_006341]	1.3597	11.0022	-11.0883	0.000352254	0.0589069	1.13662
A_23_P78980	B3GNT3	Homo sapiens UDP-GlcNAc:betaGal beta-1,3-N-acetylglucosaminyltransferase 3 (B3GNT3), mRNA [NM_014256]	1.35378	9.71574	-9.42712	0.000665758	0.0641647	0.50711
A_23_P67042	MOCOS	Homo sapiens molybdenum cofactor sulfurase (MOCOS), mRNA [NM_017947]	1.34311	11.4065	-11.0073	0.000362571	0.0589069	1.10893
A_23_P52207	BAMBI	Homo sapiens BMP and activin membrane-bound inhibitor homolog (Xenopus laevis) (BAMBI), mRNA [NM_012342]	1.34041	12.0077	-10.8007	0.000390668	0.061128	1.03694
A_23_P257457	RDHE2	Homo sapiens retinal short chain dehydrogenase reductase isoform 1 (RDHE2), mRNA [NM_138969]	1.33698	11.7049	-9.59208	0.000622165	0.0641647	0.575852
A_24_P133017	TMEM25	Homo sapiens transmembrane protein 25 (TMEM25), mRNA [NM_032780]	1.32839	9.04323	-11.1865	0.000340218	0.0587389	1.16985
A_23_P53176	FOLR1	Homo sapiens folate receptor 1 (adult) (FOLR1), transcript variant 1, mRNA [NM_016725]	1.32436	9.35094	-12.2273	0.00023938	0.0584619	1.49848
A_23_P71037	IL6	Homo sapiens interleukin 6 (interferon, beta 2) (IL6), mRNA [NM_000600]	1.32364	9.40223	-9.21926	0.000726211	0.0641647	0.418315
A_32_P155091	ATXN2L	Homo sapiens ataxin 2-like (ATXN2L), transcript variant B, mRNA [NM_145714]	1.31945	13.9164	-11.7175	0.000283306	0.0587389	1.3427
A_32_P140823	NPIP	Homo sapiens nuclear pore complex interacting protein (NPIP), mRNA [NM_006985]	1.31513	14.6868	-10.9908	0.000364728	0.0589069	1.10323
A_23_P257144	PXDN	Homo sapiens peroxidasin homolog (Drosophila) (PXDN), mRNA [NM_012293]	1.3142	11.8201	-11.4823	0.000306926	0.0587389	1.26753
A_23_P135273	DNM1	Homo sapiens dynamin 1 (DNM1), transcript variant 2, mRNA [NM_001005336]	1.30983	9.885	-8.62412	0.000941127	0.0675866	0.149865
A_23_P134176	SOD2	Homo sapiens superoxide dismutase 2, mitochondrial (SOD2), nuclear gene encoding mitochondrial protein, transcript variant 2, mRNA [NM_001024465]	1.30835	13.5096	-10.5208	0.000433153	0.0628927	0.936433
A_32_P73413	A_32_P73413	Unknown	1.30827	9.12577	-9.2597	0.000713935	0.0641647	0.435782
A_32_P162709	CR624517	full-length cDNA clone CS0DC002YA18 of Neuroblastoma Cot 25-normalized of Homo sapiens (human). [CR624517]	1.30772	8.02984	-9.92425	0.000544609	0.0641647	0.709828
A_23_P142310	MKNK2	Homo sapiens MAP kinase interacting serine/threonine kinase 2 (MKNK2), transcript variant 1, mRNA [NM_017572]	1.30689	14.6225	-9.91223	0.0005472	0.0641647	0.70508
A_23_P252052	FILIP1L	Homo sapiens filamin A interacting protein 1-like (FILIP1L), transcript variant 1, mRNA [NM_182909]	1.2951	12.8921	-10.2538	0.000479155	0.0641647	0.837158
A_24_P944570	PXDN	Homo sapiens melanoma-associated antigen MG50 mRNA, partial cds. [AF200348]	1.29458	9.61756	-8.93132	0.000821621	0.0653173	0.291145
A_23_P429950	KAL1	Homo sapiens Kallmann syndrome 1 sequence (KAL1), mRNA [NM_000216]	1.29135	10.2177	-9.2629	0.000712972	0.0641647	0.437163
A_24_P343233	HLA-DRB1	Homo sapiens major histocompatibility complex, class II, DR beta 1 (HLA-DRB1), mRNA [NM_002124]	1.29112	10.3112	-12.8355	0.000197481	0.0560376	1.67235
A_24_P242357	HS2ST1	Homo sapiens heparan sulfate 2-O-sulfotransferase 1 (HS2ST1), mRNA [NM_012262]	1.28489	10.9797	-11.5336	0.000301575	0.0587389	1.2841
A_24_P214841	POU5F1	Homo sapiens POU domain, class 5, transcription factor 1 (POU5F1), transcript variant 1, mRNA [NM_002701]	1.28476	9.42923	-11.8427	0.000271651	0.0587389	1.38184
A_23_P78209	MAFG	Homo sapiens v-maf musculoaponeurotic fibrosarcoma oncogene homolog G (avian) (MAFG), transcript variant 1, mRNA [NM_002359]	1.27732	10.3429	-11.2439	0.000333425	0.0587389	1.18907
A_23_P153745	IFI30	Homo sapiens interferon, gamma-inducible protein 30 (IFI30), mRNA [NM_006332]	1.27579	13.0923	-10.7103	0.000403803	0.0620876	1.00486
A_23_P423197	RXRA	Homo sapiens retinoid X receptor, alpha (RXRA), mRNA [NM_002957]	1.27573	13.5061	-8.63504	0.000936525	0.0675866	0.154988
A_24_P934435	AF086077	Homo sapiens full length insert cDNA clone YZ60H05. [AF086077]	1.26438	9.57896	-9.48782	0.000649292	0.0641647	0.532578
A_24_P151582	TEF	Homo sapiens thyrotrophic embryonic factor (TEF), mRNA [NM_003216]	1.25659	9.33052	-12.942	0.000191107	0.0554054	1.70156
A_23_P57089	TMEPAI	Homo sapiens transmembrane, prostate androgen induced RNA (TMEPAI), transcript variant 1, mRNA [NM_020182]	1.25486	13.3254	-11.7282	0.000282282	0.0587389	1.34608
A_23_P61633	TNK2	Homo sapiens tyrosine kinase, non-receptor, 2 (TNK2), transcript variant 1, mRNA [NM_005781]	1.25392	11.0713	-9.04444	0.00078239	0.0641647	0.341695
A_23_P119202	CD70	Homo sapiens CD70 molecule (CD70), mRNA [NM_001252]	1.25205	12.4333	-9.09119	0.000766855	0.0641647	0.362363
A_24_P340659	AF268613	Homo sapiens POU 5 domain protein (POU5FLC1) mRNA, complete cds. [AF268613]	1.25154	8.6204	-9.60072	0.000619981	0.0641647	0.579411
A_23_P158096	COL27A1	Homo sapiens cDNA FLJ11895 fis, clone HEMBA1007301, weakly similar to COLLAGEN ALPHA 1(III) CHAIN. [AK021957]	1.25084	13.4329	-11.3063	0.000326223	0.0587389	1.20983
A_23_P5342	LRP1B	Homo sapiens low density lipoprotein-related protein 1B (deleted in tumors) (LRP1B), mRNA [NM_018557]	1.24697	7.54397	-11.7368	0.000281466	0.0587389	1.34878
A_24_P110564	NPIP	Homo sapiens nuclear pore complex interacting protein (NPIP), mRNA [NM_006985]	1.24587	14.3026	-11.4175	0.000313864	0.0587389	1.24642
A_23_P309381	HIST2H2AA4	Homo sapiens histone cluster 2, H2aa4 (HIST2H2AA4), mRNA [NM_001040874]	1.24294	12.8067	-11.04	0.00035836	0.0589069	1.12014
A_24_P196774	BC014395	Homo sapiens, clone IMAGE:3029191, mRNA. [BC014395]	1.24253	11.9814	-11.2917	0.000327894	0.0587389	1.20498
A_23_P19987	IGF2BP3	Homo sapiens insulin-like growth factor 2 mRNA binding protein 3 (IGF2BP3), mRNA [NM_006547]	1.24114	13.5197	-10.548	0.000428791	0.0628927	0.946333
A_24_P329065	BTN3A1	Homo sapiens butyrophilin, subfamily 3, member A1 (BTN3A1), mRNA [NM_007048]	1.23718	9.18395	-8.73799	0.000894471	0.0675866	0.202927
A_24_P343233	HLA-DRB1	Homo sapiens major histocompatibility complex, class II, DR beta 1 (HLA-DRB1), mRNA [NM_002124]	1.22972	10.6761	-8.83002	0.000858837	0.0669648	0.245212
A_24_P11640	TMEM150	Homo sapiens transmembrane protein 150 (TMEM150), transcript variant 2, mRNA [NM_153342]	1.22892	10.6929	-10.1372	0.000501141	0.0641647	0.792719
A_23_P395321	A_23_P395321	Unknown	1.22735	8.19741	-10.1224	0.000504023	0.0641647	0.787025
A_23_P53856	PFAAP5	Homo sapiens phosphonoformate immuno-associated protein 5 (PFAAP5), mRNA [NM_014887]	1.22719	13.7236	-12.3045	0.000233487	0.0583331	1.52125
A_24_P330234	UBL3	Homo sapiens ubiquitin-like 3 (UBL3), mRNA [NM_007106]	1.22634	12.1392	-9.62704	0.000613384	0.0641647	0.590231
A_23_P500400	ABCA6	Homo sapiens ATP-binding cassette, sub-family A (ABC1), member 6 (ABCA6), mRNA [NM_080284]	1.22197	8.10792	-9.49844	0.000646461	0.0641647	0.537015
A_24_P273647	LOC146439	Homo sapiens mRNA; cDNA DKFZp666L166 (from clone DKFZp666L166). [AL833749]	1.22089	10.5301	-10.9476	0.000370434	0.059191	1.08829
A_24_P372643	SLC22A18AS	Homo sapiens solute carrier family 22 (organic cation transporter), member 18 antisense (SLC22A18AS), mRNA [NM_007105]	1.22002	10.2526	-8.63815	0.000935219	0.0675866	0.156447
A_24_P298360	LTBP3	Homo sapiens latent transforming growth factor beta binding protein 3 (LTBP3), mRNA [NM_021070]	1.21613	12.1881	-9.02948	0.000787443	0.0641647	0.335055
A_23_P146077	ZNF395	Homo sapiens zinc finger protein 395 (ZNF395), mRNA [NM_018660]	1.2152	13.2882	-9.39359	0.000675075	0.0641647	0.492954
A_23_P53541	CHD4	Homo sapiens chromodomain helicase DNA binding protein 4 (CHD4), mRNA [NM_001273]	1.21373	12.4033	-9.83546	0.000564108	0.0641647	0.674583
A_32_P74955	ARID2	Homo sapiens AT rich interactive domain 2 (ARID, RFX-like) (ARID2), mRNA [NM_152641]	1.21119	10.4282	-9.93782	0.000541703	0.0641647	0.71518
A_23_P34366	HTR1D	Homo sapiens 5-hydroxytryptamine (serotonin) receptor 1D (HTR1D), mRNA [NM_000864]	1.21001	8.40478	-10.0933	0.000509736	0.0641647	0.775824
A_23_P6708	LOC152217	Homo sapiens hypothetical protein BC007882, mRNA (cDNA clone MGC:71256 IMAGE:6730791), complete cds. [BC062368]	1.20919	14.0518	-11.951	0.000262046	0.0587389	1.41523
A_23_P120809	GGTL4	Homo sapiens gamma-glutamyltransferase-like 4 (GGTL4), transcript variant 2, mRNA [NM_080839]	1.20558	9.48587	-10.9307	0.000372691	0.0593419	1.08244
A_23_P74391	OPN3	Homo sapiens opsin 3 (encephalopsin, panopsin) (OPN3), transcript variant 1, mRNA [NM_014322]	1.20043	13.365	-9.4439	0.000661156	0.0641647	0.514169
A_24_P94651	ARIH2	Homo sapiens ariadne homolog 2 (Drosophila) (ARIH2), mRNA [NM_006321]	1.19956	12.2688	-8.86872	0.000844378	0.0660748	0.262834
A_23_P78289	FAM104A	Homo sapiens family with sequence similarity 104, member A (FAM104A), mRNA [NM_032837]	1.18853	12.8029	-9.71876	0.000591069	0.0641647	0.627635
A_23_P121253	TNFSF10	Homo sapiens tumor necrosis factor (ligand) superfamily, member 10 (TNFSF10), mRNA [NM_003810]	1.18572	13.5314	-12.151	0.000245381	0.0584619	1.47579
A_23_P376599	RALBP1	Homo sapiens ralA binding protein 1 (RALBP1), mRNA [NM_006788]	1.18562	11.7328	-10.2366	0.000482317	0.0641647	0.830654
A_23_P334709	FKBP9	Homo sapiens FK506 binding protein 9, 63 kDa (FKBP9), mRNA [NM_007270]	1.18235	14.0617	-9.73168	0.000588005	0.0641647	0.632871
A_23_P67042	MOCOS	Homo sapiens molybdenum cofactor sulfurase (MOCOS), mRNA [NM_017947]	1.17989	11.1427	-10.4201	0.00044983	0.0628927	0.899389
A_23_P103981	HIST2H2AA4	Homo sapiens histone cluster 2, H2aa4 (HIST2H2AA4), mRNA [NM_001040874]	1.17289	13.8647	-9.30704	0.000699885	0.0641647	0.456115
A_23_P329573	ITGB2	Homo sapiens integrin, beta 2 (complement component 3 receptor 3 and 4 subunit) (ITGB2), mRNA [NM_000211]	1.16093	8.56423	-8.58047	0.000959805	0.0675866	0.129304
A_23_P71037	IL6	Homo sapiens interleukin 6 (interferon, beta 2) (IL6), mRNA [NM_000600]	1.16004	9.27345	-9.99837	0.000528968	0.0641647	0.738939
A_23_P145074	PNRC1	Homo sapiens proline-rich nuclear receptor coactivator 1 (PNRC1), mRNA [NM_006813]	1.15355	14.982	-8.6294	0.000938896	0.0675866	0.152346
A_24_P910490	THC2665036	Unknown	1.15279	9.42663	-9.98194	0.000532387	0.0641647	0.732509
A_32_P3214	THC2515368	Unknown	1.15241	8.17987	-10.5493	0.00042858	0.0628927	0.946815
A_23_P20392	PSD3	Homo sapiens pleckstrin and Sec7 domain containing 3 (PSD3), transcript variant 1, mRNA [NM_015310]	1.14727	10.4554	-9.60043	0.000620053	0.0641647	0.579294
A_23_P69941	FLJ11235	Homo sapiens cDNA FLJ11235 fis, clone PLACE1008488. [AK002097]	1.14469	8.63554	-11.4357	0.000311895	0.0587389	1.25237
A_24_P230457	LOC131054	PREDICTED: Homo sapiens hypothetical LOC131054 (LOC131054), mRNA [XR_019283]	1.13241	11.2692	-9.77845	0.000577084	0.0641647	0.651737
A_24_P828496	AF088076	Homo sapiens full length insert cDNA clone ZE01A04. [AF088076]	1.13086	10.693	-8.90632	0.000830617	0.0655464	0.279868
A_24_P278747	CCND2	Homo sapiens cyclin D2 (CCND2), mRNA [NM_001759]	1.12348	14.7526	-10.3064	0.000469639	0.0639672	0.856965
A_23_P217899	CCNL2	Homo sapiens cyclin L2 (CCNL2), transcript variant 2, mRNA [NM_001039577]	1.11526	9.96811	-9.76803	0.000579495	0.0641647	0.647545
A_23_P168188	SYTL3	Homo sapiens synaptotagmin-like 3 (SYTL3), mRNA [NM_001009991]	1.11421	9.38289	-9.85157	0.000560505	0.0641647	0.681011
A_23_P28772	DBNDD2	Homo sapiens dysbindin (dystrobrevin binding protein 1) domain containing 2 (DBNDD2), transcript variant 6, mRNA [NM_001048226]	1.10917	14.0048	-11.3441	0.000321953	0.0587389	1.22233
A_23_P256948	MSC	Homo sapiens musculin (activated B-cell factor-1) (MSC), mRNA [NM_005098]	1.1029	9.2724	-9.89272	0.000551436	0.0641647	0.697361
A_23_P55873	CC2D1A	Homo sapiens coiled-coil and C2 domain containing 1A (CC2D1A), mRNA [NM_017721]	1.10019	10.951	-10.4058	0.000452269	0.0628927	0.894078
A_23_P27279	NEDD4L	Homo sapiens neural precursor cell expressed, developmentally down-regulated 4-like (NEDD4L), mRNA [NM_015277]	1.09499	13.5672	-9.97164	0.000534543	0.0641647	0.728475
A_23_P169319	ENST00000375855	Thioredoxin domain-containing protein C9orf121. [Source:Uniprot/SWISSPROT;Acc:Q5VZ03] [ENST00000375855]	1.08783	11.3744	-8.49071	0.000999681	0.0675866	0.0866262
A_23_P62659	PPT1	Homo sapiens palmitoyl-protein thioesterase 1 (ceroid-lipofuscinosis, neuronal 1, infantile) (PPT1), mRNA [NM_000310]	1.08474	14.4945	-8.52224	0.000985442	0.0675866	0.101681
A_23_P82868	PLAT	Homo sapiens plasminogen activator, tissue (PLAT), transcript variant 1, mRNA [NM_000930]	1.07693	10.3521	-9.89661	0.000550588	0.0641647	0.698901
A_24_P926960	MEGF6	Homo sapiens multiple EGF-like-domains 6 (MEGF6), mRNA [NM_001409]	1.07521	9.95113	-10.2145	0.000486431	0.0641647	0.82225
A_23_P64489	RIC8A	Homo sapiens resistance to inhibitors of cholinesterase 8 homolog A (C. elegans) (RIC8A), mRNA [NM_021932]	1.0667	14.2047	-9.1432	0.000750018	0.0641647	0.385201
A_23_P150286	PSMA1	Homo sapiens proteasome (prosome, macropain) subunit, alpha type, 1 (PSMA1), transcript variant 1, mRNA [NM_148976]	1.0639	14.3967	-9.78579	0.000575393	0.0641647	0.654688
A_23_P209636	CDC42EP3	Homo sapiens CDC42 effector protein (Rho GTPase binding) 3 (CDC42EP3), mRNA [NM_006449]	1.05957	13.8669	-10.7428	0.000399013	0.061934	1.01644
A_24_P178175	GGT1	Homo sapiens gamma-glutamyltransferase 1 (GGT1), transcript variant 1, mRNA [NM_005265]	1.05836	9.18391	-10.9644	0.000368192	0.059191	1.09414
A_24_P271527	JOSD1	Homo sapiens Josephin domain containing 1 (JOSD1), mRNA [NM_014876]	1.04449	13.1469	-9.51173	0.000642943	0.0641647	0.542555
A_24_P57367	AHCY	Homo sapiens S-adenosylhomocysteine hydrolase (AHCY), mRNA [NM_000687]	1.04404	13.4621	-9.79447	0.0005734	0.0641647	0.658175
A_24_P343233	HLA-DRB1	Homo sapiens major histocompatibility complex, class II, DR beta 1 (HLA-DRB1), mRNA [NM_002124]	1.04286	10.8016	-8.75785	0.000886628	0.0675866	0.212097
A_24_P894763	A_24_P894763	Unknown	1.03996	11.3674	-10.4073	0.000452009	0.0628927	0.894642
A_23_P89249	ERBB2	Homo sapiens v-erb-b2 erythroblastic leukemia viral oncogene homolog 2, neuro/glioblastoma derived oncogene homolog (avian) (ERBB2), transcript variant 2, mRNA [NM_001005862]	1.03069	10.6183	-8.70236	0.000908754	0.0675866	0.186415
A_23_P29939	SNCA	Homo sapiens synuclein, alpha (non A4 component of amyloid precursor) (SNCA), transcript variant NACP112, mRNA [NM_007308]	1.03036	12.1663	-8.49828	0.000996237	0.0675866	0.0902495
A_24_P243347	MAT2B	Homo sapiens methionine adenosyltransferase II, beta (MAT2B), transcript variant 2, mRNA [NM_182796]	1.02879	14.7795	-8.60586	0.000948885	0.0675866	0.141279
A_24_P35935	TM6SF1	Homo sapiens cDNA FLJ30876 fis, clone FEBRA2004412. [AK055438]	1.02864	10.4844	-9.38773	0.000676722	0.0641647	0.490471
A_24_P257416	CXCL2	Homo sapiens chemokine (C-X-C motif) ligand 2 (CXCL2), mRNA [NM_002089]	1.0244	9.78802	-10.2243	0.000484608	0.0641647	0.825966
A_23_P158880	STARD5	Homo sapiens START domain containing 5 (STARD5), mRNA [NM_181900]	1.02284	11.6414	-9.24204	0.000719265	0.0641647	0.428165
A_32_P214395	THC2672601	Unknown	1.01933	8.97429	-9.06378	0.000775916	0.0641647	0.350262
A_23_P62831	C1orf78	Homo sapiens chromosome 1 open reading frame 78 (C1orf78), mRNA [NM_018166]	1.01834	9.48537	-8.59073	0.000955373	0.0675866	0.134149
A_23_P128281	KLRC3	Homo sapiens killer cell lectin-like receptor subfamily C, member 3 (KLRC3), transcript variant 2, mRNA [NM_007333]	1.01675	8.05926	-8.54411	0.000975718	0.0675866	0.112079
A_23_P115460	RPL22	Homo sapiens ribosomal protein L22 (RPL22), mRNA [NM_000983]	1.00946	14.8591	-9.24681	0.000717819	0.0641647	0.430226
A_24_P127641	ENST00000378953	CDNA FLJ39622 fis, clone SMINT2001199. [Source:Uniprot/SPTREMBL;Acc:Q8N8D9] [ENST00000378953]	1.00632	10.8507	-10.1351	0.000501545	0.0641647	0.791919
A_23_P119526	AP3D1	Homo sapiens adaptor-related protein complex 3, delta 1 subunit (AP3D1), transcript variant 2, mRNA [NM_003938]	1.00378	11.5011	-9.78923	0.000574602	0.0641647	0.656071
A_23_P146497	KIAA0649	Homo sapiens KIAA0649 (KIAA0649), mRNA [NM_014811]	0.995746	13.0662	-9.60156	0.000619769	0.0641647	0.579758
A_32_P34495	AK026418	Homo sapiens cDNA: FLJ22765 fis, clone KAIA1180. [AK026418]	0.993044	12.3289	-9.92516	0.000544414	0.0641647	0.710187
A_23_P411296	CEBPB	Homo sapiens CCAAT/enhancer binding protein (C/EBP), beta (CEBPB), mRNA [NM_005194]	0.993023	14.4133	-9.68781	0.000598484	0.0641647	0.615065
A_23_P336992	ZFAND2A	Homo sapiens zinc finger, AN1-type domain 2A (ZFAND2A), mRNA [NM_182491]	0.989132	13.2837	-10.0537	0.00051766	0.0641647	0.760477
A_24_P879895	BC043357	Homo sapiens, clone IMAGE:3883659, mRNA. [BC043357]	0.986261	8.3998	-9.13014	0.000754203	0.0641647	0.37948
A_32_P25065	A_32_P25065	Unknown	0.98074	9.22406	-9.0784	0.000771069	0.0641647	0.356719
A_23_P35912	CASP4	Homo sapiens caspase 4, apoptosis-related cysteine peptidase (CASP4), transcript variant gamma, mRNA [NM_033306]	0.980585	14.2934	-9.33859	0.000690713	0.0641647	0.469593
A_23_P215421	WIPI2	Homo sapiens WD repeat domain, phosphoinositide interacting 2 (WIPI2), transcript variant 1, mRNA [NM_015610]	0.978705	13.2899	-9.22905	0.000723214	0.0641647	0.422554
A_23_P145024	ADRB2	Homo sapiens adrenergic, beta-2-, receptor, surface (ADRB2), mRNA [NM_000024]	0.975693	12.5277	-9.04104	0.000783536	0.0641647	0.340186
A_23_P82868	PLAT	Homo sapiens plasminogen activator, tissue (PLAT), transcript variant 1, mRNA [NM_000930]	0.973103	10.5808	-8.62005	0.000942851	0.0675866	0.147951
A_23_P86089	VWA1	Homo sapiens von Willebrand factor A domain containing 1 (VWA1), transcript variant 1, mRNA [NM_022834]	0.971882	9.32463	-9.88601	0.000552901	0.0641647	0.694702
A_32_P84369	LOC202134	Homo sapiens hypothetical protein LOC202134 (LOC202134), mRNA [NM_001079529]	0.970247	8.45543	-10.0086	0.000526847	0.0641647	0.742948
A_23_P120364	C20orf149	Homo sapiens chromosome 20 open reading frame 149 (C20orf149), mRNA [NM_024299]	0.967604	14.7796	-9.67086	0.000602595	0.0641647	0.608157
A_32_P160883	NEDD4	Homo sapiens neural precursor cell expressed, developmentally down-regulated 4 (NEDD4), transcript variant 2, mRNA [NM_198400]	0.96644	12.4687	-8.99203	0.000800273	0.0641647	0.318369
A_24_P398323	TRIM34	Homo sapiens tripartite motif-containing 34 (TRIM34), transcript variant 4, mRNA [NM_001003827]	0.957646	9.07927	-9.71142	0.000592817	0.0641647	0.624659
A_23_P408353	HLA-A	Homo sapiens major histocompatibility complex, class I, A (HLA-A), mRNA [NM_002116]	0.949741	13.2924	-9.59942	0.000620308	0.0641647	0.578878
A_24_P761130	AK097080	Homo sapiens cDNA FLJ39761 fis, clone SPLEN1000083. [AK097080]	0.94857	11.3421	-9.95439	0.00053818	0.0641647	0.721701
A_23_P378722	SAT1	Homo sapiens spermidine/spermine N1-acetyltransferase 1 (SAT1), mRNA [NM_002970]	0.945153	14.2294	-9.4623	0.000656152	0.0641647	0.521895
A_24_P71244	PIK3CD	Homo sapiens phosphoinositide-3-kinase, catalytic, delta polypeptide (PIK3CD), mRNA [NM_005026]	0.934866	8.85208	-9.47904	0.000651641	0.0641647	0.528908
A_24_P65941	C21orf96	Homo sapiens cDNA: FLJ20856 fis, clone ADKA01509. [AK024509]	0.934797	10.9206	-8.61087	0.000946751	0.0675866	0.143634
A_23_P431638	C20orf142	Homo sapiens chromosome 20 open reading frame 142, mRNA (cDNA clone IMAGE:4933017), with apparent retained intron. [BC029662]	0.933549	10.5208	-8.49676	0.000996929	0.0675866	0.0895202
A_32_P16975	ANKS3	Homo sapiens ankyrin repeat and sterile alpha motif domain containing 3 (ANKS3), mRNA [NM_133450]	0.907356	8.85212	-9.30892	0.000699335	0.0641647	0.456918
A_24_P944616	HP1BP3	Homo sapiens cDNA FLJ13067 fis, clone NT2RP3001712, highly similar to Homo sapiens HP1-BP74 protein mRNA. [AK023129]	0.906347	14.2382	-8.54201	0.000976645	0.0675866	0.111084
A_23_P84344	SIGIRR	Homo sapiens single immunoglobulin and toll-interleukin 1 receptor (TIR) domain (SIGIRR), mRNA [NM_021805]	0.905378	11.1821	-9.34082	0.000690071	0.0641647	0.470542
A_32_P26034	THC2671280	ALU5_HUMAN (P39192) Alu subfamily SC sequence contamination warning entry, partial (12%) [THC2671280]	0.905209	9.60672	-9.2727	0.000710041	0.0641647	0.44138
A_23_P60387	NOTCH1	Homo sapiens Notch homolog 1, translocation-associated (Drosophila) (NOTCH1), mRNA [NM_017617]	0.90381	12.2661	-9.36526	0.000683075	0.0641647	0.480941
A_23_P301732	CHMP4B	Homo sapiens chromatin modifying protein 4B (CHMP4B), mRNA [NM_176812]	0.900547	14.6882	-8.64688	0.000931566	0.0675866	0.160536
A_24_P80135	PTPN18	Homo sapiens protein tyrosine phosphatase, non-receptor type 18 (brain-derived) (PTPN18), mRNA [NM_014369]	0.895274	9.91218	-8.60699	0.000948403	0.0675866	0.141811
A_24_P53215	UNC13D	Homo sapiens unc-13 homolog D (C. elegans) (UNC13D), mRNA [NM_199242]	0.88515	7.92198	-9.2087	0.000729461	0.0641647	0.413736
A_24_P135801	CR593845	full-length cDNA clone CS0DF024YI14 of Fetal brain of Homo sapiens (human). [CR593845]	0.879535	13.6569	-8.7698	0.00088195	0.0675866	0.217603
A_24_P36898	GBP2	Interferon-induced guanylate-binding protein 2 (GTP-binding protein 2) (Guanine nucleotide-binding protein 2) (GBP-2) (HuGBP-2). [Source:Uniprot/SWISSPROT;Acc:P32456] [ENST00000294663]	0.875564	8.43054	-9.05103	0.000780176	0.0641647	0.344617
A_24_P683905	AK001829	Homo sapiens cDNA FLJ10967 fis, clone PLACE1000798. [AK001829]	0.872007	9.63576	-8.81686	0.000863825	0.0671171	0.239196
A_24_P280953	A_24_P280953	Unknown	0.869057	11.442	-8.49426	0.000998063	0.0675866	0.088327
A_23_P251173	EIF2AK1	Homo sapiens eukaryotic translation initiation factor 2-alpha kinase 1 (EIF2AK1), mRNA [NM_014413]	0.868394	14.1707	-8.63308	0.000937346	0.0675866	0.154072
A_23_P124837	LRP1	Homo sapiens low density lipoprotein-related protein 1 (alpha-2-macroglobulin receptor) (LRP1), mRNA [NM_002332]	0.862124	8.93341	-8.76185	0.000885058	0.0675866	0.213943
A_23_P206359	CDH1	Homo sapiens cadherin 1, type 1, E-cadherin (epithelial) (CDH1), mRNA [NM_004360]	0.839229	15.005	-8.64063	0.000934177	0.0675866	0.157611
A_23_P257871	DAB2	Homo sapiens disabled homolog 2, mitogen-responsive phosphoprotein (Drosophila) (DAB2), mRNA [NM_001343]	0.836241	8.64523	-8.55526	0.000970802	0.0675866	0.117372
A_23_P143016	ARID5A	Homo sapiens AT rich interactive domain 5A (MRF1-like) (ARID5A), transcript variant 2, mRNA [NM_006673]	0.8219	8.51114	-8.60075	0.000951069	0.0675866	0.138874
A_32_P78349	AK022024	Homo sapiens cDNA FLJ11962 fis, clone HEMBB1001047. [AK022024]	-0.815553	7.21808	8.55743	0.000969849	0.0675866	0.118401
A_24_P913855	A_24_P913855	Unknown	-0.846877	7.92231	8.6992	0.000910036	0.0675866	0.184944
A_23_P389281	HOXA13	Homo sapiens homeobox A13 (HOXA13), mRNA [NM_000522]	-0.850675	7.23848	8.56241	0.000967669	0.0675866	0.120758
A_23_P2683	FLJ21908	Homo sapiens hypothetical protein FLJ21908 (FLJ21908), mRNA [NM_024604]	-0.853405	12.2594	8.52779	0.000982965	0.0675866	0.104321
A_23_P123608	JAK2	Homo sapiens Janus kinase 2 (a protein tyrosine kinase) (JAK2), mRNA [NM_004972]	-0.862787	8.67203	8.69827	0.000910415	0.0675866	0.184511
A_23_P253524	CENPE	Homo sapiens centromere protein E, 312kDa (CENPE), mRNA [NM_001813]	-0.866761	10.1257	9.1036	0.000762796	0.0641647	0.367826
A_23_P80032	E2F1	Homo sapiens E2F transcription factor 1 (E2F1), mRNA [NM_005225]	-0.867915	10.8126	9.01048	0.000793919	0.0641647	0.326601
A_24_P76666	CSNK2A1	Homo sapiens casein kinase 2, alpha 1 polypeptide (CSNK2A1), transcript variant 1, mRNA [NM_177559]	-0.871627	10.8254	9.11676	0.000758521	0.0641647	0.373609
A_24_P352445	MRPL42	Homo sapiens mitochondrial ribosomal protein L42 (MRPL42), nuclear gene encoding mitochondrial protein, transcript variant 3, mRNA [NM_172178]	-0.875864	12.3638	8.71884	0.000902113	0.0675866	0.194062
A_23_P123608	JAK2	Homo sapiens Janus kinase 2 (a protein tyrosine kinase) (JAK2), mRNA [NM_004972]	-0.876074	8.90269	8.56854	0.000964991	0.0675866	0.123661
A_23_P330486	C8orf38	Homo sapiens chromosome 8 open reading frame 38 (C8orf38), mRNA [NM_152416]	-0.891566	10.8021	8.90348	0.000831648	0.0655464	0.278583
A_23_P164089	RFFL	Homo sapiens ring finger and FYVE-like domain containing 1 (RFFL), transcript variant 1, mRNA [NM_057178]	-0.894065	10.574	9.2552	0.000715288	0.0641647	0.433843
A_24_P397107	CDC25A	Homo sapiens cell division cycle 25 homolog A (S. cerevisiae) (CDC25A), transcript variant 1, mRNA [NM_001789]	-0.896259	9.7849	9.04223	0.000783134	0.0641647	0.340715
A_24_P544269	AI732190	ae38f11.x5 Gessler Wilms tumor Homo sapiens cDNA clone IMAGE:898125 3', mRNA sequence [AI732190]	-0.900493	8.69534	9.09103	0.00076691	0.0641647	0.362289
A_32_P300427	APCDD1L	Homo sapiens adenomatosis polyposis coli down-regulated 1-like (APCDD1L), mRNA [NM_153360]	-0.907947	10.0883	9.19643	0.000733259	0.0641647	0.408409
A_23_P423891	SLC25A16	Homo sapiens solute carrier family 25 (mitochondrial carrier; Graves disease autoantigen), member 16 (SLC25A16), nuclear gene encoding mitochondrial protein, mRNA [NM_152707]	-0.908863	10.4685	8.57321	0.000962959	0.0675866	0.125869
A_24_P56407	C14orf111	Homo sapiens chromosome 14 open reading frame 111 (C14orf111), mRNA [NM_015962]	-0.913312	11.998	8.9956	0.000799038	0.0641647	0.319964
A_24_P55496	OSR2	Homo sapiens odd-skipped related 2 (Drosophila) (OSR2), mRNA [NM_053001]	-0.914595	9.7155	8.6758	0.000919588	0.0675866	0.17405
A_32_P55860	FAM33A	Homo sapiens family with sequence similarity 33, member A (FAM33A), mRNA [NM_182620]	-0.920498	11.479	8.90392	0.000831488	0.0655464	0.278782
A_24_P346604	UBE2W	Homo sapiens ubiquitin-conjugating enzyme E2W (putative) (UBE2W), transcript variant 1, mRNA [NM_001001481]	-0.924394	12.2947	9.1183	0.000758021	0.0641647	0.374287
A_23_P392928	TSPAN33	Homo sapiens tetraspanin 33 (TSPAN33), mRNA [NM_178562]	-0.926618	8.12304	9.0107	0.000793844	0.0641647	0.326699
A_23_P37144	C14orf126	Homo sapiens chromosome 14 open reading frame 126 (C14orf126), mRNA [NM_080664]	-0.92678	11.7902	8.57773	0.000960992	0.0675866	0.12801
A_23_P412764	KIAA1958	KIAA1958 (KIAA1958), mRNA [Source:RefSeq_dna;Acc:NM_133465] [ENST00000337530]	-0.929302	8.60628	9.03085	0.00078698	0.0641647	0.335661
A_24_P148499	CASP8	Homo sapiens caspase 8, apoptosis-related cysteine peptidase (CASP8), transcript variant E, mRNA [NM_033358]	-0.930344	10.196	9.56224	0.000629784	0.0641647	0.563526
A_23_P123234	A_23_P123234	Unknown	-0.937391	12.8098	9.08418	0.00076916	0.0641647	0.359271
A_23_P18196	RFC4	Homo sapiens replication factor C (activator 1) 4, 37kDa (RFC4), transcript variant 1, mRNA [NM_002916]	-0.938138	13.0705	8.55549	0.000970702	0.0675866	0.11748
A_24_P298334	KCTD9	Homo sapiens potassium channel tetramerisation domain containing 9 (KCTD9), mRNA [NM_017634]	-0.949544	8.95731	8.92175	0.000825049	0.0654539	0.286834
A_23_P254091	KIF2A	Homo sapiens kinesin heavy chain member 2A (KIF2A), mRNA [NM_004520]	-0.950717	12.3063	9.41094	0.000670236	0.0641647	0.500284
A_24_P942492	PALM2	Homo sapiens paralemmin 2 (PALM2), transcript variant 1, mRNA [NM_053016]	-0.95308	7.73436	9.35636	0.000685614	0.0641647	0.477156
A_24_P67375	TPMT	Homo sapiens thiopurine S-methyltransferase (TPMT), mRNA [NM_000367]	-0.964245	11.3529	9.92336	0.0005448	0.0641647	0.709478
A_24_P708363	LOC256374	PREDICTED: Homo sapiens similar to peptidylprolyl isomerase A isoform 1 (LOC256374), mRNA [XM_001131005]	-0.964794	15.5628	9.26474	0.000712422	0.0641647	0.437953
A_32_P84933	AK096674	Homo sapiens cDNA FLJ39355 fis, clone PEBLM2003426. [AK096674]	-0.974724	10.47	8.50016	0.000995386	0.0675866	0.0911466
A_23_P502142	FYN	Homo sapiens FYN oncogene related to SRC, FGR, YES (FYN), transcript variant 1, mRNA [NM_002037]	-0.975709	10.1008	10.2355	0.000482538	0.0641647	0.830202
A_32_P331700	A_32_P331700	Unknown	-0.978096	13.8088	9.04689	0.000781568	0.0641647	0.342779
A_23_P116123	CHEK1	Homo sapiens CHK1 checkpoint homolog (S. pombe) (CHEK1), mRNA [NM_001274]	-0.978113	11.9585	8.5465	0.00097466	0.0675866	0.113216
A_23_P123608	JAK2	Homo sapiens Janus kinase 2 (a protein tyrosine kinase) (JAK2), mRNA [NM_004972]	-0.979498	8.8785	8.95483	0.000813272	0.0649755	0.301714
A_23_P106127	KIAA0586	Homo sapiens KIAA0586 (KIAA0586), mRNA [NM_014749]	-0.983243	11.101	9.4253	0.000666261	0.0641647	0.506341
A_24_P23527	THAP5	Homo sapiens THAP domain containing 5 (THAP5), mRNA [NM_182529]	-0.984817	8.19873	8.62128	0.000942327	0.0675866	0.148532
A_23_P253524	CENPE	Homo sapiens centromere protein E, 312kDa (CENPE), mRNA [NM_001813]	-0.987682	10.2068	10.1124	0.000505976	0.0641647	0.783184
A_23_P253963	TMEM70	Homo sapiens transmembrane protein 70 (TMEM70), transcript variant 2, mRNA [NM_001040613]	-0.988529	13.7316	9.53412	0.000637067	0.0641647	0.55187
A_24_P29885	NOV	Homo sapiens nephroblastoma overexpressed gene (NOV), mRNA [NM_002514]	-0.989394	9.96201	9.44852	0.000659893	0.0641647	0.516114
A_24_P879787	CTGLF6	Homo sapiens cDNA FLJ37372 fis, clone BRAMY2024728. [AK094691]	-0.996622	10.2975	9.35517	0.000685952	0.0641647	0.476652
A_24_P331727	TMED7	Homo sapiens transmembrane emp24 protein transport domain containing 7 (TMED7), mRNA [NM_181836]	-0.997518	13.0906	8.55647	0.000970273	0.0675866	0.117943
A_23_P119015	SERPINB13	Homo sapiens serpin peptidase inhibitor, clade B (ovalbumin), member 13 (SERPINB13), mRNA [NM_012397]	-0.997727	13.3509	9.91052	0.00054757	0.0641647	0.704404
A_23_P49878	FAM64A	Homo sapiens family with sequence similarity 64, member A (FAM64A), mRNA [NM_019013]	-0.998605	11.4277	9.75609	0.000582274	0.0641647	0.642731
A_32_P109794	ENST00000354586	Serine/threonine/tyrosine-interacting protein (Protein tyrosine phosphatase-like protein). [Source:Uniprot/SWISSPROT;Acc:Q8WUJ0] [ENST00000354586]	-0.99941	11.7112	8.7263	0.000899125	0.0675866	0.197519
A_24_P113144	C17orf41	Homo sapiens chromosome 17 open reading frame 41 (C17orf41), mRNA [NM_024857]	-0.999868	8.84869	9.56767	0.000628388	0.0641647	0.565775
A_23_P37244	SNAPC1	Homo sapiens small nuclear RNA activating complex, polypeptide 1, 43kDa (SNAPC1), mRNA [NM_003082]	-1.00723	11.2223	9.82686	0.000566042	0.0641647	0.671147
A_23_P205646	MAP4K5	Homo sapiens mitogen-activated protein kinase kinase kinase kinase 5 (MAP4K5), transcript variant 2, mRNA [NM_198794]	-1.00865	12.3047	9.45753	0.000657444	0.0641647	0.519896
A_24_P109191	A_24_P109191	Unknown	-1.01258	9.96935	8.51295	0.000989614	0.0675866	0.0972496
A_24_P912925	PLK4	Homo sapiens polo-like kinase 4 (Drosophila) (PLK4), mRNA [NM_014264]	-1.01323	8.30049	10.4175	0.000450279	0.0628927	0.89841
A_23_P144257	COPS8	Homo sapiens COP9 constitutive photomorphogenic homolog subunit 8 (Arabidopsis) (COPS8), transcript variant 2, mRNA [NM_198189]	-1.01596	12.8739	8.52736	0.000983156	0.0675866	0.104117
A_24_P273014	A_24_P273014	Unknown	-1.02355	10.8812	10.4029	0.000452762	0.0628927	0.893006
A_23_P375	CDCA8	Homo sapiens cell division cycle associated 8 (CDCA8), mRNA [NM_018101]	-1.0263	12.374	8.6792	0.000918192	0.0675866	0.175635
A_24_P246863	LOC729701	PREDICTED: Homo sapiens similar to nuclease sensitive element binding protein 1 (LOC729701), mRNA [XR_015635]	-1.02742	11.5756	9.15634	0.000745837	0.0641647	0.390946
A_23_P363936	HSPA4L	Homo sapiens heat shock 70kDa protein 4-like (HSPA4L), mRNA [NM_014278]	-1.0275	8.38577	9.49173	0.000648248	0.0641647	0.534211
A_24_P541483	A_24_P541483	Unknown	-1.03333	12.4951	9.91892	0.000545755	0.0641647	0.707725
A_23_P391980	CMTM4	Homo sapiens CKLF-like MARVEL transmembrane domain containing 4 (CMTM4), transcript variant 1, mRNA [NM_178818]	-1.03468	8.4799	10.403	0.000452751	0.0628927	0.893029
A_23_P383258	GDA	Homo sapiens guanine deaminase (GDA), mRNA [NM_004293]	-1.03572	8.90651	9.24083	0.000719629	0.0641647	0.427646
A_24_P913227	CDC23	Homo sapiens cell division cycle 23 homolog (S. cerevisiae), mRNA (cDNA clone IMAGE:4281800), complete cds. [BC010944]	-1.03761	8.36114	8.53068	0.000981675	0.0675866	0.105698
A_24_P108401	KLK3	Homo sapiens prostate-specific antigen variant 2 mRNA, complete cds, alternatively spliced. [AF335478]	-1.03781	13.0458	8.62519	0.000940676	0.0675866	0.150365
A_24_P50328	A_24_P50328	Unknown	-1.04102	8.32681	9.97203	0.000534461	0.0641647	0.728628
A_23_P91697	LARGE	Homo sapiens like-glycosyltransferase (LARGE), transcript variant 1, mRNA [NM_004737]	-1.04151	8.36485	9.30392	0.000700802	0.0641647	0.454776
A_23_P88411	SEL1L	Homo sapiens sel-1 suppressor of lin-12-like (C. elegans) (SEL1L), mRNA [NM_005065]	-1.04718	10.2699	9.48255	0.000650701	0.0641647	0.530374
A_24_P157415	ATP11B	Homo sapiens ATPase, Class VI, type 11B (ATP11B), mRNA [NM_014616]	-1.04875	11.1633	10.6167	0.000417984	0.062475	0.971257
A_24_P393958	DNAJB4	Homo sapiens DnaJ (Hsp40) homolog, subfamily B, member 4 (DNAJB4), mRNA [NM_007034]	-1.04883	10.7762	8.58388	0.000958331	0.0675866	0.130913
A_23_P47980	KRT84	Keratin, type II cuticular Hb4 (Hair keratin, type II Hb4) (Keratin- 84). [Source:Uniprot/SWISSPROT;Acc:Q9NSB2] [ENST00000257951]	-1.05186	8.7559	9.02054	0.000790482	0.0641647	0.33108
A_32_P528311	RTN4RL2	Homo sapiens reticulon 4 receptor-like 2 (RTN4RL2), mRNA [NM_178570]	-1.05195	10.3845	8.77271	0.000880815	0.0675866	0.218944
A_32_P92505	LYCAT	Homo sapiens lysocardiolipin acyltransferase (LYCAT), transcript variant 1, mRNA [NM_182551]	-1.05249	12.4502	8.61725	0.000944036	0.0675866	0.146637
A_24_P919840	ENST00000377156	cutaneous T-cell lymphoma tumor antigen se70-2 [Source:RefSeq_peptide;Acc:NP_071401] [ENST00000377156]	-1.05284	11.0191	9.06182	0.000776568	0.0641647	0.349395
A_24_P184230	AASDHPPT	Homo sapiens aminoadipate-semialdehyde dehydrogenase-phosphopantetheinyl transferase (AASDHPPT), mRNA [NM_015423]	-1.05444	12.5158	9.20337	0.000731105	0.0641647	0.411427
A_24_P722216	DHTKD1	Homo sapiens dehydrogenase E1 and transketolase domain containing 1 (DHTKD1), mRNA [NM_018706]	-1.05596	12.2507	10.3501	0.000461898	0.0632941	0.873348
A_24_P230965	KIAA1586	Homo sapiens KIAA1586 (KIAA1586), mRNA [NM_020931]	-1.05896	8.87184	8.9879	0.000801703	0.0641647	0.316524
A_24_P59278	RIPK5	Homo sapiens HDCMD38P mRNA, complete cds. [AF068286]	-1.06006	8.98083	10.9906	0.000364748	0.0589069	1.10317
A_23_P82334	SLC25A13	Homo sapiens solute carrier family 25, member 13 (citrin) (SLC25A13), mRNA [NM_014251]	-1.06043	11.862	10.3637	0.00045952	0.0631596	0.878431
A_23_P214411	GLO1	Homo sapiens glyoxalase I (GLO1), mRNA [NM_006708]	-1.06279	13.4217	10.5922	0.0004218	0.0625371	0.96239
A_24_P173475	AK055306	Homo sapiens cDNA FLJ30744 fis, clone FEBRA2000378. [AK055306]	-1.06958	9.60479	9.16727	0.000742381	0.0641647	0.395717
A_24_P298420	PRMT5	Homo sapiens protein arginine methyltransferase 5 (PRMT5), transcript variant 2, mRNA [NM_001039619]	-1.0699	12.7524	9.63584	0.0006112	0.0641647	0.593836
A_24_P915864	AL565181	AL565181 AL565181 Homo sapiens FETAL BRAIN Homo sapiens cDNA clone CS0DF002YI11 3-PRIME, mRNA sequence [AL565181]	-1.07033	8.2937	9.97408	0.000534031	0.0641647	0.729431
A_24_P150486	SPTLC2	Homo sapiens serine palmitoyltransferase, long chain base subunit 2 (SPTLC2), mRNA [NM_004863]	-1.07273	11.7916	9.34698	0.0006883	0.0641647	0.473165
A_23_P155815	NCAPG	Homo sapiens non-SMC condensin I complex, subunit G (NCAPG), mRNA [NM_022346]	-1.07457	12.1682	10.4634	0.000442568	0.0628927	0.915366
A_24_P13533	PPIL5	Homo sapiens peptidylprolyl isomerase (cyclophilin)-like 5 (PPIL5), transcript variant 3, mRNA [NM_203467]	-1.07473	11.3724	9.21283	0.000728186	0.0641647	0.41553
A_32_P31021	A_32_P31021	Unknown	-1.07919	7.93983	9.6502	0.000607653	0.0641647	0.599717
A_24_P56388	HIF1A	Homo sapiens hypoxia-inducible factor 1, alpha subunit (basic helix-loop-helix transcription factor) (HIF1A), transcript variant 2, mRNA [NM_181054]	-1.0795	12.4132	9.43764	0.000662868	0.0641647	0.511537
A_23_P202199	SLK	Homo sapiens STE20-like kinase (yeast) (SLK), mRNA [NM_014720]	-1.08102	12.044	10.6472	0.000413298	0.0622977	0.982246
A_23_P58796	RGMB	Homo sapiens RGM domain family, member B (RGMB), transcript variant 1, mRNA [NM_001012761]	-1.08395	10.4136	10.8041	0.000390172	0.061128	1.03817
A_24_P354300	WDR51A	Homo sapiens WD repeat domain 51A (WDR51A), mRNA [NM_015426]	-1.08481	10.8203	11.1312	0.000346928	0.0588323	1.1512
A_23_P45294	CXorf39	Homo sapiens chromosome X open reading frame 39 (CXorf39), mRNA [NM_207318]	-1.08487	11.9799	8.52238	0.00098538	0.0675866	0.101747
A_24_P337575	FAM8A1	Homo sapiens family with sequence similarity 8, member A1 (FAM8A1), mRNA [NM_016255]	-1.08573	8.49158	11.1858	0.000340306	0.0587389	1.1696
A_23_P15669	C17orf85	Homo sapiens chromosome 17 open reading frame 85 (C17orf85), mRNA [NM_018553]	-1.08594	11.0443	9.48099	0.000651117	0.0641647	0.529725
A_32_P104617	AK055960	Homo sapiens cDNA FLJ31398 fis, clone NT2NE1000175. [AK055960]	-1.08792	9.44795	11.2428	0.00033355	0.0587389	1.18871
A_23_P11372	HPRT1	Homo sapiens hypoxanthine phosphoribosyltransferase 1 (Lesch-Nyhan syndrome) (HPRT1), mRNA [NM_000194]	-1.0882	12.5136	9.0029	0.000796523	0.0641647	0.323221
A_24_P76666	CSNK2A1	Homo sapiens casein kinase 2, alpha 1 polypeptide (CSNK2A1), transcript variant 1, mRNA [NM_177559]	-1.08866	10.7925	10.1003	0.000508366	0.0641647	0.778501
A_23_P48886	ADAM10	Homo sapiens ADAM metallopeptidase domain 10 (ADAM10), mRNA [NM_001110]	-1.08904	12.3727	9.60052	0.000620032	0.0641647	0.579327
A_23_P390032	TMEM20	Homo sapiens transmembrane protein 20 (TMEM20), mRNA [NM_153226]	-1.09014	8.75133	9.5478	0.000633511	0.0641647	0.557547
A_23_P70849	NOS3	Homo sapiens nitric oxide synthase 3 (endothelial cell) (NOS3), mRNA [NM_000603]	-1.09152	11.5595	9.39915	0.000673521	0.0641647	0.495303
A_24_P85045	PNPLA8	Homo sapiens patatin-like phospholipase domain containing 8 (PNPLA8), mRNA [NM_015723]	-1.09849	8.51826	9.05907	0.000777487	0.0641647	0.348177
A_24_P391431	TAF9B	Homo sapiens TAF9B RNA polymerase II, TATA box binding protein (TBP)-associated factor, 31kDa (TAF9B), mRNA [NM_015975]	-1.10227	12.1176	8.93367	0.000820782	0.0653173	0.292203
A_24_P943283	FLJ20054	Homo sapiens mRNA; cDNA DKFZp547O0715 (from clone DKFZp547O0715). [AL831839]	-1.10266	8.37134	11.1292	0.000347183	0.0588323	1.15049
A_24_P58147	LMBRD2	Homo sapiens LMBR1 domain containing 2 (LMBRD2), mRNA [NM_001007527]	-1.10303	9.19057	10.0302	0.000522427	0.0641647	0.751346
A_23_P83498	IGF2BP1	Homo sapiens insulin-like growth factor 2 mRNA binding protein 1 (IGF2BP1), mRNA [NM_006546]	-1.10413	8.27068	9.84964	0.000560936	0.0641647	0.68024
A_23_P502142	FYN	Homo sapiens FYN oncogene related to SRC, FGR, YES (FYN), transcript variant 1, mRNA [NM_002037]	-1.10725	9.84256	8.55483	0.000970994	0.0675866	0.117165
A_24_P338121	UBQLN1	Homo sapiens ubiquilin 1 (UBQLN1), transcript variant 2, mRNA [NM_053067]	-1.11367	10.1171	10.0362	0.000521202	0.0641647	0.753685
A_32_P167592	ENST00000339867	similar to Interferon-induced transmembrane protein 3 (Interferon-inducible protein 1-8U) (LOC650205), mRNA [Source:RefSeq_dna;Acc:XR_018421] [ENST00000339867]	-1.11655	15.4354	11.6503	0.000289817	0.0587389	1.32144
A_23_P425925	KRT222P	Homo sapiens keratin 222 pseudogene (KRT222P), mRNA [NM_152349]	-1.11863	7.33616	11.4204	0.000313549	0.0587389	1.24738
A_23_P78152	MIS12	Homo sapiens MIS12, MIND kinetochore complex component, homolog (yeast) (MIS12), mRNA [NM_024039]	-1.12005	13.4047	8.61764	0.00094387	0.0675866	0.146821
A_32_P140475	KIAA1377	Homo sapiens KIAA1377 (KIAA1377), mRNA [NM_020802]	-1.1202	9.70446	10.48	0.000439821	0.0628927	0.92147
A_24_P83678	C6orf167	Homo sapiens chromosome 6 open reading frame 167 (C6orf167), mRNA [NM_198468]	-1.12121	9.38648	9.45733	0.000657499	0.0641647	0.51981
A_24_P915464	THC2647739	HUMITGA4A integrin alpha 4 subunit {Homo sapiens} (exp=-1; wgp=0; cg=0), partial (90%) [THC2647739]	-1.12779	7.12127	11.1998	0.000338625	0.0587389	1.17433
A_23_P1292	ERCC6	Homo sapiens excision repair cross-complementing rodent repair deficiency, complementation group 6 (ERCC6), mRNA [NM_000124]	-1.13722	9.92755	9.89747	0.000550401	0.0641647	0.699241
A_23_P206441	FANCA	Homo sapiens Fanconi anemia, complementation group A (FANCA), transcript variant 1, mRNA [NM_000135]	-1.13787	8.78401	11.1832	0.000340616	0.0587389	1.16873
A_24_P920447	C14orf132	Homo sapiens chromosome 14 open reading frame 132 (C14orf132), mRNA [NM_020215]	-1.14831	8.86638	10.994	0.000364303	0.0589069	1.10435
A_23_P324278	ALAD	Homo sapiens aminolevulinate, delta-, dehydratase (ALAD), transcript variant 1, mRNA [NM_001003945]	-1.15387	10.3443	8.63034	0.0009385	0.0675866	0.152787
A_32_P188860	AK125591	Homo sapiens cDNA FLJ43603 fis, clone SPLEN2005767. [AK125591]	-1.16898	7.64284	12.0044	0.000257458	0.0587389	1.43156
A_23_P359897	KIAA1718	Homo sapiens KIAA1718 protein (KIAA1718), mRNA [NM_030647]	-1.17077	9.92128	11.9423	0.0002628	0.0587389	1.41257
A_23_P6381	MN1	Homo sapiens meningioma (disrupted in balanced translocation) 1 (MN1), mRNA [NM_002430]	-1.17092	8.45415	8.66016	0.000926041	0.0675866	0.16675
A_24_P193509	C16orf63	Homo sapiens chromosome 16 open reading frame 63 (C16orf63), mRNA [NM_144600]	-1.17175	10.9965	8.99045	0.00080082	0.0641647	0.317663
A_24_P485219	RP11-217H1.1	Homo sapiens implantation-associated protein (DKFZp564K142), mRNA [NM_032121]	-1.17423	12.4603	9.16567	0.000742887	0.0641647	0.395018
A_32_P141437	LOC440888	Homo sapiens FKSG73 (FKSG73) mRNA, complete cds. [AY026351]	-1.17624	9.33614	9.70271	0.0005949	0.0641647	0.621123
A_23_P10701	APBB2	Homo sapiens amyloid beta (A4) precursor protein-binding, family B, member 2 (Fe65-like) (APBB2), mRNA [NM_173075]	-1.17882	10.1979	9.5624	0.000629741	0.0641647	0.563595
A_23_P136817	KNTC1	Homo sapiens kinetochore associated 1 (KNTC1), mRNA [NM_014708]	-1.17979	11.456	9.92739	0.000543935	0.0641647	0.711068
A_23_P402604	PFAS	Homo sapiens phosphoribosylformylglycinamidine synthase (FGAR amidotransferase) (PFAS), mRNA [NM_012393]	-1.1856	11.0048	9.13242	0.000753471	0.0641647	0.380479
A_23_P32165	LHX2	Homo sapiens LIM homeobox 2 (LHX2), mRNA [NM_004789]	-1.18824	7.5786	11.299	0.000327059	0.0587389	1.2074
A_23_P129075	WDR76	Homo sapiens WD repeat domain 76 (WDR76), mRNA [NM_024908]	-1.18851	10.4889	8.89898	0.000833281	0.0655464	0.27655
A_23_P70849	NOS3	Homo sapiens nitric oxide synthase 3 (endothelial cell) (NOS3), mRNA [NM_000603]	-1.1911	10.9995	11.1748	0.000341626	0.0587389	1.16591
A_23_P166526	RIBC2	Homo sapiens RIB43A domain with coiled-coils 2 (RIBC2), mRNA [NM_015653]	-1.2036	7.99052	8.72559	0.000899411	0.0675866	0.197188
A_23_P121637	PRSS12	Homo sapiens protease, serine, 12 (neurotrypsin, motopsin) (PRSS12), mRNA [NM_003619]	-1.20901	9.3649	12.5694	0.000214584	0.056931	1.59784
A_23_P250313	KIAA1524	Homo sapiens mRNA for KIAA1524 protein, partial cds. [AB040957]	-1.20978	10.7816	11.9038	0.000266172	0.0587389	1.40076
A_24_P287129	HSPA8	Homo sapiens heat shock 70kDa protein 8 (HSPA8), transcript variant 1, mRNA [NM_006597]	-1.20995	14.9515	10.9556	0.000369361	0.059191	1.09108
A_23_P87773	C12orf48	Homo sapiens chromosome 12 open reading frame 48 (C12orf48), mRNA [NM_017915]	-1.21161	9.40688	9.5164	0.000641711	0.0641647	0.544502
A_23_P359666	PLAC2	Homo sapiens placenta-specific 2 (PLAC2), mRNA [NM_153375]	-1.21299	9.24594	11.0974	0.000351112	0.0589069	1.13973
A_32_P218671	THC2672257	Unknown	-1.21811	8.98349	8.69407	0.000912119	0.0675866	0.18256
A_23_P128613	KDELC1	Homo sapiens KDEL (Lys-Asp-Glu-Leu) containing 1 (KDELC1), mRNA [NM_024089]	-1.21818	10.6622	12.0606	0.000252743	0.0587389	1.44861
A_23_P107087	TSR1	Homo sapiens TSR1, 20S rRNA accumulation, homolog (S. cerevisiae) (TSR1), mRNA [NM_018128]	-1.22005	13.0912	9.17651	0.000739475	0.0641647	0.399745
A_23_P19115	GSPT2	Homo sapiens G1 to S phase transition 2 (GSPT2), mRNA [NM_018094]	-1.22599	8.99515	9.67812	0.00060083	0.0641647	0.611117
A_24_P91566	BMP7	Homo sapiens bone morphogenetic protein 7 (osteogenic protein 1) (BMP7), mRNA [NM_001719]	-1.23007	8.7664	9.12021	0.000757405	0.0641647	0.375124
A_32_P33263	FLJ44186	CDNA FLJ44186 fis, clone THYMU2038797, weakly similar to B locus C type Lectin (FLJ44186 protein). [Source:Uniprot/SPTREMBL;Acc:Q6ZTV6] [ENST00000340940]	-1.23129	8.53782	8.89848	0.000833462	0.0655464	0.276325
A_23_P216667	FOXE1	Homo sapiens forkhead box E1 (thyroid transcription factor 2) (FOXE1), mRNA [NM_004473]	-1.23456	9.5385	8.56555	0.000966294	0.0675866	0.122248
A_23_P308974	ADAMTSL3	Homo sapiens ADAMTS-like 3 (ADAMTSL3), mRNA [NM_207517]	-1.23851	7.71627	11.9683	0.000260551	0.0587389	1.42052
A_23_P121222	RAD18	Homo sapiens RAD18 homolog (S. cerevisiae) (RAD18), mRNA [NM_020165]	-1.23886	9.38509	9.19843	0.000732635	0.0641647	0.409282
A_32_P98291	SFMBT2	Scm-like with four MBT domains protein 2. [Source:Uniprot/SWISSPROT;Acc:Q5VUG0] [ENST00000361972]	-1.24111	8.57643	11.5164	0.000303359	0.0587389	1.27855
A_23_P348737	NR2F1	Homo sapiens nuclear receptor subfamily 2, group F, member 1 (NR2F1), mRNA [NM_005654]	-1.2456	8.98465	11.4976	0.000305322	0.0587389	1.27247
A_23_P385114	ZBTB10	Homo sapiens zinc finger and BTB domain containing 10 (ZBTB10), mRNA [NM_023929]	-1.24575	9.23463	9.02441	0.000789167	0.0641647	0.332798
A_23_P133216	NLN	Homo sapiens neurolysin (metallopeptidase M3 family) (NLN), mRNA [NM_020726]	-1.24706	11.4841	10.6126	0.000418618	0.062475	0.969779
A_32_P840463	CR613654	full-length cDNA clone CS0DN005YK16 of Adult brain of Homo sapiens (human). [CR613654]	-1.25045	10.1905	12.5589	0.000215296	0.056931	1.59485
A_32_P203219	MAP4K5	Homo sapiens mitogen-activated protein kinase kinase kinase kinase 5 (MAP4K5), transcript variant 2, mRNA [NM_198794]	-1.25293	10.1631	9.25161	0.00071637	0.0641647	0.432295
A_32_P95914	C6orf167	Homo sapiens chromosome 6 open reading frame 167 (C6orf167), mRNA [NM_198468]	-1.25883	10.7988	9.71157	0.00059278	0.0641647	0.624721
A_24_P126393	TTC19	Homo sapiens tetratricopeptide repeat domain 19 (TTC19), mRNA [NM_017775]	-1.26354	11.791	11.9627	0.000261031	0.0587389	1.41882
A_32_P89755	SSR1	Homo sapiens signal sequence receptor, alpha (translocon-associated protein alpha) (SSR1), mRNA [NM_003144]	-1.27308	12.0958	10.2053	0.000488158	0.0641647	0.818742
A_23_P216664	FOXE1	Homo sapiens forkhead box E1 (thyroid transcription factor 2) (FOXE1), mRNA [NM_004473]	-1.28673	9.5445	11.9346	0.000263469	0.0587389	1.41022
A_23_P143143	ID2	Homo sapiens inhibitor of DNA binding 2, dominant negative helix-loop-helix protein (ID2), mRNA [NM_002166]	-1.28742	13.1228	11.9104	0.000265594	0.0587389	1.40277
A_23_P138507	CDC2	Homo sapiens cell division cycle 2, G1 to S and G2 to M (CDC2), transcript variant 1, mRNA [NM_001786]	-1.2932	13.554	11.2014	0.000338432	0.0587389	1.17487
A_23_P110764	MYOT	Homo sapiens myotilin (MYOT), mRNA [NM_006790]	-1.29383	7.47605	9.3809	0.000678645	0.0641647	0.487576
A_23_P391228	MANEAL	Homo sapiens mannosidase, endo-alpha-like (MANEAL), transcript variant 1, mRNA [NM_001031740]	-1.29536	10.8334	8.75343	0.000888365	0.0675866	0.21006
A_32_P80338	BU686376	BU686376 UI-CF-DU1-adn-d-11-0-UI.s1 UI-CF-DU1 Homo sapiens cDNA clone UI-CF-DU1-adn-d-11-0-UI 3', mRNA sequence [BU686376]	-1.29771	8.63668	13.5817	0.000157777	0.0554054	1.86948
A_24_P29876	AGPAT5	Homo sapiens 1-acylglycerol-3-phosphate O-acyltransferase 5 (lysophosphatidic acid acyltransferase, epsilon) (AGPAT5), mRNA [NM_018361]	-1.30184	12.654	8.71449	0.000903861	0.0675866	0.192044
A_24_P58857	FLJ16542	Homo sapiens FLJ16542 protein (FLJ16542), mRNA [NM_001004301]	-1.30904	9.15658	8.6816	0.000917209	0.0675866	0.176754
A_24_P346855	MKI67	Homo sapiens antigen identified by monoclonal antibody Ki-67 (MKI67), mRNA [NM_002417]	-1.30952	10.7119	11.1276	0.000347374	0.0588323	1.14997
A_23_P52067	GRHL3	Homo sapiens grainyhead-like 3 (Drosophila) (GRHL3), transcript variant 2, mRNA [NM_198173]	-1.31099	8.93655	12.9742	0.000189233	0.0554054	1.7103
A_23_P161706	THC2703042	AF247167 AD031 {Homo sapiens} (exp=-1; wgp=0; cg=0), partial (95%) [THC2703042]	-1.31424	8.66937	9.01419	0.000792649	0.0641647	0.328254
A_23_P162425	GOLT1B	Homo sapiens golgi transport 1 homolog B (S. cerevisiae) (GOLT1B), mRNA [NM_016072]	-1.31511	11.7767	9.80099	0.000571909	0.0641647	0.660792
A_23_P49878	FAM64A	Homo sapiens family with sequence similarity 64, member A (FAM64A), mRNA [NM_019013]	-1.32035	11.6798	11.0336	0.000359186	0.0589069	1.11793
A_23_P252306	ID1	Homo sapiens inhibitor of DNA binding 1, dominant negative helix-loop-helix protein (ID1), transcript variant 1, mRNA [NM_002165]	-1.32599	15.4225	10.2205	0.000485312	0.0641647	0.824529
A_23_P70328	CENPQ	Homo sapiens centromere protein Q (CENPQ), mRNA [NM_018132]	-1.33035	11.0569	11.2167	0.000336623	0.0587389	1.17998
A_23_P100344	ORC6L	Homo sapiens origin recognition complex, subunit 6 like (yeast) (ORC6L), mRNA [NM_014321]	-1.33272	11.6896	9.53252	0.000637485	0.0641647	0.551206
A_24_P367602	DUSP5P	Homo sapiens dual specificity phosphatase 5 pseudogene (DUSP5P) on chromosome 1 [NR_002834]	-1.33764	8.9522	9.18239	0.000737634	0.0641647	0.402304
A_24_P7642	FABP5	Homo sapiens fatty acid binding protein 5 (psoriasis-associated) (FABP5), mRNA [NM_001444]	-1.33842	10.4433	8.53382	0.00098028	0.0675866	0.107189
A_23_P94422	MELK	Homo sapiens maternal embryonic leucine zipper kinase (MELK), mRNA [NM_014791]	-1.33979	11.3012	8.68962	0.000913933	0.0675866	0.180487
A_23_P118266	ATBF1	Homo sapiens AT-binding transcription factor 1 (ATBF1), mRNA [NM_006885]	-1.34281	10.5954	13.0919	0.000182565	0.0554054	1.74204
A_32_P20573	PDZD8	PDZ domain-containing protein 8 (Sarcoma antigen NY-SAR-84/NY-SAR- 104). [Source:Uniprot/SWISSPROT;Acc:Q8NEN9] [ENST00000334464]	-1.34387	8.28567	12.1575	0.000244868	0.0584619	1.47771
A_24_P333326	CTAGE5	Homo sapiens CTAGE family, member 5 (CTAGE5), transcript variant 3, mRNA [NM_203355]	-1.34431	9.44968	11.5087	0.000304155	0.0587389	1.27608
A_23_P501080	ZNF92	Homo sapiens zinc finger protein 92 (ZNF92), transcript variant 1, mRNA [NM_007139]	-1.34793	10.8723	8.82985	0.000858903	0.0669648	0.245131
A_23_P218827	POLQ	Homo sapiens polymerase (DNA directed), theta (POLQ), mRNA [NM_199420]	-1.3577	10.3742	9.9817	0.000532436	0.0641647	0.732419
A_24_P67378	LOC391592	PREDICTED: Homo sapiens similar to basic leucine zipper and W2 domains 1 (LOC391592), mRNA [XR_017648]	-1.35916	9.06567	9.01109	0.00079371	0.0641647	0.326873
A_23_P3312	ISLR	Homo sapiens immunoglobulin superfamily containing leucine-rich repeat (ISLR), transcript variant 1, mRNA [NM_005545]	-1.35945	9.99592	10.764	0.000395931	0.0617379	1.02397
A_23_P142872	TCF7L1	Homo sapiens transcription factor 7-like 1 (T-cell specific, HMG-box) (TCF7L1), mRNA [NM_031283]	-1.36204	8.17172	9.95603	0.000537832	0.0641647	0.722347
A_23_P49878	FAM64A	Homo sapiens family with sequence similarity 64, member A (FAM64A), mRNA [NM_019013]	-1.36395	11.6203	9.7801	0.000576703	0.0641647	0.652403
A_23_P79289	COBLL1	Homo sapiens COBL-like 1 (COBLL1), mRNA [NM_014900]	-1.36497	10.7179	11.7954	0.000275982	0.0587389	1.36713
A_23_P88731	RAD51	Homo sapiens RAD51 homolog (RecA homolog, E. coli) (S. cerevisiae) (RAD51), transcript variant 1, mRNA [NM_002875]	-1.3667	11.9812	11.2279	0.000335302	0.0587389	1.18372
A_23_P146551	MOBKL2B	Homo sapiens MOB1, Mps One Binder kinase activator-like 2B (yeast) (MOBKL2B), mRNA [NM_024761]	-1.36944	10.8659	12.1988	0.000241599	0.0584619	1.49003
A_23_P59700	BET1	Homo sapiens BET1 homolog (S. cerevisiae) (BET1), mRNA [NM_005868]	-1.37108	11.4818	12.1478	0.000245638	0.0584619	1.47483
A_23_P43979	M87790	Human (hybridoma H210) anti-hepatitis A immunoglobulin lambda chain variable region, constant region, complementarity-determining regions mRNA, complete cds. [M87790]	-1.37135	10.4825	14.2505	0.000130306	0.0554054	2.0324
A_32_P131797	BE970058	BE970058 601680172F1 NIH_MGC_78 Homo sapiens cDNA clone IMAGE:3950464 5', mRNA sequence [BE970058]	-1.37571	12.3007	10.4225	0.00044943	0.0628927	0.900263
A_23_P207400	BRCA1	Homo sapiens breast cancer 1, early onset (BRCA1), transcript variant BRCA1b, mRNA [NM_007295]	-1.37825	10.794	8.56141	0.000968105	0.0675866	0.120287
A_23_P361419	DEPDC1B	Homo sapiens DEP domain containing 1B (DEPDC1B), mRNA [NM_018369]	-1.3791	11.5485	9.36707	0.000682561	0.0641647	0.48171
A_32_P172864	FAM102B	Homo sapiens family with sequence similarity 102, member B (FAM102B), mRNA [NM_001010883]	-1.38009	9.88115	12.8432	0.000197007	0.0560376	1.6745
A_23_P88630	BLM	Homo sapiens Bloom syndrome (BLM), mRNA [NM_000057]	-1.38253	11.3766	13.1026	0.000181974	0.0554054	1.7449
A_23_P25873	WDHD1	Homo sapiens WD repeat and HMG-box DNA binding protein 1 (WDHD1), transcript variant 1, mRNA [NM_007086]	-1.38534	11.296	9.15759	0.000745442	0.0641647	0.39149
A_23_P333998	POLQ	Homo sapiens clone HQ0327 PRO0327 mRNA, complete cds. [AF090919]	-1.3906	9.62521	11.4007	0.000315698	0.0587389	1.24092
A_24_P918706	THC2534144	Q25F20_MACFA (Q25F20) Brain cDNA, clone: QmoA-10668, partial (98%) [THC2534144]	-1.39267	7.53594	11.4112	0.000314546	0.0587389	1.24437
A_23_P252740	DCC1	Homo sapiens defective in sister chromatid cohesion homolog 1 (S. cerevisiae) (DCC1), mRNA [NM_024094]	-1.39779	10.6297	10.3991	0.000453406	0.0628927	0.891609
A_23_P139312	DHFRL1	Homo sapiens dihydrofolate reductase-like 1 (DHFRL1), mRNA [NM_176815]	-1.39803	10.7157	10.1708	0.000494673	0.0641647	0.805606
A_24_P306034	ANKDD1A	Homo sapiens cDNA FLJ25870 fis, clone CBR02141. [AK098736]	-1.40672	10.3939	9.46229	0.000656156	0.0641647	0.52189
A_23_P12816	HELLS	Homo sapiens helicase, lymphoid-specific (HELLS), mRNA [NM_018063]	-1.40807	11.3525	9.89324	0.000551322	0.0641647	0.697566
A_23_P355075	CENPN	Homo sapiens cDNA FLJ13607 fis, clone PLACE1010624. [AK023669]	-1.41236	8.99278	11.5696	0.000297881	0.0587389	1.29569
A_23_P25873	WDHD1	Homo sapiens WD repeat and HMG-box DNA binding protein 1 (WDHD1), transcript variant 1, mRNA [NM_007086]	-1.4148	11.3899	9.73334	0.000587614	0.0641647	0.633541
A_23_P203023	RDX	Homo sapiens radixin (RDX), mRNA [NM_002906]	-1.41698	13.2382	9.61382	0.000616687	0.0641647	0.5848
A_23_P25873	WDHD1	Homo sapiens WD repeat and HMG-box DNA binding protein 1 (WDHD1), transcript variant 1, mRNA [NM_007086]	-1.4172	11.2159	9.60541	0.000618799	0.0641647	0.581342
A_24_P361816	IGLV6-57	Homo sapiens immunoglobulin lambda variable 6-57, mRNA (cDNA clone MGC:34845 IMAGE:5223747), complete cds. [BC023973]	-1.42471	9.71291	11.6089	0.000293922	0.0587389	1.30826
A_23_P254612	DBF4	Homo sapiens DBF4 homolog (S. cerevisiae) (DBF4), mRNA [NM_006716]	-1.42593	11.4753	12.7792	0.000200954	0.0560934	1.65678
A_32_P163858	SCD	Homo sapiens stearoyl-CoA desaturase (delta-9-desaturase) (SCD), mRNA [NM_005063]	-1.42666	15.3608	8.67716	0.000919028	0.0675866	0.174686
A_23_P71389	MTMR9	Homo sapiens myotubularin related protein 9 (MTMR9), mRNA [NM_015458]	-1.4268	10.2488	14.1417	0.000134343	0.0554054	2.00674
A_24_P237601	RPS6KA5	Homo sapiens ribosomal protein S6 kinase, 90kDa, polypeptide 5 (RPS6KA5), transcript variant 2, mRNA [NM_182398]	-1.42847	9.25049	10.6603	0.000411302	0.0622977	0.986959
A_23_P145134	FGFR1OP	Homo sapiens FGFR1 oncogene partner (FGFR1OP), transcript variant 1, mRNA [NM_007045]	-1.43038	10.3225	11.3366	0.000322799	0.0587389	1.21984
A_32_P155035	AK096500	Homo sapiens cDNA FLJ39181 fis, clone OCBBF2004235. [AK096500]	-1.43076	9.81269	9.99442	0.000529788	0.0641647	0.737394
A_24_P943040	GNPNAT1	Homo sapiens glucosamine-phosphate N-acetyltransferase 1 (GNPNAT1), mRNA [NM_198066]	-1.43828	12.2108	14.9194	0.000108533	0.0554054	2.18357
A_23_P25873	WDHD1	Homo sapiens WD repeat and HMG-box DNA binding protein 1 (WDHD1), transcript variant 1, mRNA [NM_007086]	-1.43896	11.2668	9.82658	0.000566104	0.0641647	0.671037
A_23_P409093	TMEM16D	Homo sapiens transmembrane protein 16D (TMEM16D), mRNA [NM_178826]	-1.44219	7.59279	12.3177	0.000232499	0.0583331	1.52512
A_24_P234196	RRM2	Homo sapiens ribonucleotide reductase M2 polypeptide (RRM2), mRNA [NM_001034]	-1.45171	11.948	9.42587	0.000666101	0.0641647	0.506584
A_23_P75028	REEP3	Homo sapiens receptor accessory protein 3 (REEP3), mRNA [NM_001001330]	-1.45298	13.0703	13.3114	0.000170899	0.0554054	1.80004
A_23_P99452	BRCA2	Homo sapiens breast cancer 2, early onset (BRCA2), mRNA [NM_000059]	-1.46017	8.46316	9.94452	0.000540275	0.0641647	0.717818
A_32_P103558	AK094799	Homo sapiens cDNA FLJ37480 fis, clone BRAWH2013866, highly similar to Homo sapiens stonin 2 mRNA. [AK094799]	-1.46184	10.9374	12.8023	0.000199515	0.0560376	1.66321
A_32_P86533	AF038185	Homo sapiens clone 23700 mRNA sequence. [AF038185]	-1.46791	8.87374	14.677	0.000115858	0.0554054	2.13009
A_24_P258051	MASTL	Homo sapiens microtubule associated serine/threonine kinase-like (MASTL), mRNA [NM_032844]	-1.4716	11.1318	13.0626	0.000184196	0.0554054	1.73418
A_23_P254790	TAF9B	Homo sapiens TAF9B RNA polymerase II, TATA box binding protein (TBP)-associated factor, 31kDa (TAF9B), mRNA [NM_015975]	-1.47238	10.7664	9.94825	0.000539483	0.0641647	0.719285
A_24_P255524	CALD1	Homo sapiens NAG22 protein mRNA, complete cds. [AF247820]	-1.47572	8.40108	9.18455	0.000736957	0.0641647	0.403246
A_23_P250136	GRIK2	Homo sapiens glutamate receptor, ionotropic, kainate 2 (GRIK2), transcript variant 2, mRNA [NM_175768]	-1.47613	8.0001	13.9666	0.000141174	0.0554054	1.96475
A_23_P252740	DCC1	Homo sapiens defective in sister chromatid cohesion homolog 1 (S. cerevisiae) (DCC1), mRNA [NM_024094]	-1.48132	10.2749	12.0048	0.000257426	0.0587389	1.43167
A_23_P130266	LLGL1	Homo sapiens lethal giant larvae homolog 1 (Drosophila) (LLGL1), mRNA [NM_004140]	-1.48944	10.9495	15.2196	0.000100239	0.0547598	2.24788
A_32_P82701	THC2608133	Unknown	-1.49456	8.64974	11.4286	0.000312662	0.0587389	1.25005
A_23_P207400	BRCA1	Homo sapiens breast cancer 1, early onset (BRCA1), transcript variant BRCA1b, mRNA [NM_007295]	-1.49696	10.763	11.6428	0.000290557	0.0587389	1.31905
A_23_P8241	FBXO5	Homo sapiens F-box protein 5 (FBXO5), mRNA [NM_012177]	-1.50235	12.1796	12.9814	0.000188817	0.0554054	1.71226
A_32_P83845	HEY1	Homo sapiens hairy/enhancer-of-split related with YRPW motif 1 (HEY1), transcript variant 2, mRNA [NM_001040708]	-1.50436	8.53176	12.4772	0.000220941	0.0571721	1.57145
A_23_P252740	DCC1	Homo sapiens defective in sister chromatid cohesion homolog 1 (S. cerevisiae) (DCC1), mRNA [NM_024094]	-1.5068	10.5965	10.413	0.000451044	0.0628927	0.896741
A_23_P5611	RIF1	Homo sapiens RAP1 interacting factor homolog (yeast) (RIF1), mRNA [NM_018151]	-1.51029	12.1264	9.15015	0.000747805	0.0641647	0.388239
A_24_P684119	EFHB	Homo sapiens cDNA clone IMAGE:5295205, with apparent retained intron. [BC043212]	-1.52253	10.7136	8.61121	0.000946603	0.0675866	0.143798
A_23_P105012	HRASLS2	Homo sapiens HRAS-like suppressor 2 (HRASLS2), mRNA [NM_017878]	-1.52289	10.3091	11.0338	0.000359163	0.0589069	1.11799
A_23_P207400	BRCA1	Homo sapiens breast cancer 1, early onset (BRCA1), transcript variant BRCA1b, mRNA [NM_007295]	-1.52369	10.603	9.07581	0.000771923	0.0641647	0.355578
A_32_P200970	THC2556204	Q5C6Y1_SCHJA (Q5C6Y1) SJCHGC06719 protein (Fragment), partial (10%) [THC2556204]	-1.53187	9.85108	14.0606	0.000137456	0.0554054	1.98739
A_32_P200934	ENST00000371327	helicase, lymphoid-specific [Source:RefSeq_peptide;Acc:NP_060533] [ENST00000371327]	-1.5338	11.457	9.63316	0.000611864	0.0641647	0.592738
A_23_P254612	DBF4	Homo sapiens DBF4 homolog (S. cerevisiae) (DBF4), mRNA [NM_006716]	-1.53573	10.9243	11.5653	0.00029832	0.0587389	1.29431
A_32_P210516	AK024566	Homo sapiens cDNA: FLJ20913 fis, clone ADSE00630. [AK024566]	-1.53651	7.45768	13.6234	0.000155865	0.0554054	1.88
A_24_P320284	DHFR	Homo sapiens dihydrofolate reductase (DHFR), mRNA [NM_000791]	-1.56308	11.9088	11.2513	0.000332558	0.0587389	1.19155
A_23_P40989	USP13	Homo sapiens ubiquitin specific peptidase 13 (isopeptidase T-3) (USP13), mRNA [NM_003940]	-1.56479	8.69282	12.5598	0.000215239	0.056931	1.59509
A_24_P43876	C9orf40	Homo sapiens chromosome 9 open reading frame 40 (C9orf40), mRNA [NM_017998]	-1.57001	10.8278	16.4057	7.43e-05	0.0531848	2.48242
A_23_P138507	CDC2	Homo sapiens cell division cycle 2, G1 to S and G2 to M (CDC2), transcript variant 1, mRNA [NM_001786]	-1.57315	13.2361	10.1188	0.000504729	0.0641647	0.785634
A_23_P99452	BRCA2	Homo sapiens breast cancer 2, early onset (BRCA2), mRNA [NM_000059]	-1.57534	8.57245	15.6122	9.05e-05	0.0547598	2.32885
A_23_P136504	SLC25A21	Homo sapiens solute carrier family 25 (mitochondrial oxodicarboxylate carrier), member 21 (SLC25A21), mRNA [NM_030631]	-1.57712	7.84123	16.33	7.57e-05	0.0531848	2.46832
A_23_P58321	CCNA2	Homo sapiens cyclin A2 (CCNA2), mRNA [NM_001237]	-1.5783	12.015	13.2873	0.000172132	0.0554054	1.79375
A_23_P325040	TMPO	Homo sapiens thymopoietin (TMPO), transcript variant 1, mRNA [NM_003276]	-1.57866	11.269	11.2785	0.000329405	0.0587389	1.20061
A_32_P155506	UBE2E2	Homo sapiens ubiquitin-conjugating enzyme E2E 2 (UBC4/5 homolog, yeast) (UBE2E2), mRNA [NM_152653]	-1.58113	9.78066	14.1004	0.000135917	0.0554054	1.9969
A_32_P77343	XRCC2	Homo sapiens mRNA; cDNA DKFZp781P0919 (from clone DKFZp781P0919). [CR749256]	-1.58174	9.22806	16.2702	7.68e-05	0.0531848	2.45711
A_23_P164081	MYH10	Homo sapiens myosin, heavy chain 10, non-muscle (MYH10), mRNA [NM_005964]	-1.58992	9.06347	14.4559	0.000123082	0.0554054	2.08004
A_23_P252740	DCC1	Homo sapiens defective in sister chromatid cohesion homolog 1 (S. cerevisiae) (DCC1), mRNA [NM_024094]	-1.591	10.6923	11.8253	0.000273234	0.0587389	1.37644
A_23_P163087	NID2	Homo sapiens nidogen 2 (osteonidogen) (NID2), mRNA [NM_007361]	-1.59984	9.80159	16.313	7.6e-05	0.0531848	2.46514
A_24_P414556	TTC33	Homo sapiens tetratricopeptide repeat domain 33 (TTC33), mRNA [NM_012382]	-1.60457	10.0144	16.12	7.97e-05	0.0531848	2.42862
A_23_P82065	ELOVL4	Homo sapiens elongation of very long chain fatty acids (FEN1/Elo2, SUR4/Elo3, yeast)-like 4 (ELOVL4), mRNA [NM_022726]	-1.61405	8.4311	10.2175	0.000485871	0.0641647	0.823391
A_23_P337923	ZNF680	Homo sapiens zinc finger protein 680 (ZNF680), mRNA [NM_178558]	-1.61685	8.31426	13.1893	0.000177271	0.0554054	1.76795
A_23_P19894	AQP1	Homo sapiens aquaporin 1 (Colton blood group) (AQP1), mRNA [NM_198098]	-1.63211	10.0358	12.5749	0.000214218	0.056931	1.59938
A_24_P208909	TRIM2	Homo sapiens tripartite motif-containing 2 (TRIM2), mRNA [NM_015271]	-1.64005	10.4448	16.7024	6.91e-05	0.0531848	2.5366
A_24_P935839	GRIK2	Glutamate receptor, ionotropic kainate 2 precursor (Glutamate receptor 6) (GluR-6) (GluR6) (Excitatory amino acid receptor 4) (EAA4). [Source:Uniprot/SWISSPROT;Acc:Q13002] [ENST00000333309]	-1.64082	8.26451	9.91801	0.000545952	0.0641647	0.707364
A_32_P186474	RACGAP1	Homo sapiens Rac GTPase activating protein 1 (RACGAP1), mRNA [NM_013277]	-1.64134	12.3823	9.21795	0.000726613	0.0641647	0.417748
A_23_P58321	CCNA2	Homo sapiens cyclin A2 (CCNA2), mRNA [NM_001237]	-1.64948	11.5476	9.22675	0.000723917	0.0641647	0.421559
A_23_P214444	TAP2	Homo sapiens transporter 2, ATP-binding cassette, sub-family B (MDR/TAP) (TAP2), transcript variant 1, mRNA [NM_000544]	-1.64997	11.0459	14.0986	0.000135986	0.0554054	1.99648
A_23_P204170	AW291149	UI-H-BI2-agb-c-11-0-UI.s1 NCI_CGAP_Sub4 Homo sapiens cDNA clone IMAGE:2723709 3', mRNA sequence [AW291149]	-1.65207	11.0103	14.0754	0.000136879	0.0554054	1.99094
A_23_P357794	MTBP	Homo sapiens Mdm2, transformed 3T3 cell double minute 2, p53 binding protein (mouse) binding protein, 104kDa (MTBP), mRNA [NM_022045]	-1.65579	9.77818	8.50765	0.000992	0.0675866	0.0947225
A_23_P63789	ZWINT	Homo sapiens ZW10 interactor (ZWINT), transcript variant 4, mRNA [NM_001005414]	-1.65668	13.3685	10.196	0.000489903	0.0641647	0.815209
A_23_P80902	KIF15	Homo sapiens kinesin family member 15 (KIF15), mRNA [NM_020242]	-1.65728	10.449	9.02954	0.000787424	0.0641647	0.33508
A_23_P10385	DTL	Homo sapiens denticleless homolog (Drosophila) (DTL), mRNA [NM_016448]	-1.67462	10.712	9.73526	0.000587161	0.0641647	0.634318
A_24_P104980	AJ319669	Homo sapiens germline mRNA for immunoglobulin lambda-2 chain constant region, Daudi cell line. [AJ319669]	-1.68621	13.5691	8.86822	0.000844564	0.0660748	0.262605
A_24_P621701	THC2553406	Unknown	-1.69348	8.01715	10.7272	0.000401298	0.061934	1.0109
A_23_P254733	MLF1IP	Homo sapiens MLF1 interacting protein (MLF1IP), mRNA [NM_024629]	-1.69432	13.0154	13.6464	0.000154822	0.0554054	1.88579
A_23_P138507	CDC2	Homo sapiens cell division cycle 2, G1 to S and G2 to M (CDC2), transcript variant 1, mRNA [NM_001786]	-1.69453	13.2757	9.58402	0.000624211	0.0641647	0.572528
A_24_P325533	A_24_P325533	Unknown	-1.70334	9.57868	17.47	5.78e-05	0.0531848	2.66922
A_24_P369232	CCDC3	Homo sapiens coiled-coil domain containing 3 (CCDC3), mRNA [NM_031455]	-1.70613	10.1942	8.99581	0.000798966	0.0641647	0.320057
A_23_P332413	SLFN13	Homo sapiens schlafen family member 13 (SLFN13), mRNA [NM_144682]	-1.71283	8.60606	12.6862	0.000206861	0.056931	1.63082
A_23_P58321	CCNA2	Homo sapiens cyclin A2 (CCNA2), mRNA [NM_001237]	-1.71458	11.5862	15.1697	0.000101562	0.0547598	2.23734
A_24_P870620	PTN	Homo sapiens pleiotrophin (heparin binding growth factor 8, neurite growth-promoting factor 1) (PTN), mRNA [NM_002825]	-1.72371	8.4725	10.8496	0.000383784	0.0606807	1.05414
A_23_P116414	HRASLS3	Homo sapiens HRAS-like suppressor 3 (HRASLS3), mRNA [NM_007069]	-1.74558	11.0796	17.2854	6.03e-05	0.0531848	2.63827
A_32_P198731	DKFZP761M1511	Homo sapiens cDNA FLJ39342 fis, clone OCBBF2018873. [AK096661]	-1.75043	10.5975	10.6516	0.000412627	0.0622977	0.983828
A_23_P340909	C13orf3	Homo sapiens chromosome 13 open reading frame 3, mRNA (cDNA clone MGC:4832 IMAGE:3604003), complete cds. [BC013418]	-1.75202	11.7147	9.34335	0.000689342	0.0641647	0.471621
A_23_P403081	C5orf34	Homo sapiens chromosome 5 open reading frame 34 (C5orf34), mRNA [NM_198566]	-1.75859	9.70478	16.5143	7.23e-05	0.0531848	2.50245
A_24_P179585	MARK1	Homo sapiens MAP/microtubule affinity-regulating kinase 1 (MARK1), mRNA [NM_018650]	-1.76681	8.63087	17.0787	6.32e-05	0.0531848	2.60293
A_23_P303671	ECM2	Homo sapiens extracellular matrix protein 2, female organ and adipocyte specific (ECM2), mRNA [NM_001393]	-1.76795	9.2518	16.1291	7.95e-05	0.0531848	2.43036
A_23_P82738	RAD54B	Homo sapiens RAD54 homolog B (S. cerevisiae) (RAD54B), mRNA [NM_012415]	-1.77201	9.90238	10.4741	0.000440789	0.0628927	0.919316
A_23_P70328	CENPQ	Homo sapiens centromere protein Q (CENPQ), mRNA [NM_018132]	-1.77296	11.1223	11.8631	0.000269808	0.0587389	1.38817
A_23_P59877	FABP5	Homo sapiens fatty acid binding protein 5 (psoriasis-associated) (FABP5), mRNA [NM_001444]	-1.77457	12.8159	16.3144	7.6e-05	0.0531848	2.46541
A_24_P607880	AL832758	Homo sapiens mRNA; cDNA DKFZp686C0927 (from clone DKFZp686C0927). [AL832758]	-1.77532	8.46943	9.40689	0.000671362	0.0641647	0.498573
A_23_P129925	SLFN11	Homo sapiens schlafen family member 11 (SLFN11), mRNA [NM_152270]	-1.77719	10.56	14.6155	0.000117814	0.0554054	2.11629
A_32_P170454	LOC283454	Homo sapiens cDNA FLJ37411 fis, clone BRAMY2028682. [AK094730]	-1.7922	10.9819	11.4832	0.000306836	0.0587389	1.26781
A_23_P96827	APCS	Homo sapiens amyloid P component, serum (APCS), mRNA [NM_001639]	-1.79699	11.9463	14.363	0.000126287	0.0554054	2.05862
A_24_P366033	ECT2	Homo sapiens epithelial cell transforming sequence 2 oncogene (ECT2), mRNA [NM_018098]	-1.79843	9.7096	9.20738	0.000729867	0.0641647	0.413165
A_23_P118894	ATAD4	Homo sapiens ATPase family, AAA domain containing 4 (ATAD4), mRNA [NM_024320]	-1.81508	9.62544	10.1138	0.000505701	0.0641647	0.783724
A_23_P156970	MEST	Homo sapiens mesoderm specific transcript homolog (mouse) (MEST), transcript variant 1, mRNA [NM_002402]	-1.8278	12.1587	18.8454	4.26e-05	0.0531848	2.88223
A_23_P83134	GAS1	Homo sapiens growth arrest-specific 1 (GAS1), mRNA [NM_002048]	-1.83326	10.5053	9.84731	0.000561455	0.0641647	0.679313
A_23_P254612	DBF4	Homo sapiens DBF4 homolog (S. cerevisiae) (DBF4), mRNA [NM_006716]	-1.84074	11.3685	12.9751	0.000189182	0.0554054	1.71054
A_24_P62708	PRKACB	Homo sapiens protein kinase, cAMP-dependent, catalytic, beta (PRKACB), transcript variant 2, mRNA [NM_002731]	-1.84452	11.0932	14.7168	0.000114613	0.0554054	2.13897
A_23_P74012	SPRR1A	Homo sapiens small proline-rich protein 1A (SPRR1A), mRNA [NM_005987]	-1.84576	12.4574	9.28528	0.0007063	0.0641647	0.446785
A_23_P52278	KIF11	Homo sapiens kinesin family member 11 (KIF11), mRNA [NM_004523]	-1.84656	11.1221	17.0577	6.36e-05	0.0531848	2.5993
A_23_P82738	RAD54B	Homo sapiens RAD54 homolog B (S. cerevisiae) (RAD54B), mRNA [NM_012415]	-1.84769	10.1538	12.0902	0.000250306	0.0587389	1.45752
A_23_P25873	WDHD1	Homo sapiens WD repeat and HMG-box DNA binding protein 1 (WDHD1), transcript variant 1, mRNA [NM_007086]	-1.8504	11.1477	11.3456	0.000321784	0.0587389	1.22283
A_32_P118847	FLJ42709	Homo sapiens hypothetical gene supported by AK124699, mRNA (cDNA clone IMAGE:5270292). [BC044619]	-1.86594	8.17431	9.03501	0.00078557	0.0641647	0.337511
A_23_P432626	SLC25A40	Homo sapiens solute carrier family 25, member 40 (SLC25A40), mRNA [NM_018843]	-1.87269	10.3143	12.1533	0.000245203	0.0584619	1.47646
A_23_P424	MARK1	Homo sapiens MAP/microtubule affinity-regulating kinase 1 (MARK1), mRNA [NM_018650]	-1.8968	10.2998	15.1638	0.000101721	0.0547598	2.23608
A_32_P156476	A_32_P156476	Unknown	-1.8986	13.1622	9.60573	0.00061872	0.0641647	0.581472
A_23_P361014	TSHZ3	Homo sapiens teashirt family zinc finger 3 (TSHZ3), mRNA [NM_020856]	-1.90207	9.05117	12.4727	0.000221254	0.0571721	1.57017
A_23_P138507	CDC2	Homo sapiens cell division cycle 2, G1 to S and G2 to M (CDC2), transcript variant 1, mRNA [NM_001786]	-1.90384	13.553	8.51598	0.000988249	0.0675866	0.0986973
A_24_P923095	KBTBD2	Homo sapiens cDNA: FLJ20924 fis, clone ADSE00928. [AK024577]	-1.90807	14.8924	11.0684	0.000354749	0.0589069	1.12986
A_23_P155786	SULT1E1	Homo sapiens sulfotransferase family 1E, estrogen-preferring, member 1 (SULT1E1), mRNA [NM_005420]	-1.91858	13.0605	10.9985	0.00036372	0.0589069	1.10589
A_23_P412577	ANKRD29	Homo sapiens ankyrin repeat domain 29 (ANKRD29), mRNA [NM_173505]	-1.94373	8.05395	8.65951	0.000926311	0.0675866	0.166445
A_32_P63848	OXCT1	Homo sapiens 3-oxoacid CoA transferase 1 (OXCT1), nuclear gene encoding mitochondrial protein, mRNA [NM_000436]	-1.95011	11.5419	12.995	0.000188032	0.0554054	1.71595
A_23_P205489	SLC7A8	Homo sapiens solute carrier family 7 (cationic amino acid transporter, y+ system), member 8 (SLC7A8), transcript variant 2, mRNA [NM_182728]	-1.96464	9.86038	11.4173	0.000313885	0.0587389	1.24636
A_32_P32413	AK123972	Homo sapiens cDNA FLJ41978 fis, clone SKNSH2000482. [AK123972]	-1.98559	10.6834	8.77904	0.000878356	0.0675866	0.221852
A_23_P252740	DCC1	Homo sapiens defective in sister chromatid cohesion homolog 1 (S. cerevisiae) (DCC1), mRNA [NM_024094]	-1.9976	10.5583	20.8815	2.82e-05	0.0531848	3.14875
A_23_P370635	MBOAT2	Homo sapiens membrane bound O-acyltransferase domain containing 2 (MBOAT2), mRNA [NM_138799]	-2.01147	10.6033	20.2692	3.18e-05	0.0531848	3.07406
A_32_P437004	XG	Homo sapiens Xg blood group (XG), mRNA [NM_175569]	-2.01204	8.10873	16.2482	7.72e-05	0.0531848	2.45297
A_23_P169278	AGTPBP1	Homo sapiens ATP/GTP binding protein 1 (AGTPBP1), mRNA [NM_015239]	-2.01681	10.3072	11.2733	0.00033	0.0587389	1.19889
A_23_P200310	DEPDC1	Homo sapiens DEP domain containing 1 (DEPDC1), mRNA [NM_017779]	-2.01848	10.4336	13.9072	0.000143587	0.0554054	1.95034
A_23_P110941	GSTA4	Homo sapiens glutathione S-transferase A4 (GSTA4), mRNA [NM_001512]	-2.02122	9.91458	9.26678	0.000711812	0.0641647	0.438831
A_24_P332314	FAM111B	Homo sapiens family with sequence similarity 111, member B (FAM111B), mRNA [NM_198947]	-2.04565	9.81578	12.2325	0.00023898	0.0584619	1.50001
A_23_P60259	TMEM38B	Homo sapiens transmembrane protein 38B (TMEM38B), mRNA [NM_018112]	-2.05136	11.0081	13.0089	0.000187238	0.0554054	1.7197
A_23_P10385	DTL	Homo sapiens denticleless homolog (Drosophila) (DTL), mRNA [NM_016448]	-2.05725	10.9481	13.2609	0.0001735	0.0554054	1.78682
A_23_P137097	SLC16A2	Homo sapiens solute carrier family 16, member 2 (monocarboxylic acid transporter 8) (SLC16A2), mRNA [NM_006517]	-2.06457	8.94704	14.8842	0.00010956	0.0554054	2.1759
A_23_P216068	ATAD2	Homo sapiens ATPase family, AAA domain containing 2 (ATAD2), mRNA [NM_014109]	-2.07614	11.6796	14.0351	0.000138452	0.0554054	1.98127
A_23_P168551	SLC29A4	Homo sapiens solute carrier family 29 (nucleoside transporters), member 4 (SLC29A4), transcript variant 1, mRNA [NM_001040661]	-2.07997	14.4365	19.4444	3.76e-05	0.0531848	2.9662
A_23_P43630	AK023447	Homo sapiens cDNA FLJ13385 fis, clone PLACE1001088. [AK023447]	-2.08295	11.6586	17.073	6.33e-05	0.0531848	2.60195
A_23_P56505	ITGA4	Homo sapiens integrin, alpha 4 (antigen CD49D, alpha 4 subunit of VLA-4 receptor) (ITGA4), mRNA [NM_000885]	-2.09794	8.88634	17.6805	5.51e-05	0.0531848	2.70377
A_23_P10385	DTL	Homo sapiens denticleless homolog (Drosophila) (DTL), mRNA [NM_016448]	-2.10622	10.6263	8.64878	0.000930772	0.0675866	0.161427
A_23_P216068	ATAD2	Homo sapiens ATPase family, AAA domain containing 2 (ATAD2), mRNA [NM_014109]	-2.10744	11.6589	14.132	0.000134711	0.0554054	2.00443
A_32_P471485	PLEKHK1	Homo sapiens pleckstrin homology domain containing, family K member 1, mRNA (cDNA clone IMAGE:5205817), complete cds. [BC025765]	-2.10884	9.44667	11.7104	0.000283987	0.0587389	1.34045
A_24_P419132	CENPI	Homo sapiens centromere protein I (CENPI), mRNA [NM_006733]	-2.11904	9.06206	10.561	0.000426717	0.0628927	0.951072
A_23_P347070	PAG1	Homo sapiens phosphoprotein associated with glycosphingolipid microdomains 1 (PAG1), mRNA [NM_018440]	-2.13012	9.28329	10.5363	0.00043066	0.0628927	0.94208
A_23_P154150	GPR1	Homo sapiens G protein-coupled receptor 1 (GPR1), mRNA [NM_005279]	-2.1356	9.0496	12.8086	0.000199128	0.0560376	1.66494
A_24_P736853	A_24_P736853	Unknown	-2.15888	10.2824	13.7685	0.000149432	0.0554054	1.91624
A_32_P199767	ZNF630	Homo sapiens zinc finger protein 630 (ZNF630), mRNA [NM_001037735]	-2.17518	13.5399	17.9752	5.15e-05	0.0531848	2.75093
A_23_P10385	DTL	Homo sapiens denticleless homolog (Drosophila) (DTL), mRNA [NM_016448]	-2.17609	11.1717	19.7023	3.57e-05	0.0531848	3.00086
A_24_P412088	MCM10	Homo sapiens MCM10 minichromosome maintenance deficient 10 (S. cerevisiae) (MCM10), transcript variant 1, mRNA [NM_182751]	-2.18875	10.8618	16.3455	7.54e-05	0.0531848	2.47123
A_23_P427014	CLDN8	Homo sapiens claudin 8 (CLDN8), mRNA [NM_199328]	-2.18944	9.69021	15.1711	0.000101525	0.0547598	2.23763
A_23_P356494	SPINK5	Homo sapiens serine peptidase inhibitor, Kazal type 5 (SPINK5), mRNA [NM_006846]	-2.2105	9.80695	15.3874	9.59e-05	0.0547598	2.28292
A_23_P41992	GFRA3	Homo sapiens GDNF family receptor alpha 3 (GFRA3), mRNA [NM_001496]	-2.23048	12.7997	17.0359	6.39e-05	0.0531848	2.59553
A_23_P110699	ZNF300	Homo sapiens zinc finger protein 300 (ZNF300), mRNA [NM_052860]	-2.24165	8.59708	12.9661	0.000189704	0.0554054	1.7081
A_24_P110983	AKT3	RAC-gamma serine/threonine-protein kinase (EC 2.7.11.1) (RAC-PK-gamma) (Protein kinase Akt-3) (Protein kinase B, gamma) (PKB gamma) (STK-2). [Source:Uniprot/SWISSPROT;Acc:Q9Y243] [ENST00000366539]	-2.2431	9.01457	9.05882	0.000777571	0.0641647	0.348065
A_23_P10385	DTL	Homo sapiens denticleless homolog (Drosophila) (DTL), mRNA [NM_016448]	-2.2498	10.9339	11.4565	0.000309662	0.0587389	1.25916
A_23_P163099	POLE2	Homo sapiens polymerase (DNA directed), epsilon 2 (p59 subunit) (POLE2), mRNA [NM_002692]	-2.27298	11.3386	22.2268	2.2e-05	0.0531848	3.29844
A_23_P216068	ATAD2	Homo sapiens ATPase family, AAA domain containing 2 (ATAD2), mRNA [NM_014109]	-2.30733	11.6716	12.6108	0.000211806	0.056931	1.60958
A_23_P102551	MALL	Homo sapiens mal, T-cell differentiation protein-like (MALL), mRNA [NM_005434]	-2.30967	10.9507	12.1638	0.000244368	0.0584619	1.47959
A_24_P225616	RRM2	Homo sapiens ribonucleotide reductase M2 polypeptide (RRM2), mRNA [NM_001034]	-2.31388	11.8393	18.6487	4.45e-05	0.0531848	2.85355
A_23_P200685	MOSC2	Homo sapiens MOCO sulphurase C-terminal domain containing 2 (MOSC2), mRNA [NM_017898]	-2.36211	8.66458	10.8814	0.000379376	0.0601943	1.06529
A_23_P10385	DTL	Homo sapiens denticleless homolog (Drosophila) (DTL), mRNA [NM_016448]	-2.36653	10.9952	16.4361	7.37e-05	0.0531848	2.48806
A_32_P29118	SEMA3D	Homo sapiens sema domain, immunoglobulin domain (Ig), short basic domain, secreted, (semaphorin) 3D (SEMA3D), mRNA [NM_152754]	-2.37337	11.0439	8.8182	0.000863312	0.0671171	0.239813
A_23_P251421	CDCA7	Homo sapiens cell division cycle associated 7 (CDCA7), transcript variant 1, mRNA [NM_031942]	-2.3981	13.0595	10.0045	0.000527702	0.0641647	0.741329
A_23_P10385	DTL	Homo sapiens denticleless homolog (Drosophila) (DTL), mRNA [NM_016448]	-2.41304	10.7473	22.9572	1.93e-05	0.0531848	3.37223
A_23_P52410	PLEKHK1	Homo sapiens pleckstrin homology domain containing, family K member 1 (PLEKHK1), mRNA [NM_145307]	-2.42241	12.1834	23.5401	1.74e-05	0.0531848	3.42772
A_23_P29655	C3orf14	Homo sapiens chromosome 3 open reading frame 14 (C3orf14), mRNA [NM_020685]	-2.44814	11.2267	15.5581	9.18e-05	0.0547598	2.31789
A_24_P3415	PPP2R2C	Homo sapiens protein phosphatase 2 (formerly 2A), regulatory subunit B (PR 52), gamma isoform (PPP2R2C), transcript variant 1, mRNA [NM_020416]	-2.47172	8.12342	18.3563	4.74e-05	0.0531848	2.80984
A_32_P101031	LYPD1	Homo sapiens LY6/PLAUR domain containing 1 (LYPD1), transcript variant 1, mRNA [NM_144586]	-2.50376	12.2664	11.324	0.000324212	0.0587389	1.2157
A_23_P18751	TMPRSS11E	Homo sapiens transmembrane protease, serine 11E (TMPRSS11E), mRNA [NM_014058]	-2.51329	10.4814	11.1424	0.00034556	0.0588323	1.15497
A_23_P397248	CLCA2	Homo sapiens chloride channel, calcium activated, family member 2 (CLCA2), mRNA [NM_006536]	-2.52012	11.266	8.93059	0.000821883	0.0653173	0.290814
A_23_P8913	CA2	Homo sapiens carbonic anhydrase II (CA2), mRNA [NM_000067]	-2.52828	14.5186	8.54833	0.000973853	0.0675866	0.114084
A_23_P361448	SESN3	Homo sapiens sestrin 3 (SESN3), mRNA [NM_144665]	-2.55297	10.2841	13.6349	0.000155343	0.0554054	1.8829
A_32_P180741	TNK2	Homo sapiens tyrosine kinase, non-receptor, 2 (TNK2), transcript variant 2, mRNA [NM_001010938]	-2.64544	12.8446	14.126	0.000134939	0.0554054	2.003
A_23_P42575	CALD1	Homo sapiens caldesmon 1 (CALD1), transcript variant 1, mRNA [NM_033138]	-2.66691	12.0954	20.043	3.33e-05	0.0531848	3.04534
A_23_P44724	CSRP2	Homo sapiens cysteine and glycine-rich protein 2 (CSRP2), mRNA [NM_001321]	-2.68177	11.7718	20.4197	3.09e-05	0.0531848	3.09283
A_24_P256764	MYH10	Homo sapiens myosin, heavy chain 10, non-muscle (MYH10), mRNA [NM_005964]	-2.69532	8.1287	9.22508	0.000724428	0.0641647	0.420835
A_24_P385134	SCD5	Homo sapiens stearoyl-CoA desaturase 5 (SCD5), transcript variant 1, mRNA [NM_001037582]	-2.70109	11.6528	14.7275	0.000114281	0.0554054	2.14136
A_23_P251043	C20orf39	Homo sapiens chromosome 20 open reading frame 39 (C20orf39), mRNA [NM_024893]	-2.7017	9.13628	20.9376	2.79e-05	0.0531848	3.15538
A_23_P19733	SLC22A3	Homo sapiens solute carrier family 22 (extraneuronal monoamine transporter), member 3 (SLC22A3), mRNA [NM_021977]	-2.82042	10.2831	15.2544	9.93e-05	0.0547598	2.25519
A_24_P34168	MYH10	Homo sapiens myosin, heavy chain 10, non-muscle (MYH10), mRNA [NM_005964]	-2.88452	8.64879	10.4877	0.000438558	0.0628927	0.924288
A_24_P923612	PTHLH	Parathyroid hormone-related protein precursor (PTH-rP) (PTHrP) [Contains: PTHrP[1-36]; PTHrP[38-94]; Osteostatin (PTHrP[107-139])]. [Source:Uniprot/SWISSPROT;Acc:P12272] [ENST00000354417]	-2.88849	11.7525	18.5134	4.58e-05	0.0531848	2.83349
A_23_P303087	PTN	Homo sapiens pleiotrophin (heparin binding growth factor 8, neurite growth-promoting factor 1) (PTN), mRNA [NM_002825]	-3.05689	9.82986	10.6593	0.000411447	0.0622977	0.986617
A_32_P72541	BF803942	BF803942 CM2-CI0135-021100-477-g08 CI0135 Homo sapiens cDNA, mRNA sequence [BF803942]	-3.12123	10.4062	11.0299	0.000359662	0.0589069	1.11666
A_23_P314052	TRIM58	Homo sapiens tripartite motif-containing 58 (TRIM58), mRNA [NM_015431]	-3.24026	8.64942	29.9395	6.62e-06	0.0531848	3.88441
A_24_P17031	M31157	Human parathyroid hormone-like peptide mRNA, 3' end. [M31157]	-3.45503	11.7638	18.9945	4.13e-05	0.0531848	2.9036
A_23_P167367	PITX2	Homo sapiens paired-like homeodomain transcription factor 2 (PITX2), transcript variant 2, mRNA [NM_153426]	-4.14352	9.80028	10.3764	0.000457321	0.0631596	0.883153

## Sheet: mRNA48h
ID	GeneName	Description	logFC	AveExpr	t	P.Value	adj.P.Val	B
A_23_P89431	CCL2	Homo sapiens chemokine (C-C motif) ligand 2 (CCL2), mRNA [NM_002982]	4.78898	11.1986	-30.5918	1.97e-06	0.0446494	4.34597
A_23_P89431	CCL2	Homo sapiens chemokine (C-C motif) ligand 2 (CCL2), mRNA [NM_002982]	4.75138	10.9079	-23.1214	6.98e-06	0.045731	3.85264
A_23_P89431	CCL2	Homo sapiens chemokine (C-C motif) ligand 2 (CCL2), mRNA [NM_002982]	4.55939	10.5351	-15.762	3.9e-05	0.0468099	2.85721
A_23_P89431	CCL2	Homo sapiens chemokine (C-C motif) ligand 2 (CCL2), mRNA [NM_002982]	4.55228	11.1012	-22.0415	8.66e-06	0.045731	3.74926
A_23_P89431	CCL2	Homo sapiens chemokine (C-C motif) ligand 2 (CCL2), mRNA [NM_002982]	4.53105	10.9087	-24.1159	5.78e-06	0.045731	3.93885
A_23_P89431	CCL2	Homo sapiens chemokine (C-C motif) ligand 2 (CCL2), mRNA [NM_002982]	4.40849	11.0273	-17.0347	2.76e-05	0.0468099	3.08981
A_23_P89431	CCL2	Homo sapiens chemokine (C-C motif) ligand 2 (CCL2), mRNA [NM_002982]	4.3644	10.9175	-22.2468	8.31e-06	0.045731	3.76977
A_23_P89431	CCL2	Homo sapiens chemokine (C-C motif) ligand 2 (CCL2), mRNA [NM_002982]	4.35662	10.756	-19.3296	1.56e-05	0.0468099	3.43502
A_23_P89431	CCL2	Homo sapiens chemokine (C-C motif) ligand 2 (CCL2), mRNA [NM_002982]	4.29769	10.9547	-18.3035	2e-05	0.0468099	3.29117
A_23_P89431	CCL2	Homo sapiens chemokine (C-C motif) ligand 2 (CCL2), mRNA [NM_002982]	4.29079	10.6591	-15.9386	3.71e-05	0.0468099	2.89153
A_24_P124624	OLR1	Homo sapiens oxidized low density lipoprotein (lectin-like) receptor 1 (OLR1), mRNA [NM_002543]	3.22039	11.2643	-17.1734	2.66e-05	0.0468099	3.11322
A_23_P56898	KYNU	Homo sapiens kynureninase (L-kynurenine hydrolase) (KYNU), transcript variant 1, mRNA [NM_003937]	3.08149	10.512	-8.67994	0.000540522	0.0781222	0.633072
A_23_P92499	TLR2	Homo sapiens toll-like receptor 2 (TLR2), mRNA [NM_003264]	2.84714	10.6341	-17.7837	2.27e-05	0.0468099	3.21204
A_23_P87238	SAA4	Homo sapiens serum amyloid A4, constitutive (SAA4), mRNA [NM_006512]	2.82325	11.2437	-16.9375	2.83e-05	0.0468099	3.0732
A_23_P87238	SAA4	Homo sapiens serum amyloid A4, constitutive (SAA4), mRNA [NM_006512]	2.79676	11.0383	-16.1848	3.46e-05	0.0468099	2.93822
A_24_P535256	AK001903	Homo sapiens cDNA FLJ11041 fis, clone PLACE1004405. [AK001903]	2.77988	10.0779	-8.97225	0.000468382	0.0781222	0.772069
A_23_P87238	SAA4	Homo sapiens serum amyloid A4, constitutive (SAA4), mRNA [NM_006512]	2.73553	11.0434	-15.1745	4.62e-05	0.0468099	2.73788
A_23_P87238	SAA4	Homo sapiens serum amyloid A4, constitutive (SAA4), mRNA [NM_006512]	2.71077	11.3457	-16.8741	2.87e-05	0.0468099	3.06227
A_23_P139500	BHLHB3	Homo sapiens basic helix-loop-helix domain containing, class B, 3 (BHLHB3), mRNA [NM_030762]	2.69721	10.3108	-10.4742	0.00023855	0.0691781	1.40294
A_23_P87238	SAA4	Homo sapiens serum amyloid A4, constitutive (SAA4), mRNA [NM_006512]	2.66127	11.445	-14.8285	5.12e-05	0.0468099	2.66369
A_23_P87238	SAA4	Homo sapiens serum amyloid A4, constitutive (SAA4), mRNA [NM_006512]	2.65872	11.3826	-11.8877	0.000136649	0.0634627	1.89051
A_23_P203115	TMEM25	Homo sapiens transmembrane protein 25 (TMEM25), mRNA [NM_032780]	2.64621	9.95711	-17.6323	2.36e-05	0.0468099	3.18814
A_23_P87238	SAA4	Homo sapiens serum amyloid A4, constitutive (SAA4), mRNA [NM_006512]	2.62154	11.6891	-14.867	5.06e-05	0.0468099	2.67209
A_23_P169437	LCN2	Homo sapiens lipocalin 2 (oncogene 24p3) (LCN2), mRNA [NM_005564]	2.61147	13.7049	-9.143	0.000431625	0.0781222	0.850619
A_23_P92499	TLR2	Homo sapiens toll-like receptor 2 (TLR2), mRNA [NM_003264]	2.53485	10.3407	-13.8505	6.94e-05	0.0520886	2.43675
A_23_P87238	SAA4	Homo sapiens serum amyloid A4, constitutive (SAA4), mRNA [NM_006512]	2.51185	11.7512	-14.6042	5.48e-05	0.0468099	2.61394
A_23_P26847	SOX9	Homo sapiens SRY (sex determining region Y)-box 9 (campomelic dysplasia, autosomal sex-reversal) (SOX9), mRNA [NM_000346]	2.49784	12.2762	-14.74	5.26e-05	0.0468099	2.64422
A_23_P92499	TLR2	Homo sapiens toll-like receptor 2 (TLR2), mRNA [NM_003264]	2.48707	10.4507	-11.1226	0.00018323	0.0643269	1.63787
A_23_P92499	TLR2	Homo sapiens toll-like receptor 2 (TLR2), mRNA [NM_003264]	2.47249	10.2347	-14.6381	5.43e-05	0.0468099	2.62154
A_23_P41424	SLC39A8	Homo sapiens solute carrier family 39 (zinc transporter), member 8 (SLC39A8), mRNA [NM_022154]	2.46707	9.57606	-13.2573	8.43e-05	0.0531226	2.28545
A_23_P92499	TLR2	Homo sapiens toll-like receptor 2 (TLR2), mRNA [NM_003264]	2.46266	10.6569	-15.6324	4.05e-05	0.0468099	2.83158
A_24_P157926	TNFAIP3	Homo sapiens tumor necrosis factor, alpha-induced protein 3 (TNFAIP3), mRNA [NM_006290]	2.45784	9.93914	-8.34453	0.000640585	0.0788462	0.466197
A_23_P55706	RELB	Homo sapiens v-rel reticuloendotheliosis viral oncogene homolog B, nuclear factor of kappa light polypeptide gene enhancer in B-cells 3 (avian) (RELB), mRNA [NM_006509]	2.45163	11.4591	-15.2624	4.5e-05	0.0468099	2.75625
A_24_P11506	KYNU	Homo sapiens kynureninase (L-kynurenine hydrolase) (KYNU), transcript variant 2, mRNA [NM_001032998]	2.4305	10.3837	-9.26568	0.000407359	0.0781222	0.905897
A_32_P158181	THC2650074	Unknown	2.38874	9.81663	-14.9333	4.96e-05	0.0468099	2.68647
A_23_P87238	SAA4	Homo sapiens serum amyloid A4, constitutive (SAA4), mRNA [NM_006512]	2.3511	11.2518	-14.6344	5.43e-05	0.0468099	2.62072
A_23_P92499	TLR2	Homo sapiens toll-like receptor 2 (TLR2), mRNA [NM_003264]	2.34466	10.4411	-12.8962	9.53e-05	0.055503	2.18782
A_23_P434809	S100A8	Homo sapiens S100 calcium binding protein A8 (S100A8), mRNA [NM_002964]	2.31335	12.4267	-7.83433	0.000839526	0.0807757	0.196114
A_23_P92499	TLR2	Homo sapiens toll-like receptor 2 (TLR2), mRNA [NM_003264]	2.30107	10.3618	-16.812	2.92e-05	0.0468099	3.05148
A_23_P202458	ZNF22	Homo sapiens zinc finger protein 22 (KOX 15) (ZNF22), mRNA [NM_006963]	2.29066	11.2309	-9.3163	0.00039783	0.0778782	0.928427
A_23_P87238	SAA4	Homo sapiens serum amyloid A4, constitutive (SAA4), mRNA [NM_006512]	2.27383	11.1026	-13.2737	8.38e-05	0.0531226	2.2898
A_23_P23048	S100A9	Homo sapiens S100 calcium binding protein A9 (S100A9), mRNA [NM_002965]	2.26222	11.679	-9.90686	0.000304376	0.070584	1.17986
A_23_P92499	TLR2	Homo sapiens toll-like receptor 2 (TLR2), mRNA [NM_003264]	2.2622	10.5198	-12.1282	0.000125076	0.0626852	1.96488
A_23_P101407	C3	Homo sapiens complement component 3 (C3), mRNA [NM_000064]	2.26147	14.2593	-9.2159	0.000417002	0.0781222	0.883581
A_23_P122924	INHBA	Homo sapiens inhibin, beta A (activin A, activin AB alpha polypeptide) (INHBA), mRNA [NM_002192]	2.26038	11.3212	-8.73195	0.000526753	0.0781222	0.65823
A_23_P76145	ARNTL2	Homo sapiens cycle-like factor CLIF mRNA, complete cds. [AF256215]	2.22308	11.1481	-9.20181	0.00041978	0.0781222	0.877238
A_23_P148990	HMCN1	Homo sapiens hemicentin 1 (HMCN1), mRNA [NM_031935]	2.21303	9.81587	-11.7966	0.000141375	0.0634627	1.8617
A_23_P92499	TLR2	Homo sapiens toll-like receptor 2 (TLR2), mRNA [NM_003264]	2.21139	10.2551	-10.1074	0.000278859	0.0703958	1.26067
A_23_P92499	TLR2	Homo sapiens toll-like receptor 2 (TLR2), mRNA [NM_003264]	2.20799	10.215	-15.6551	4.02e-05	0.0468099	2.83609
A_24_P77082	KMO	Homo sapiens kynurenine 3-monooxygenase (kynurenine 3-hydroxylase) (KMO), mRNA [NM_003679]	2.15379	9.78587	-15.9305	3.72e-05	0.0468099	2.88997
A_24_P172481	TRIM22	Homo sapiens tripartite motif-containing 22 (TRIM22), mRNA [NM_006074]	2.13797	10.9192	-10.028	0.000288631	0.0703958	1.22897
A_24_P152649	AK092522	Homo sapiens cDNA FLJ35203 fis, clone PLACE6018441, moderately similar to Mus musculus peroxisomal long chain acyl-CoA thioesterase Ib (Pte1b) gene. [AK092522]	2.09432	9.73061	-13.9838	6.65e-05	0.0509747	2.46925
A_32_P87697	HLA-DRA	Homo sapiens major histocompatibility complex, class II, DR alpha (HLA-DRA), mRNA [NM_019111]	2.08898	10.4324	-9.17363	0.000425406	0.0781222	0.86451
A_23_P67042	MOCOS	Homo sapiens molybdenum cofactor sulfurase (MOCOS), mRNA [NM_017947]	2.07015	10.6212	-11.5033	0.000157983	0.0643269	1.76672
A_24_P287473	SAV1	Homo sapiens salvador homolog 1 (Drosophila) (SAV1), mRNA [NM_021818]	2.01805	11.8058	-8.85108	0.000496778	0.0781222	0.715158
A_23_P45099	HLA-DRB5	Homo sapiens major histocompatibility complex, class II, DR beta 5 (HLA-DRB5), mRNA [NM_002125]	1.98119	9.64807	-9.28581	0.000403537	0.0781222	0.914875
A_23_P394304	PDZK1IP1	Homo sapiens PDZK1 interacting protein 1 (PDZK1IP1), mRNA [NM_005764]	1.97285	10.3588	-16.4796	3.2e-05	0.0468099	2.99246
A_24_P393740	FYB	Homo sapiens FYN binding protein (FYB-120/130) (FYB), transcript variant 1, mRNA [NM_001465]	1.96957	9.90497	-8.76044	0.00051939	0.0781222	0.671933
A_23_P125423	C1R	Homo sapiens complement component 1, r subcomponent (C1R), mRNA [NM_001733]	1.96888	10.1748	-14.2398	6.13e-05	0.049539	2.53026
A_23_P31006	HLA-DRB5	Homo sapiens major histocompatibility complex, class II, DR beta 5 (HLA-DRB5), mRNA [NM_002125]	1.96854	10.5029	-14.5352	5.6e-05	0.0468099	2.59838
A_32_P87074	AK022150	Homo sapiens cDNA FLJ12088 fis, clone HEMBB1002545. [AK022150]	1.95431	11.1559	-8.92079	0.000480196	0.0781222	0.748016
A_24_P50245	HLA-DMA	Homo sapiens major histocompatibility complex, class II, DM alpha (HLA-DMA), mRNA [NM_006120]	1.94358	9.9117	-11.1303	0.000182677	0.0643269	1.64052
A_23_P169838	UNC84A	Homo sapiens unc-84 homolog A (C. elegans) (UNC84A), mRNA [NM_025154]	1.9378	13.2126	-8.20045	0.000690371	0.0800476	0.391973
A_23_P255444	DAPP1	Homo sapiens dual adaptor of phosphotyrosine and 3-phosphoinositides (DAPP1), mRNA [NM_014395]	1.92553	9.89696	-11.0835	0.000186096	0.0643269	1.62425
A_24_P924697	AK055915	Homo sapiens cDNA FLJ31353 fis, clone MESAN2000264. [AK055915]	1.92404	12.9727	-8.60193	0.000562	0.0781885	0.594983
A_23_P67042	MOCOS	Homo sapiens molybdenum cofactor sulfurase (MOCOS), mRNA [NM_017947]	1.92279	10.8206	-12.9585	9.33e-05	0.0555029	2.20498
A_23_P109171	BFSP1	Homo sapiens beaded filament structural protein 1, filensin (BFSP1), mRNA [NM_001195]	1.92195	10.5783	-13.0369	9.08e-05	0.0554978	2.22638
A_23_P408285	PRICKLE1	Homo sapiens prickle homolog 1 (Drosophila) (PRICKLE1), mRNA [NM_153026]	1.92068	10.2912	-11.6175	0.000151248	0.0634627	1.80413
A_23_P218068	PLEKHA5	Homo sapiens pleckstrin homology domain containing, family A member 5 (PLEKHA5), mRNA [NM_019012]	1.91839	11.0017	-8.43416	0.000611795	0.0781885	0.511592
A_23_P127584	NNMT	Homo sapiens nicotinamide N-methyltransferase (NNMT), mRNA [NM_006169]	1.90568	13.1681	-7.55624	0.00097936	0.0820164	0.0400317
A_23_P211910	PLOD2	Homo sapiens procollagen-lysine, 2-oxoglutarate 5-dioxygenase 2 (PLOD2), transcript variant 1, mRNA [NM_182943]	1.898	11.2429	-12.301	0.000117489	0.0617775	2.01693
A_24_P938342	AF264621	Homo sapiens uncharacterized gastric protein YA42P mRNA, partial cds. [AF264621]	1.87868	13.8529	-13.4963	7.79e-05	0.0531226	2.34774
A_23_P406135	IFT172	Homo sapiens intraflagellar transport 172 homolog (Chlamydomonas) (IFT172), mRNA [NM_015662]	1.87148	11.6139	-8.09858	0.000728408	0.0801892	0.338539
A_23_P160920	PDZK1IP1	Homo sapiens PDZK1 interacting protein 1 (PDZK1IP1), mRNA [NM_005764]	1.87137	10.5356	-13.7639	7.14e-05	0.0520886	2.41534
A_23_P98350	BIRC3	Homo sapiens baculoviral IAP repeat-containing 3 (BIRC3), transcript variant 1, mRNA [NM_001165]	1.87118	14.3999	-9.23808	0.000412671	0.0781222	0.893545
A_23_P166797	RTP4	Homo sapiens receptor (chemosensory) transporter protein 4 (RTP4), mRNA [NM_022147]	1.85976	9.86037	-11.7049	0.000146332	0.0634627	1.83238
A_24_P33525	A_24_P33525	Unknown	1.85331	11.0185	-13.378	8.1e-05	0.0531226	2.31714
A_23_P213385	BASP1	Homo sapiens brain abundant, membrane attached signal protein 1 (BASP1), mRNA [NM_006317]	1.85101	12.09	-8.52851	0.000583164	0.0781885	0.558739
A_23_P14515	ACOT4	Homo sapiens acyl-CoA thioesterase 4 (ACOT4), mRNA [NM_152331]	1.8474	9.48592	-15.075	4.76e-05	0.0468099	2.71684
A_23_P217804	CDC2L1	Homo sapiens cell division cycle 2-like 1 (PITSLRE proteins) (CDC2L1), transcript variant 3, mRNA [NM_033487]	1.84618	12.6281	-8.65567	0.000547096	0.0781885	0.621268
A_23_P67042	MOCOS	Homo sapiens molybdenum cofactor sulfurase (MOCOS), mRNA [NM_017947]	1.83804	10.3931	-7.75089	0.000878794	0.0807757	0.149964
A_32_P46214	SLC9A9	Homo sapiens solute carrier family 9 (sodium/hydrogen exchanger), member 9 (SLC9A9), mRNA [NM_173653]	1.83679	9.70056	-12.6316	0.000104472	0.0590194	2.11342
A_23_P7144	CXCL1	Homo sapiens chemokine (C-X-C motif) ligand 1 (melanoma growth stimulating activity, alpha) (CXCL1), mRNA [NM_001511]	1.83514	11.4436	-9.87193	0.000309107	0.0709535	1.16555
A_23_P404162	HDAC9	Homo sapiens histone deacetylase 9 (HDAC9), transcript variant 3, mRNA [NM_014707]	1.82603	9.11013	-13.4468	7.92e-05	0.0531226	2.33498
A_23_P29975	C4orf19	Homo sapiens chromosome 4 open reading frame 19 (C4orf19), mRNA [NM_018302]	1.81856	9.47508	-14.7109	5.31e-05	0.0468099	2.63778
A_32_P7176	AW949170	AW949170 QV4-FT0006-110500-206-c01 FT0006 Homo sapiens cDNA, mRNA sequence [AW949170]	1.80583	9.70367	-11.6366	0.000150159	0.0634627	1.81032
A_23_P42718	NFE2L3	Homo sapiens nuclear factor (erythroid-derived 2)-like 3 (NFE2L3), mRNA [NM_004289]	1.80127	10.6135	-14.5387	5.59e-05	0.0468099	2.59917
A_23_P169137	NINJ1	Homo sapiens ninjurin 1 (NINJ1), mRNA [NM_004148]	1.79496	12.0283	-7.62939	0.000940017	0.0815601	0.0817207
A_23_P67042	MOCOS	Homo sapiens molybdenum cofactor sulfurase (MOCOS), mRNA [NM_017947]	1.79323	10.3092	-11.1485	0.00018137	0.0643269	1.64681
A_23_P17269	KIAA1212	Homo sapiens KIAA1212 (KIAA1212), mRNA [NM_018084]	1.79175	9.96719	-8.07671	0.000736902	0.0801892	0.326961
A_23_P137016	SAT1	Homo sapiens spermidine/spermine N1-acetyltransferase 1 (SAT1), mRNA [NM_002970]	1.78838	13.4849	-13.6452	7.42e-05	0.0524038	2.38563
A_23_P64873	DCN	Homo sapiens decorin (DCN), transcript variant A1, mRNA [NM_001920]	1.78641	11.6739	-8.71543	0.000531078	0.0781222	0.650264
A_23_P19020	SNCAIP	Homo sapiens synuclein, alpha interacting protein (synphilin) (SNCAIP), mRNA [NM_005460]	1.78636	9.4084	-15.1148	4.7e-05	0.0468099	2.72529
A_23_P344451	HDGFRP3	Homo sapiens hepatoma-derived growth factor, related protein 3 (HDGFRP3), mRNA [NM_016073]	1.78034	11.6043	-11.094	0.000185321	0.0643269	1.62791
A_23_P81898	UBD	Homo sapiens ubiquitin D (UBD), mRNA [NM_006398]	1.77606	9.48359	-10.4089	0.000245183	0.0691781	1.37812
A_23_P50638	LRG1	Homo sapiens leucine-rich alpha-2-glycoprotein 1 (LRG1), mRNA [NM_052972]	1.77285	9.99359	-13.7146	7.25e-05	0.0520886	2.40304
A_23_P201808	PPAP2B	Homo sapiens phosphatidic acid phosphatase type 2B (PPAP2B), transcript variant 1, mRNA [NM_003713]	1.75778	10.3721	-11.8351	0.000139354	0.0634627	1.87392
A_23_P120103	KCNS3	Homo sapiens potassium voltage-gated channel, delayed-rectifier, subfamily S, member 3 (KCNS3), mRNA [NM_002252]	1.7484	9.9306	-12.1997	0.000121866	0.0620605	1.98656
A_23_P366366	SCRN1	Homo sapiens secernin 1 (SCRN1), mRNA [NM_014766]	1.74528	13.3879	-9.85113	0.000311967	0.0712482	1.157
A_23_P171296	MPP1	Homo sapiens membrane protein, palmitoylated 1, 55kDa (MPP1), mRNA [NM_002436]	1.74368	9.35576	-9.34361	0.000392801	0.0778782	0.940516
A_23_P11071	PORCN	Homo sapiens porcupine homolog (Drosophila) (PORCN), transcript variant B, mRNA [NM_203473]	1.73615	12.7521	-7.89613	0.000811805	0.0807757	0.229922
A_23_P384512	ZNF22	Homo sapiens zinc finger protein 22 (KOX 15) (ZNF22), mRNA [NM_006963]	1.7258	10.0977	-9.16072	0.000428015	0.0781222	0.858661
A_24_P326084	HLA-DQA1	Human (clones 5, 9) MHC class II HLA-DQA1*03011 mRNA, partial cds. [L34088]	1.71874	9.76784	-10.5493	0.000231201	0.0691781	1.43117
A_23_P422831	C9orf61	Homo sapiens chromosome 9 open reading frame 61 (C9orf61), mRNA [NM_004816]	1.70841	9.51167	-12.8828	9.57e-05	0.055503	2.18411
A_23_P67042	MOCOS	Homo sapiens molybdenum cofactor sulfurase (MOCOS), mRNA [NM_017947]	1.69815	10.6643	-14.1797	6.25e-05	0.0495944	2.51612
A_23_P58117	SHROOM3	Homo sapiens shroom family member 3 (SHROOM3), mRNA [NM_020859]	1.69145	11.5628	-8.62544	0.000555421	0.0781885	0.606505
A_23_P22682	ARMCX1	Homo sapiens armadillo repeat containing, X-linked 1 (ARMCX1), mRNA [NM_016608]	1.68757	8.99838	-11.7339	0.000144739	0.0634627	1.84171
A_23_P308305	ENST00000317571	CDNA FLJ90394 fis, clone NT2RP2005632. (Fragment). [Source:Uniprot/SPTREMBL;Acc:Q8NCA1] [ENST00000317571]	1.67289	10.7112	-7.65854	0.000924869	0.0815601	0.0982102
A_23_P104188	ELF3	Homo sapiens E74-like factor 3 (ets domain transcription factor, epithelial-specific ) (ELF3), mRNA [NM_004433]	1.6728	10.6407	-7.64472	0.000932016	0.0815601	0.0903997
A_23_P45304	XK	Homo sapiens X-linked Kx blood group (McLeod syndrome) (XK), mRNA [NM_021083]	1.67014	9.06818	-11.1882	0.000178549	0.0643269	1.66053
A_23_P94754	TNFSF15	Homo sapiens tumor necrosis factor (ligand) superfamily, member 15 (TNFSF15), mRNA [NM_005118]	1.66305	9.42524	-12.4364	0.000111931	0.0605473	2.05695
A_24_P251534	CTDSPL	Homo sapiens CTD (carboxy-terminal domain, RNA polymerase II, polypeptide A) small phosphatase-like (CTDSPL), transcript variant 1, mRNA [NM_001008392]	1.65531	12.2404	-8.24598	0.000674149	0.0795953	0.415598
A_24_P174063	A_24_P174063	Unknown	1.63326	10.9162	-10.9248	0.000198284	0.0659293	1.56831
A_23_P67042	MOCOS	Homo sapiens molybdenum cofactor sulfurase (MOCOS), mRNA [NM_017947]	1.62992	10.3934	-11.0379	0.000189503	0.0649193	1.60829
A_23_P53176	FOLR1	Homo sapiens folate receptor 1 (adult) (FOLR1), transcript variant 1, mRNA [NM_016725]	1.62375	9.50955	-8.66634	0.000544195	0.0781222	0.626461
A_24_P331704	KRT80	Homo sapiens keratin 80 (KRT80), mRNA [NM_182507]	1.62018	10.2396	-11.5275	0.000156529	0.0643269	1.77468
A_23_P145336	HLA-DRB3	Homo sapiens major histocompatibility complex, class II, DR beta 3, mRNA (cDNA clone MGC:117330 IMAGE:4385464), complete cds. [BC106057]	1.61896	9.92588	-10.0822	0.000281916	0.0703958	1.25064
A_23_P91491	C21orf59	Homo sapiens chromosome 21 open reading frame 59 (C21orf59), mRNA [NM_021254]	1.60889	12.7968	-8.12192	0.000719477	0.0801892	0.350849
A_23_P83781	PSCD1	Homo sapiens pleckstrin homology, Sec7 and coiled-coil domains 1(cytohesin 1) (PSCD1), transcript variant 1, mRNA [NM_004762]	1.60381	12.7034	-8.50877	0.00058902	0.0781885	0.548925
A_23_P121926	SEPP1	Homo sapiens selenoprotein P, plasma, 1 (SEPP1), mRNA [NM_005410]	1.59774	10.6003	-10.7131	0.000216079	0.0691781	1.49186
A_23_P76109	MGC7036	Homo sapiens hypothetical protein MGC7036 (MGC7036), mRNA [NM_145058]	1.58686	12.2467	-7.84641	0.000834021	0.0807757	0.202743
A_24_P218259	AK124390	Homo sapiens cDNA FLJ42399 fis, clone ASTRO2003024. [AK124390]	1.58573	9.21559	-10.462	0.000239779	0.0691781	1.3983
A_23_P118203	LOC124220	Homo sapiens similar to common salivary protein 1 (LOC124220), mRNA [NM_145252]	1.58476	9.80751	-12.8359	9.73e-05	0.0556946	2.17108
A_24_P165949	CLDN1	Homo sapiens claudin 1 (CLDN1), mRNA [NM_021101]	1.58064	14.4299	-8.9399	0.000475768	0.0781222	0.756968
A_24_P343233	HLA-DRB1	Homo sapiens major histocompatibility complex, class II, DR beta 1 (HLA-DRB1), mRNA [NM_002124]	1.57964	10.7952	-11.3875	0.000165193	0.0643269	1.72818
A_32_P34444	FHOD3	Homo sapiens formin homology 2 domain containing 3 (FHOD3), mRNA [NM_025135]	1.57194	12.5534	-10.1344	0.000275615	0.0703958	1.27141
A_23_P142310	MKNK2	Homo sapiens MAP kinase interacting serine/threonine kinase 2 (MKNK2), transcript variant 1, mRNA [NM_017572]	1.57119	14.1451	-7.83527	0.000839096	0.0807757	0.196629
A_32_P96776	THC2666804	Q8WVI0_HUMAN (Q8WVI0) LOC440957 protein (Fragment), partial (16%) [THC2666804]	1.55431	12.4164	-7.9567	0.000785697	0.0801892	0.262763
A_23_P153662	LGALS14	Homo sapiens lectin, galactoside-binding, soluble, 14 (LGALS14), transcript variant 2, mRNA [NM_203471]	1.54951	9.10619	-7.81188	0.00084988	0.0807757	0.183753
A_24_P343233	HLA-DRB1	Homo sapiens major histocompatibility complex, class II, DR beta 1 (HLA-DRB1), mRNA [NM_002124]	1.54815	10.8093	-11.6419	0.000149857	0.0634627	1.81204
A_23_P5912	YTHDF1	Homo sapiens YTH domain family, member 1 (YTHDF1), mRNA [NM_017798]	1.53943	12.4726	-10.6498	0.000221778	0.0691781	1.46856
A_23_P120594	ACSS1	Homo sapiens acyl-CoA synthetase short-chain family member 1 (ACSS1), nuclear gene encoding mitochondrial protein, mRNA [NM_032501]	1.53935	11.726	-8.16542	0.000703175	0.0801438	0.373687
A_24_P365975	COL8A2	Homo sapiens collagen, type VIII, alpha 2 (COL8A2), mRNA [NM_005202]	1.53534	9.05932	-10.0569	0.000285027	0.0703958	1.24054
A_24_P860781	AK092921	Homo sapiens cDNA FLJ35602 fis, clone SPLEN2009088, highly similar to HLA CLASS I HISTOCOMPATIBILITY ANTIGEN. [AK092921]	1.53354	11.8692	-8.15055	0.000708694	0.0801438	0.3659
A_23_P213424	ENC1	Homo sapiens ectodermal-neural cortex (with BTB-like domain) (ENC1), mRNA [NM_003633]	1.53306	10.6751	-8.69488	0.000536521	0.0781222	0.640322
A_23_P88439	MTAC2D1	Homo sapiens membrane targeting (tandem) C2 domain containing 1 (MTAC2D1), mRNA [NM_152332]	1.52865	9.4512	-12.2124	0.000121304	0.0620605	1.99041
A_23_P21207	UBE1L	Homo sapiens ubiquitin-activating enzyme E1-like (UBE1L), mRNA [NM_003335]	1.52852	9.32467	-9.72685	0.000329735	0.0724172	1.10539
A_32_P351968	HLA-DMB	Homo sapiens major histocompatibility complex, class II, DM beta (HLA-DMB), mRNA [NM_002118]	1.52496	8.52241	-10.8282	0.00020617	0.0676349	1.53371
A_23_P200838	KMO	Homo sapiens kynurenine 3-monooxygenase (kynurenine 3-hydroxylase) (KMO), mRNA [NM_003679]	1.52404	9.20262	-10.498	0.00023619	0.0691781	1.41192
A_24_P297539	UBE2C	Homo sapiens ubiquitin-conjugating enzyme E2C (UBE2C), transcript variant 6, mRNA [NM_181803]	1.5179	13.3287	-11.08	0.000186352	0.0643269	1.62304
A_23_P27315	EMILIN2	Homo sapiens elastin microfibril interfacer 2 (EMILIN2), mRNA [NM_032048]	1.51571	9.41578	-8.4401	0.000609944	0.0781885	0.514579
A_23_P344531	SYNPO	Synaptopodin. [Source:Uniprot/SWISSPROT;Acc:Q8N3V7] [ENST00000307662]	1.51005	11.7629	-10.57	0.000229217	0.0691781	1.43893
A_23_P358917	CYP3A7	Homo sapiens cytochrome P450, family 3, subfamily A, polypeptide 7 (CYP3A7), mRNA [NM_000765]	1.50964	9.73649	-11.1606	0.000180504	0.0643269	1.651
A_23_P79842	PIGT	Homo sapiens phosphatidylinositol glycan anchor biosynthesis, class T (PIGT), mRNA [NM_015937]	1.50318	13.6418	-10.9991	0.00019246	0.0651234	1.59465
A_24_P322353	PSTPIP2	Homo sapiens proline-serine-threonine phosphatase interacting protein 2 (PSTPIP2), mRNA [NM_024430]	1.50152	11.3233	-8.1901	0.000694123	0.0800721	0.386582
A_23_P106405	NDN	Homo sapiens necdin homolog (mouse) (NDN), mRNA [NM_002487]	1.48437	8.79042	-8.03326	0.000754136	0.0801892	0.303847
A_23_P406928	ENST00000361567	NADH-ubiquinone oxidoreductase chain 5 (EC 1.6.5.3) (NADH dehydrogenase subunit 5). [Source:Uniprot/SWISSPROT;Acc:P03915] [ENST00000361567]	1.48381	14.2399	-10.9923	0.00019298	0.0651234	1.59227
A_23_P116235	MDK	Homo sapiens midkine (neurite growth-promoting factor 2) (MDK), transcript variant 1, mRNA [NM_001012334]	1.48194	13.9135	-9.00691	0.000460624	0.0781222	0.788167
A_24_P123632	AF034174	AF034174 Human mRNA (Tripodis and Ragoussis) Homo sapiens cDNA clone ntcon3 contig, mRNA sequence [AF034174]	1.47125	10.7653	-7.67874	0.000914549	0.0814324	0.109588
A_24_P730256	A_24_P730256	Unknown	1.46973	11.8157	-9.67637	0.000337301	0.0725579	1.08417
A_23_P411296	CEBPB	Homo sapiens CCAAT/enhancer binding protein (C/EBP), beta (CEBPB), mRNA [NM_005194]	1.46889	14.2875	-10.1864	0.000269515	0.070367	1.29192
A_24_P95059	ZP3	Homo sapiens zona pellucida glycoprotein 3 (sperm receptor) (ZP3), mRNA [NM_007155]	1.4614	11.1376	-9.65828	0.000340062	0.0725579	1.07653
A_23_P17269	KIAA1212	Homo sapiens KIAA1212 (KIAA1212), mRNA [NM_018084]	1.45581	9.91463	-12.1934	0.000122145	0.0620605	1.98466
A_23_P52888	MPPED2	Homo sapiens metallophosphoesterase domain containing 2 (MPPED2), mRNA [NM_001584]	1.45009	9.41022	-9.41257	0.00038044	0.0768013	0.97084
A_32_P48256	DB381305	DB381305 PLACE3 Homo sapiens cDNA clone PLACE3000400 3', mRNA sequence [DB381305]	1.44731	12.1591	-9.93259	0.000300948	0.0703958	1.19036
A_23_P411296	CEBPB	Homo sapiens CCAAT/enhancer binding protein (C/EBP), beta (CEBPB), mRNA [NM_005194]	1.44548	14.2203	-9.01005	0.000459928	0.0781222	0.789623
A_23_P50498	FTL	Homo sapiens ferritin, light polypeptide (FTL), mRNA [NM_000146]	1.44421	14.5301	-8.20404	0.000689074	0.0800476	0.393843
A_32_P190864	THC2718727	Unknown	1.44221	11.5997	-8.49205	0.000594035	0.0781885	0.540592
A_24_P370472	HLA-DRB4	Homo sapiens major histocompatibility complex, class II, DR beta 4 (HLA-DRB4), mRNA [NM_021983]	1.4376	9.3081	-7.87593	0.000820745	0.0807757	0.218903
A_24_P298877	C1orf174	Homo sapiens chromosome 1 open reading frame 174 (C1orf174), mRNA [NM_207356]	1.43112	12.4221	-8.88178	0.00048939	0.0781222	0.729671
A_23_P42306	HLA-DMA	Homo sapiens major histocompatibility complex, class II, DM alpha (HLA-DMA), mRNA [NM_006120]	1.4295	10.0098	-10.4743	0.000238543	0.0691781	1.40297
A_32_P104334	AW972815	EST384910 MAGE resequences, MAGL Homo sapiens cDNA, mRNA sequence [AW972815]	1.4254	10.4117	-9.53466	0.000359691	0.074375	1.02381
A_32_P23838	CYP4V2	Homo sapiens cytochrome P450, family 4, subfamily V, polypeptide 2 (CYP4V2), mRNA [NM_207352]	1.42399	9.91053	-11.2544	0.000173972	0.0643269	1.6832
A_23_P162589	VDR	Homo sapiens vitamin D (1,25- dihydroxyvitamin D3) receptor (VDR), transcript variant 2, mRNA [NM_001017535]	1.41858	11.511	-8.0711	0.0007391	0.0801892	0.323986
A_24_P346644	AL050206	Homo sapiens mRNA; cDNA DKFZp586F1523 (from clone DKFZp586F1523). [AL050206]	1.40612	10.8431	-7.78215	0.000863831	0.0807757	0.167317
A_23_P163467	FLJ43339	Homo sapiens FLJ43339 protein (FLJ43339), mRNA [NM_207380]	1.40556	13.2269	-7.76154	0.000873661	0.0807757	0.155885
A_23_P119353	RASIP1	Homo sapiens Ras interacting protein 1 (RASIP1), mRNA [NM_017805]	1.40465	9.11242	-9.15702	0.000428764	0.0781222	0.856987
A_23_P411296	CEBPB	Homo sapiens CCAAT/enhancer binding protein (C/EBP), beta (CEBPB), mRNA [NM_005194]	1.40172	14.3655	-8.27485	0.000664102	0.0792835	0.430495
A_23_P887	IKBKE	Homo sapiens inhibitor of kappa light polypeptide gene enhancer in B-cells, kinase epsilon (IKBKE), mRNA [NM_014002]	1.40033	9.36575	-7.57052	0.000971525	0.0820164	0.048207
A_23_P26954	VAT1	Homo sapiens vesicle amine transport protein 1 homolog (T. californica) (VAT1), mRNA [NM_006373]	1.38873	11.064	-10.2715	0.000259875	0.069937	1.32521
A_23_P135494	CLIC4	Homo sapiens chloride intracellular channel 4 (CLIC4), mRNA [NM_013943]	1.38338	13.7167	-9.94059	0.000299892	0.0703958	1.19361
A_23_P150053	ACTA2	Homo sapiens actin, alpha 2, smooth muscle, aorta (ACTA2), mRNA [NM_001613]	1.38249	9.98848	-7.7006	0.000903532	0.0810902	0.121869
A_24_P626850	H6PD	Homo sapiens hexose-6-phosphate dehydrogenase (glucose 1-dehydrogenase) (H6PD), mRNA [NM_004285]	1.38115	9.76669	-7.76798	0.000870572	0.0807757	0.159464
A_23_P167389	CENTD3	Homo sapiens centaurin, delta 3 (CENTD3), mRNA [NM_022481]	1.38083	10.582	-8.4379	0.00061063	0.0781885	0.513472
A_23_P371276	C18orf23	Homo sapiens cDNA FLJ34218 fis, clone FCBBF3022311. [AK091537]	1.37472	9.46568	-11.2663	0.000173163	0.0643269	1.68726
A_23_P14804	TSPAN3	Homo sapiens tetraspanin 3 (TSPAN3), transcript variant 1, mRNA [NM_005724]	1.37379	13.8924	-9.5174	0.00036254	0.0745184	1.01638
A_32_P167791	ST13	Homo sapiens suppression of tumorigenicity 13 (colon carcinoma) (Hsp70 interacting protein) (ST13), mRNA [NM_003932]	1.3639	13.2673	-9.96452	0.000296759	0.0703958	1.20333
A_23_P91910	PLSCR4	Homo sapiens phospholipid scramblase 4 (PLSCR4), mRNA [NM_020353]	1.36194	10.5352	-9.67487	0.000337528	0.0725579	1.08354
A_23_P411296	CEBPB	Homo sapiens CCAAT/enhancer binding protein (C/EBP), beta (CEBPB), mRNA [NM_005194]	1.36089	14.4377	-11.3813	0.000165588	0.0643269	1.72611
A_23_P47924	PTPRR	Homo sapiens protein tyrosine phosphatase, receptor type, R (PTPRR), transcript variant 1, mRNA [NM_002849]	1.35623	9.95994	-10.3656	0.000249699	0.0691781	1.36156
A_23_P421423	TNFAIP2	Homo sapiens tumor necrosis factor, alpha-induced protein 2 (TNFAIP2), mRNA [NM_006291]	1.35547	13.0034	-9.04964	0.000451272	0.0781222	0.807905
A_23_P419213	KIAA1407	Homo sapiens KIAA1407 (KIAA1407), mRNA [NM_020817]	1.35296	10.3106	-8.56078	0.000573745	0.0781885	0.574717
A_32_P46510	ZC3H6	Homo sapiens zinc finger CCCH-type containing 6 (ZC3H6), mRNA [NM_198581]	1.34798	11.5998	-7.74643	0.000880954	0.0807757	0.147481
A_32_P153361	A_32_P153361	Unknown	1.34675	9.1437	-7.80177	0.000854595	0.0807757	0.178169
A_24_P358205	A_24_P358205	Unknown	1.34428	14.9154	-7.94216	0.000791872	0.0801892	0.254904
A_32_P6139	THC2668561	Unknown	1.34232	8.27948	-10.9446	0.000196704	0.0658887	1.57538
A_23_P41765	IRF1	Homo sapiens interferon regulatory factor 1 (IRF1), mRNA [NM_002198]	1.34153	10.1969	-8.85231	0.000496481	0.0781222	0.715737
A_23_P52266	IFIT1	Homo sapiens interferon-induced protein with tetratricopeptide repeats 1 (IFIT1), transcript variant 2, mRNA [NM_001548]	1.34099	11.2476	-9.31776	0.00039756	0.0778782	0.929073
A_23_P67042	MOCOS	Homo sapiens molybdenum cofactor sulfurase (MOCOS), mRNA [NM_017947]	1.34071	10.8385	-10.1484	0.000273961	0.0703958	1.27693
A_23_P11800	CAMK2N1	Homo sapiens calcium/calmodulin-dependent protein kinase II inhibitor 1 (CAMK2N1), mRNA [NM_018584]	1.33898	14.5203	-9.0823	0.000444277	0.0781222	0.822915
A_23_P28538	MRPS5	Homo sapiens mitochondrial ribosomal protein S5 (MRPS5), nuclear gene encoding mitochondrial protein, mRNA [NM_031902]	1.33678	12.5434	-7.62284	0.000943458	0.0815601	0.0780109
A_23_P135273	DNM1	Homo sapiens dynamin 1 (DNM1), transcript variant 2, mRNA [NM_001005336]	1.32883	9.75623	-8.53383	0.000581601	0.0781885	0.561374
A_23_P99540	ZFP36L1	Homo sapiens zinc finger protein 36, C3H type-like 1 (ZFP36L1), mRNA [NM_004926]	1.32772	14.8695	-10.5447	0.000231641	0.0691781	1.42946
A_24_P630109	AF007192	Homo sapiens SIB 297 intestinal mucin (MUC3) mRNA, partial cds. [AF007192]	1.32541	10.9346	-7.97392	0.000778462	0.0801892	0.272043
A_23_P216610	SUSD1	Homo sapiens sushi domain containing 1 (SUSD1), mRNA [NM_022486]	1.32328	8.9881	-9.64443	0.000342196	0.0726485	1.07067
A_24_P343233	HLA-DRB1	Homo sapiens major histocompatibility complex, class II, DR beta 1 (HLA-DRB1), mRNA [NM_002124]	1.32237	10.9417	-9.78239	0.000321647	0.0722047	1.12856
A_23_P429950	KAL1	Homo sapiens Kallmann syndrome 1 sequence (KAL1), mRNA [NM_000216]	1.31904	9.39154	-10.34	0.000252419	0.0691781	1.35172
A_24_P203502	LOC284288	PREDICTED: Homo sapiens similar to ribosomal protein L24-like (LOC284288), mRNA [XM_210365]	1.31693	11.2817	-7.95671	0.000785693	0.0801892	0.262768
A_23_P82814	FBXO32	Homo sapiens F-box protein 32 (FBXO32), transcript variant 1, mRNA [NM_058229]	1.31672	12.0052	-7.74749	0.000880442	0.0807757	0.148069
A_24_P14464	WFDC2	Homo sapiens WAP four-disulfide core domain 2 (WFDC2), transcript variant 2, mRNA [NM_080736]	1.31612	13.8389	-9.19607	0.000420918	0.0781222	0.874651
A_23_P257924	ETS2	Homo sapiens v-ets erythroblastosis virus E26 oncogene homolog 2 (avian) (ETS2), mRNA [NM_005239]	1.30919	13.6317	-8.26863	0.000666248	0.0792835	0.427294
A_23_P253622	KIAA1641	Homo sapiens KIAA1641 (KIAA1641), mRNA [NM_020970]	1.30911	11.404	-9.77616	0.000322542	0.0722047	1.12597
A_32_P65473	ENST00000330640	KIAA1244 (KIAA1244), mRNA [Source:RefSeq_dna;Acc:NM_020340] [ENST00000330640]	1.30725	8.79065	-9.65761	0.000340165	0.0725579	1.07625
A_23_P25964	GALC	Homo sapiens galactosylceramidase (GALC), transcript variant 1, mRNA [NM_000153]	1.30534	8.67221	-8.89269	0.000486799	0.0781222	0.734809
A_23_P209636	CDC42EP3	Homo sapiens CDC42 effector protein (Rho GTPase binding) 3 (CDC42EP3), mRNA [NM_006449]	1.28988	13.4567	-7.95285	0.000787328	0.0801892	0.260682
A_23_P76718	NEK3	Homo sapiens NIMA (never in mitosis gene a)-related kinase 3 (NEK3), transcript variant 1, mRNA [NM_002498]	1.28806	9.47971	-8.97443	0.00046789	0.0781222	0.773081
A_24_P230176	MGC16597	Homo sapiens similar to RIKEN cDNA 3110023B02, mRNA (cDNA clone MGC:16597 IMAGE:4110481), complete cds. [BC009369]	1.28435	12.531	-7.55907	0.0009778	0.0820164	0.0416543
A_23_P67042	MOCOS	Homo sapiens molybdenum cofactor sulfurase (MOCOS), mRNA [NM_017947]	1.28224	11.2529	-7.73876	0.000884686	0.0807757	0.143206
A_23_P85209	IL13RA2	Homo sapiens interleukin 13 receptor, alpha 2 (IL13RA2), mRNA [NM_000640]	1.28152	8.94775	-7.79362	0.000858413	0.0807757	0.17367
A_23_P476	MPZL1	Homo sapiens myelin protein zero-like 1 (MPZL1), transcript variant 1, mRNA [NM_003953]	1.28053	13.1218	-10.7287	0.000214701	0.0691781	1.49758
A_23_P411296	CEBPB	Homo sapiens CCAAT/enhancer binding protein (C/EBP), beta (CEBPB), mRNA [NM_005194]	1.27151	14.2808	-7.68649	0.000910622	0.0813801	0.113951
A_23_P121374	SEMA5B	Homo sapiens sema domain, seven thrombospondin repeats (type 1 and type 1-like), transmembrane domain (TM) and short cytoplasmic domain, (semaphorin) 5B (SEMA5B), transcript variant 1, mRNA [NM_001031702]	1.26755	9.323	-9.66251	0.000339415	0.0725579	1.07832
A_23_P218774	RAC2	Homo sapiens ras-related C3 botulinum toxin substrate 2 (rho family, small GTP binding protein Rac2) (RAC2), mRNA [NM_002872]	1.25896	13.3579	-8.92935	0.000478205	0.0781222	0.752031
A_23_P11787	WNT4	Homo sapiens wingless-type MMTV integration site family, member 4 (WNT4), mRNA [NM_030761]	1.25676	9.88234	-10.4771	0.000238264	0.0691781	1.40402
A_23_P363968	C1RL	Homo sapiens complement component 1, r subcomponent-like (C1RL), mRNA [NM_016546]	1.25617	11.2078	-7.85047	0.000832177	0.0807757	0.204974
A_23_P17269	KIAA1212	Homo sapiens KIAA1212 (KIAA1212), mRNA [NM_018084]	1.2517	9.8336	-8.97939	0.000466772	0.0781222	0.775389
A_23_P165927	STMN3	Homo sapiens stathmin-like 3 (STMN3), mRNA [NM_015894]	1.2503	13.8113	-9.01158	0.00045959	0.0781222	0.790331
A_24_P174316	FLJ10081	Homo sapiens hypothetical protein FLJ10081 (FLJ10081), mRNA [NM_017991]	1.2456	10.7696	-8.96069	0.000471005	0.0781222	0.766681
A_23_P17575	AHCY	Homo sapiens S-adenosylhomocysteine hydrolase (AHCY), mRNA [NM_000687]	1.24273	14.9693	-7.71282	0.000897443	0.0810027	0.128717
A_23_P134176	SOD2	Homo sapiens superoxide dismutase 2, mitochondrial (SOD2), nuclear gene encoding mitochondrial protein, transcript variant 2, mRNA [NM_001024465]	1.24141	13.3233	-7.76761	0.00087075	0.0807757	0.159258
A_24_P376483	HLA-A	Homo sapiens major histocompatibility complex, class I, A (HLA-A), mRNA [NM_002116]	1.23997	14.0938	-10.3504	0.000251312	0.0691781	1.35571
A_23_P2801	ELF1	Homo sapiens E74-like factor 1 (ets domain transcription factor) (ELF1), mRNA [NM_172373]	1.23819	13.0142	-8.87172	0.000491798	0.0781222	0.724919
A_23_P121326	CYB561D2	Homo sapiens cytochrome b-561 domain containing 2 (CYB561D2), mRNA [NM_007022]	1.23611	10.3729	-9.09025	0.000442595	0.0781222	0.826556
A_24_P167877	LOC440353	Homo sapiens nuclear pore complex interacting protein pseudogene (LOC440353) on chromosome 16 [NR_002603]	1.23602	14.2052	-7.54203	0.00098723	0.0820164	0.0318807
A_23_P130995	FXYD5	Homo sapiens FXYD domain containing ion transport regulator 5 (FXYD5), transcript variant 1, mRNA [NM_144779]	1.22826	12.8032	-8.29467	0.000657306	0.0792624	0.440689
A_23_P215419	ICA1	Homo sapiens islet cell autoantigen 1, 69kDa (ICA1), transcript variant 2, mRNA [NM_004968]	1.22361	8.60459	-8.68985	0.000537865	0.0781222	0.637881
A_23_P46141	CTSS	Homo sapiens cathepsin S (CTSS), mRNA [NM_004079]	1.21576	9.35436	-9.99751	0.000292504	0.0703958	1.21667
A_23_P79518	IL1B	Homo sapiens interleukin 1, beta (IL1B), mRNA [NM_000576]	1.21416	10.818	-7.52104	0.000998999	0.0820164	0.0198049
A_32_P50187	BC009735	Homo sapiens cDNA clone IMAGE:3878708, partial cds. [BC009735]	1.21117	11.1419	-8.44736	0.00060769	0.0781885	0.518226
A_23_P342275	ADAMTS1	Homo sapiens ADAM metallopeptidase with thrombospondin type 1 motif, 1 (ADAMTS1), mRNA [NM_006988]	1.2095	8.91013	-8.8016	0.00050897	0.0781222	0.691632
A_24_P230057	LOC647913	PREDICTED: Homo sapiens similar to Keratin, type I cytoskeletal 18 (Cytokeratin-18) (CK-18) (Keratin-18) (K18) (LOC647913), mRNA [XR_018216]	1.20857	10.237	-7.99368	0.000770258	0.0801892	0.282664
A_23_P57760	ACPL2	Homo sapiens acid phosphatase-like 2 (ACPL2), transcript variant 1, mRNA [NM_152282]	1.2043	9.4789	-9.71495	0.000331499	0.0724172	1.1004
A_23_P206212	THBS1	Homo sapiens thrombospondin 1 (THBS1), mRNA [NM_003246]	1.20328	13.283	-8.43952	0.000610126	0.0781885	0.514285
A_24_P594683	LOC645592	PREDICTED: Homo sapiens similar to peptidylprolyl isomerase A isoform 1 (LOC645592), mRNA [XR_019387]	1.20208	12.6435	-8.07236	0.000738605	0.0801892	0.324655
A_24_P14584	BACE2	Homo sapiens beta-site APP-cleaving enzyme 2 (BACE2), transcript variant a, mRNA [NM_012105]	1.19917	13.4863	-9.24574	0.000411188	0.0781222	0.896978
A_24_P92661	LOC401863	PREDICTED: Homo sapiens similar to ribosomal protein L10a (LOC401863), mRNA [XR_019597]	1.19321	14.3942	-8.81776	0.000504949	0.0781222	0.699332
A_23_P96383	SRPX	Homo sapiens sushi-repeat-containing protein, X-linked (SRPX), mRNA [NM_006307]	1.19287	9.47929	-7.86339	0.00082635	0.0807757	0.212051
A_23_P124084	LOXL1	Homo sapiens lysyl oxidase-like 1 (LOXL1), mRNA [NM_005576]	1.19228	10.2977	-8.93213	0.000477561	0.0781222	0.753334
A_23_P114740	CFH	Homo sapiens complement factor H (CFH), transcript variant 1, mRNA [NM_000186]	1.19103	8.82333	-7.943	0.000791512	0.0801892	0.255361
A_23_P43679	ZNF618	Homo sapiens zinc finger protein 618 (ZNF618), mRNA [NM_133374]	1.19075	9.68817	-9.022	0.000457294	0.0781222	0.795151
A_23_P157460	ZNF395	Homo sapiens zinc finger protein 395 (ZNF395), mRNA [NM_018660]	1.18967	9.81889	-7.90831	0.000806469	0.0807304	0.236553
A_24_P221206	TRAPPC5	Homo sapiens trafficking protein particle complex 5 (TRAPPC5), transcript variant 1, mRNA [NM_174894]	1.18734	13.3604	-7.93051	0.00079686	0.0801892	0.248598
A_24_P372012	ICA1	Homo sapiens islet cell autoantigen 1, 69kDa (ICA1), transcript variant 2, mRNA [NM_004968]	1.18531	8.55805	-7.93946	0.000793026	0.0801892	0.253442
A_24_P289471	RNASET2	Homo sapiens ribonuclease T2 (RNASET2), mRNA [NM_003730]	1.1834	12.2743	-8.8033	0.000508547	0.0781222	0.69244
A_32_P58425	PHF13	Homo sapiens PHD finger protein 13 (PHF13), mRNA [NM_153812]	1.17792	11.2053	-9.72512	0.00032999	0.0724172	1.10467
A_24_P306964	A_24_P306964	Unknown	1.17429	13.405	-7.82105	0.000845631	0.0807757	0.188807
A_23_P31489	URG4	Homo sapiens up-regulated gene 4 (URG4), transcript variant 2, mRNA [NM_001077664]	1.16751	10.8975	-9.13312	0.000433655	0.0781222	0.846126
A_23_P64129	HTATIP2	Homo sapiens HIV-1 Tat interactive protein 2, 30kDa (HTATIP2), mRNA [NM_006410]	1.16729	14.0246	-8.14791	0.000709682	0.0801438	0.364513
A_24_P133017	TMEM25	Homo sapiens transmembrane protein 25 (TMEM25), mRNA [NM_032780]	1.16272	9.08026	-8.01145	0.000762967	0.0801892	0.292192
A_23_P67042	MOCOS	Homo sapiens molybdenum cofactor sulfurase (MOCOS), mRNA [NM_017947]	1.16232	10.4972	-7.74932	0.000879556	0.0807757	0.149087
A_23_P376599	RALBP1	Homo sapiens ralA binding protein 1 (RALBP1), mRNA [NM_006788]	1.1551	12.5415	-8.06353	0.000742081	0.0801892	0.319963
A_24_P360529	PDE7A	Homo sapiens phosphodiesterase 7A (PDE7A), transcript variant 2, mRNA [NM_002604]	1.15495	9.04376	-9.7539	0.000325765	0.0724172	1.1167
A_23_P122216	LOX	Homo sapiens lysyl oxidase (LOX), mRNA [NM_002317]	1.15425	9.02924	-8.41999	0.000616243	0.0781885	0.504451
A_23_P390172	RNASEL	Homo sapiens ribonuclease L (2',5'-oligoisoadenylate synthetase-dependent) (RNASEL), mRNA [NM_021133]	1.1516	9.69237	-7.72459	0.000891628	0.0807757	0.135297
A_23_P205997	APH1B	Homo sapiens anterior pharynx defective 1 homolog B (C. elegans) (APH1B), mRNA [NM_031301]	1.14562	9.69874	-8.42248	0.000615457	0.0781885	0.50571
A_23_P87257	MRPL17	Homo sapiens mitochondrial ribosomal protein L17 (MRPL17), nuclear gene encoding mitochondrial protein, mRNA [NM_022061]	1.14328	12.601	-8.27055	0.000665587	0.0792835	0.428279
A_24_P686992	ENST00000288911	Ankyrin repeat domain-containing protein 36A. [Source:Uniprot/SWISSPROT;Acc:Q6UX02] [ENST00000288911]	1.14063	12.3701	-8.54104	0.000579486	0.0781885	0.564949
A_32_P209791	BC040051	Homo sapiens, clone IMAGE:6018828, mRNA. [BC040051]	1.1363	9.75589	-9.53158	0.000360197	0.074375	1.02249
A_23_P29036	IFNGR2	Homo sapiens interferon gamma receptor 2 (interferon gamma transducer 1) (IFNGR2), mRNA [NM_005534]	1.13498	12.673	-8.32036	0.000648625	0.0788462	0.453857
A_24_P934435	AF086077	Homo sapiens full length insert cDNA clone YZ60H05. [AF086077]	1.13464	9.18892	-9.44855	0.000374179	0.0758761	0.986541
A_23_P17065	CCL20	Homo sapiens chemokine (C-C motif) ligand 20 (CCL20), mRNA [NM_004591]	1.13408	8.53083	-8.48356	0.000596597	0.0781885	0.536359
A_24_P118382	A_24_P118382	Unknown	1.13304	13.8615	-8.97868	0.000466932	0.0781222	0.775059
A_23_P378722	SAT1	Homo sapiens spermidine/spermine N1-acetyltransferase 1 (SAT1), mRNA [NM_002970]	1.13081	13.8435	-8.54149	0.000579354	0.0781885	0.565174
A_23_P253932	FAIM	Homo sapiens Fas apoptotic inhibitory molecule (FAIM), transcript variant 1, mRNA [NM_001033030]	1.13024	12.1971	-8.55624	0.000575061	0.0781885	0.57247
A_23_P93349	SLC44A4	Homo sapiens solute carrier family 44, member 4 (SLC44A4), transcript variant 1, mRNA [NM_025257]	1.12463	7.70014	-8.49928	0.000591859	0.0781885	0.5442
A_24_P255763	A_24_P255763	Unknown	1.12356	11.7631	-7.72483	0.00089151	0.0807757	0.135431
A_24_P926960	MEGF6	Homo sapiens multiple EGF-like-domains 6 (MEGF6), mRNA [NM_001409]	1.12092	9.76894	-8.14794	0.000709669	0.0801438	0.364531
A_23_P351734	NPHP4	Homo sapiens nephronophthisis 4 (NPHP4), mRNA [NM_015102]	1.12067	10.183	-7.63809	0.000935464	0.0815601	0.0866512
A_23_P301521	KIAA1462	Novel protein. [Source:Uniprot/SPTREMBL;Acc:Q5T992] [ENST00000375377]	1.11697	9.23451	-8.71858	0.000530251	0.0781222	0.651782
A_23_P44244	SMARCA1	Homo sapiens SWI/SNF related, matrix associated, actin dependent regulator of chromatin, subfamily a, member 1 (SMARCA1), transcript variant 1, mRNA [NM_003069]	1.11657	10.2676	-9.01619	0.000458573	0.0781222	0.792464
A_23_P201342	DVL1	Homo sapiens dishevelled, dsh homolog 1 (Drosophila) (DVL1), transcript variant 2, mRNA [NM_181870]	1.11631	12.8081	-8.7026	0.000534469	0.0781222	0.644059
A_23_P14915	CSNK2A2	Homo sapiens casein kinase 2, alpha prime polypeptide (CSNK2A2), mRNA [NM_001896]	1.11522	10.7607	-7.70645	0.000900614	0.0810902	0.125146
A_23_P30024	NFKB1	Homo sapiens nuclear factor of kappa light polypeptide gene enhancer in B-cells 1 (p105) (NFKB1), mRNA [NM_003998]	1.11315	12.0049	-7.52845	0.000994823	0.0820164	0.0240741
A_23_P202004	PRTFDC1	Homo sapiens phosphoribosyl transferase domain containing 1 (PRTFDC1), mRNA [NM_020200]	1.10748	8.75463	-9.35151	0.00039136	0.0778782	0.944006
A_32_P214943	PCBP2	Homo sapiens poly(rC) binding protein 2 (PCBP2), transcript variant 2, mRNA [NM_031989]	1.10558	12.7073	-8.85556	0.000495692	0.0781222	0.717277
A_23_P106682	EMP2	Homo sapiens epithelial membrane protein 2 (EMP2), mRNA [NM_001424]	1.1039	14.3228	-8.56153	0.000573529	0.0781885	0.575087
A_32_P94444	PRSS2	Homo sapiens protease, serine, 2 (trypsin 2) (PRSS2), transcript variant 1, mRNA [NM_002770]	1.09888	10.373	-7.93029	0.000796954	0.0801892	0.248479
A_23_P46470	ERRFI1	Homo sapiens ERBB receptor feedback inhibitor 1 (ERRFI1), mRNA [NM_018948]	1.09815	13.9488	-8.31146	0.000651618	0.0789977	0.449298
A_23_P258312	NAPRT1	Homo sapiens nicotinate phosphoribosyltransferase domain containing 1 (NAPRT1), mRNA [NM_145201]	1.09663	12.6344	-7.98153	0.000775291	0.0801892	0.276137
A_24_P281304	A_24_P281304	Unknown	1.09598	14.9257	-7.97952	0.000776127	0.0801892	0.275056
A_32_P205110	FOXC1	Homo sapiens forkhead box C1 (FOXC1), mRNA [NM_001453]	1.0948	10.3073	-7.99092	0.000771397	0.0801892	0.281184
A_23_P96777	LRRC47	Homo sapiens leucine rich repeat containing 47 (LRRC47), mRNA [NM_020710]	1.09271	13.0497	-7.73926	0.000884445	0.0807757	0.143482
A_23_P213102	PALLD	Homo sapiens palladin, cytoskeletal associated protein (PALLD), mRNA [NM_016081]	1.09236	14.1215	-8.56712	0.000571917	0.0781885	0.577845
A_24_P385280	ALDH9A1	Homo sapiens aldehyde dehydrogenase 9 family, member A1 (ALDH9A1), mRNA [NM_000696]	1.08764	11.4567	-9.13715	0.000432826	0.0781222	0.847959
A_23_P333705	NEK3	Homo sapiens NIMA (never in mitosis gene a)-related kinase 3 (NEK3), transcript variant 1, mRNA [NM_002498]	1.08376	9.4888	-8.83805	0.000499954	0.0781222	0.708978
A_23_P17269	KIAA1212	Homo sapiens KIAA1212 (KIAA1212), mRNA [NM_018084]	1.08339	10.1138	-8.68945	0.000537971	0.0781222	0.637688
A_23_P17269	KIAA1212	Homo sapiens KIAA1212 (KIAA1212), mRNA [NM_018084]	1.0784	9.91231	-8.41013	0.000619359	0.0781885	0.499478
A_24_P417036	PPARA	Homo sapiens peroxisome proliferator-activated receptor alpha (PPARA), transcript variant 5, mRNA [NM_005036]	1.07204	11.0243	-7.92788	0.00079799	0.0801892	0.247174
A_23_P332908	CCDC131	Homo sapiens coiled-coil domain containing 131 (CCDC131), mRNA [NM_144982]	1.06717	9.56065	-7.66903	0.000919494	0.0815285	0.104121
A_24_P74064	ZFP161	Homo sapiens zinc finger protein 161 homolog (mouse) (ZFP161), mRNA [NM_003409]	1.06709	10.0723	-7.74761	0.000880383	0.0807757	0.148136
A_24_P396662	GSTM4	Homo sapiens glutathione S-transferase M4 (GSTM4), transcript variant 2, mRNA [NM_147148]	1.06652	10.2832	-8.86629	0.000493101	0.0781222	0.722355
A_24_P98086	GNA12	Homo sapiens guanine nucleotide binding protein (G protein) alpha 12 (GNA12), mRNA [NM_007353]	1.05946	11.527	-8.69348	0.000536895	0.0781222	0.639641
A_23_P200829	SRGAP2	Homo sapiens SLIT-ROBO Rho GTPase activating protein 2 (SRGAP2), transcript variant 1, mRNA [NM_015326]	1.05849	12.1982	-8.51291	0.000587786	0.0781885	0.550985
A_23_P212436	CTDSPL	Homo sapiens CTD (carboxy-terminal domain, RNA polymerase II, polypeptide A) small phosphatase-like (CTDSPL), transcript variant 1, mRNA [NM_001008392]	1.04953	13.6683	-8.76558	0.000518074	0.0781222	0.6744
A_32_P130536	THC2650668	Q4RGI5_TETNG (Q4RGI5) Chromosome undetermined SCAF15099, whole genome shotgun sequence. (Fragment), partial (6%) [THC2650668]	1.04951	10.0267	-8.53694	0.000580686	0.0781885	0.562919
A_24_P213228	LOC652489	PREDICTED: Homo sapiens similar to SMT3 suppressor of mif two 3 homolog 2 (LOC652489), mRNA [XM_001126213]	1.04847	14.4433	-8.25961	0.000669383	0.0794475	0.422638
A_23_P17269	KIAA1212	Homo sapiens KIAA1212 (KIAA1212), mRNA [NM_018084]	1.04839	9.85362	-7.96926	0.000780412	0.0801892	0.269533
A_24_P74374	CTSA	Homo sapiens cathepsin A (CTSA), mRNA [NM_000308]	1.04818	13.4072	-8.44752	0.000607641	0.0781885	0.518305
A_23_P217510	CD99	Homo sapiens CD99 molecule (CD99), mRNA [NM_002414]	1.04753	13.7927	-8.70582	0.000533617	0.0781222	0.645614
A_24_P237878	LOC348262	Homo sapiens hypothetical protein LOC348262 (LOC348262), mRNA [NM_207368]	1.04494	10.8097	-8.32833	0.000645961	0.0788462	0.45793
A_32_P122285	A_32_P122285	Unknown	1.04468	9.15449	-8.63897	0.000551675	0.0781885	0.613122
A_23_P319970	FANCC	Homo sapiens Fanconi anemia, complementation group C, mRNA (cDNA clone IMAGE:4777682), with apparent retained intron. [BC034271]	1.04386	13.9494	-8.38248	0.000628199	0.0786374	0.485491
A_32_P55344	CN364769	17000583182148 GRN_PRENEU Homo sapiens cDNA 5', mRNA sequence [CN364769]	1.04018	9.2974	-7.73802	0.000885047	0.0807757	0.142793
A_23_P213014	SLC2A9	Homo sapiens solute carrier family 2 (facilitated glucose transporter), member 9 (SLC2A9), transcript variant 2, mRNA [NM_001001290]	1.03957	9.82633	-8.20681	0.000688078	0.0800476	0.395281
A_23_P70991	JTV1	Homo sapiens JTV1 gene (JTV1), mRNA [NM_006303]	1.03859	14.3969	-7.79264	0.000858876	0.0807757	0.173126
A_23_P132277	MCM5	Homo sapiens MCM5 minichromosome maintenance deficient 5, cell division cycle 46 (S. cerevisiae) (MCM5), mRNA [NM_006739]	1.03649	12.4131	-7.69245	0.000907622	0.0812726	0.117294
A_24_P105933	VIPR1	Homo sapiens vasoactive intestinal peptide receptor 1 (VIPR1), mRNA [NM_004624]	1.0321	9.28555	-8.46283	0.000602921	0.0781885	0.525984
A_24_P924484	K03200	Human melanoma-associated antigen p97 (melanotransferrin) mRNA, 3' flank. [K03200]	1.03202	11.5405	-8.20958	0.000687082	0.0800476	0.396721
A_23_P29225	FBXO7	Homo sapiens F-box protein 7 (FBXO7), transcript variant 1, mRNA [NM_012179]	1.03004	13.9224	-7.92975	0.000797186	0.0801892	0.248187
A_23_P71480	DEFB1	Homo sapiens defensin, beta 1 (DEFB1), mRNA [NM_005218]	1.02587	9.06015	-8.05022	0.000747351	0.0801892	0.312888
A_23_P98431	HMBS	Homo sapiens hydroxymethylbilane synthase (HMBS), transcript variant 1, mRNA [NM_000190]	1.02534	12.1325	-7.5821	0.000965229	0.0817371	0.0548221
A_24_P151464	SOD1	Homo sapiens superoxide dismutase 1, soluble (amyotrophic lateral sclerosis 1 (adult)) (SOD1), mRNA [NM_000454]	1.02309	14.9057	-7.93814	0.00079359	0.0801892	0.252728
A_23_P162589	VDR	Homo sapiens vitamin D (1,25- dihydroxyvitamin D3) receptor (VDR), transcript variant 2, mRNA [NM_001017535]	1.02168	11.6044	-7.52204	0.000998432	0.0820164	0.020384
A_24_P398670	MRP63	Homo sapiens mitochondrial ribosomal protein 63 (MRP63), nuclear gene encoding mitochondrial protein, mRNA [NM_024026]	1.01765	13.6214	-7.54965	0.000983001	0.0820164	0.0362533
A_23_P20002	ANKMY2	Homo sapiens ankyrin repeat and MYND domain containing 2 (ANKMY2), mRNA [NM_020319]	1.01411	10.5408	-8.11601	0.000721725	0.0801892	0.347736
A_24_P58565	AK057935	Homo sapiens cDNA FLJ25206 fis, clone REC05955. [AK057935]	1.01228	9.1656	-7.93843	0.000793463	0.0801892	0.252889
A_24_P600603	A_24_P600603	Unknown	1.00999	13.1175	-7.7394	0.000884373	0.0807757	0.143563
A_23_P61688	SLC12A7	Homo sapiens solute carrier family 12 (potassium/chloride transporters), member 7 (SLC12A7), mRNA [NM_006598]	1.00045	12.2431	-7.77197	0.00086867	0.0807757	0.161674
A_24_P32207	A_24_P32207	Unknown	0.998621	14.8662	-8.13106	0.000716013	0.0801438	0.355661
A_23_P35066	SNX7	Homo sapiens sorting nexin 7 (SNX7), transcript variant 1, mRNA [NM_015976]	0.997715	12.3611	-8.06842	0.000740156	0.0801892	0.322559
A_23_P79134	PLEKHF1	Homo sapiens pleckstrin homology domain containing, family F (with FYVE domain) member 1 (PLEKHF1), mRNA [NM_024310]	0.996026	10.3119	-7.98372	0.00077438	0.0801892	0.277315
A_23_P17269	KIAA1212	Homo sapiens KIAA1212 (KIAA1212), mRNA [NM_018084]	0.995495	10.1285	-8.03309	0.000754202	0.0801892	0.303758
A_24_P298360	LTBP3	Homo sapiens latent transforming growth factor beta binding protein 3 (LTBP3), mRNA [NM_021070]	0.986637	11.8308	-8.4253	0.000614571	0.0781885	0.50713
A_23_P69810	LPAAT-THETA	Homo sapiens lysophosphatidic acid acyltransferase theta (LPAAT-THETA), mRNA [NM_032717]	0.986441	10.1384	-8.36373	0.000634281	0.0788462	0.475972
A_23_P324327	GPRC5B	Homo sapiens G protein-coupled receptor, family C, group 5, member B (GPRC5B), mRNA [NM_016235]	0.983488	9.31037	-7.67468	0.00091661	0.0814324	0.107307
A_23_P142714	SLC25A12	Homo sapiens solute carrier family 25 (mitochondrial carrier, Aralar), member 12 (SLC25A12), mRNA [NM_003705]	0.983383	12.1709	-7.61355	0.00094837	0.0815601	0.072735
A_23_P301340	C17orf56	Homo sapiens chromosome 17 open reading frame 56 (C17orf56), mRNA [NM_144679]	0.9768	11.4905	-7.85597	0.00082969	0.0807757	0.207988
A_23_P47848	ARL6IP4	Homo sapiens ADP-ribosylation-like factor 6 interacting protein 4 (ARL6IP4), transcript variant 1, mRNA [NM_018694]	0.966545	13.445	-7.61815	0.000945937	0.0815601	0.0753444
A_23_P24987	TSPAN31	Homo sapiens tetraspanin 31 (TSPAN31), mRNA [NM_005981]	0.961008	11.1353	-8.2142	0.000685421	0.0800476	0.399126
A_23_P82868	PLAT	Homo sapiens plasminogen activator, tissue (PLAT), transcript variant 1, mRNA [NM_000930]	0.958889	10.1617	-7.94168	0.000792075	0.0801892	0.254647
A_23_P334709	FKBP9	Homo sapiens FK506 binding protein 9, 63 kDa (FKBP9), mRNA [NM_007270]	0.955424	14.6256	-7.98889	0.000772238	0.0801892	0.280092
A_23_P411296	CEBPB	Homo sapiens CCAAT/enhancer binding protein (C/EBP), beta (CEBPB), mRNA [NM_005194]	0.952747	14.199	-7.54572	0.00098518	0.0820164	0.0339981
A_23_P121064	PTX3	Homo sapiens pentraxin-related gene, rapidly induced by IL-1 beta (PTX3), mRNA [NM_002852]	0.949466	8.7889	-7.96735	0.000781215	0.0801892	0.268503
A_23_P25706	CLMN	Homo sapiens calmin (calponin-like, transmembrane) (CLMN), mRNA [NM_024734]	0.942004	9.19089	-7.53979	0.000988479	0.0820164	0.0305927
A_23_P112478	NUDT2	Homo sapiens nudix (nucleoside diphosphate linked moiety X)-type motif 2 (NUDT2), transcript variant 1, mRNA [NM_001161]	0.919947	12.0143	-7.52479	0.000996882	0.0820164	0.0219677
A_23_P385084	LUZP1	Homo sapiens mRNA for FLJ00226 protein. [AK074153]	0.916881	8.64806	-7.60293	0.00095402	0.0815601	0.0666985
A_23_P202540	MAPK8	Mitogen-activated protein kinase 8 (EC 2.7.11.24) (Stress-activated protein kinase JNK1) (c-Jun N-terminal kinase 1) (JNK-46). [Source:Uniprot/SWISSPROT;Acc:P45983] [ENST00000374189]	-0.900262	10.882	7.60275	0.00095412	0.0815601	0.0665919
A_23_P152970	RAPGEFL1	Homo sapiens Rap guanine nucleotide exchange factor (GEF)-like 1 (RAPGEFL1), mRNA [NM_016339]	-0.900593	11.4791	7.61021	0.000950142	0.0815601	0.0708384
A_23_P128967	ALDH6A1	Homo sapiens aldehyde dehydrogenase 6 family, member A1 (ALDH6A1), nuclear gene encoding mitochondrial protein, mRNA [NM_005589]	-0.901506	12.5351	7.54877	0.000983485	0.0820164	0.0357519
A_23_P141302	ZNF18	Homo sapiens zinc finger protein 18 (ZNF18), mRNA [NM_144680]	-0.914318	10.7893	7.5279	0.000995133	0.0820164	0.0237571
A_23_P77031	PTPN21	Homo sapiens protein tyrosine phosphatase, non-receptor type 21 (PTPN21), mRNA [NM_007039]	-0.920567	10.97	7.87022	0.000823291	0.0807757	0.215786
A_23_P26810	TP53	Homo sapiens tumor protein p53 (Li-Fraumeni syndrome) (TP53), mRNA [NM_000546]	-0.92858	11.7944	7.61886	0.000945559	0.0815601	0.0757508
A_32_P84454	AK057476	Homo sapiens cDNA FLJ32914 fis, clone TESTI2006409. [AK057476]	-0.930009	8.30522	7.74456	0.000881864	0.0807757	0.146437
A_32_P224840	FTS	Homo sapiens fused toes homolog (mouse) (FTS), transcript variant 1, mRNA [NM_001012398]	-0.93501	11.2352	7.63218	0.000938553	0.0815601	0.0833041
A_23_P4007	FXR2	Homo sapiens fragile X mental retardation, autosomal homolog 2 (FXR2), mRNA [NM_004860]	-0.941436	9.73116	7.85007	0.000832357	0.0807757	0.204755
A_32_P155035	AK096500	Homo sapiens cDNA FLJ39181 fis, clone OCBBF2004235. [AK096500]	-0.94405	9.01652	7.83282	0.000840218	0.0807757	0.195282
A_23_P250607	PLS3	Homo sapiens plastin 3 (T isoform) (PLS3), mRNA [NM_005032]	-0.948321	14.8297	7.62081	0.000944532	0.0815601	0.0768548
A_24_P38930	CTNND1	Homo sapiens catenin (cadherin-associated protein), delta 1 (CTNND1), mRNA [NM_001331]	-0.948961	11.1129	7.99331	0.000770409	0.0801892	0.282468
A_24_P335656	SECTM1	Homo sapiens secreted and transmembrane 1 (SECTM1), mRNA [NM_003004]	-0.962063	11.6461	7.65094	0.000928789	0.0815601	0.0939184
A_23_P54179	ZNF410	Homo sapiens zinc finger protein 410 (ZNF410), mRNA [NM_021188]	-0.978612	13.416	8.14337	0.000711381	0.0801438	0.36213
A_23_P70328	CENPQ	Homo sapiens centromere protein Q (CENPQ), mRNA [NM_018132]	-0.983145	10.6326	8.27956	0.000662479	0.0792835	0.43292
A_23_P309224	MULK	Homo sapiens multiple substrate lipid kinase (MULK), mRNA [NM_018238]	-0.989142	10.9011	8.13919	0.000712951	0.0801438	0.359933
A_32_P71183	A_32_P71183	Unknown	-0.990819	12.2795	7.58773	0.000962183	0.0817371	0.0580365
A_24_P904845	AK021804	Homo sapiens cDNA FLJ11742 fis, clone HEMBA1005508. [AK021804]	-0.994586	9.943	7.58492	0.000963703	0.0817371	0.0564309
A_23_P408108	MTERF	Homo sapiens mitochondrial transcription termination factor (MTERF), nuclear gene encoding mitochondrial protein, mRNA [NM_006980]	-0.994781	10.2503	7.7547	0.000876956	0.0807757	0.15208
A_23_P136012	FBXO8	Homo sapiens F-box protein 8 (FBXO8), mRNA [NM_012180]	-1.00148	11.3291	8.55799	0.000574554	0.0781885	0.573335
A_23_P58009	C3orf52	Homo sapiens chromosome 3 open reading frame 52 (C3orf52), mRNA [NM_024616]	-1.00181	10.6416	8.14394	0.000711169	0.0801438	0.362427
A_32_P186226	IPO7	Homo sapiens importin 7 (IPO7), mRNA [NM_006391]	-1.01008	10.4457	7.81498	0.000848443	0.0807757	0.185459
A_23_P56197	CRLF1	Homo sapiens cytokine receptor-like factor 1 (CRLF1), mRNA [NM_004750]	-1.02804	8.24159	8.6703	0.000543121	0.0781222	0.628391
A_23_P390700	CNTN1	Homo sapiens contactin 1 (CNTN1), transcript variant 1, mRNA [NM_001843]	-1.03157	8.72831	8.33023	0.000645328	0.0788462	0.458899
A_23_P425925	KRT222P	Homo sapiens keratin 222 pseudogene (KRT222P), mRNA [NM_152349]	-1.0351	7.70869	7.95753	0.000785346	0.0801892	0.26321
A_24_P184230	AASDHPPT	Homo sapiens aminoadipate-semialdehyde dehydrogenase-phosphopantetheinyl transferase (AASDHPPT), mRNA [NM_015423]	-1.04679	12.3061	7.93607	0.000794473	0.0801892	0.251611
A_23_P14559	RIPK3	Homo sapiens receptor-interacting serine-threonine kinase 3 (RIPK3), mRNA [NM_006871]	-1.04727	8.26577	7.78619	0.000861917	0.0807757	0.169557
A_24_P303852	GNAQ	Guanine nucleotide-binding protein G(q) subunit alpha (Guanine nucleotide-binding protein alpha-q). [Source:Uniprot/SWISSPROT;Acc:P50148] [ENST00000376611]	-1.0527	11.6137	8.94246	0.000475178	0.0781222	0.758166
A_23_P95594	NAT1	Homo sapiens N-acetyltransferase 1 (arylamine N-acetyltransferase) (NAT1), mRNA [NM_000662]	-1.07455	10.8219	8.58966	0.000565473	0.0781885	0.58895
A_32_P197621	LOC492303	Homo sapiens FAM51A1 pseudogene (LOC492303) on chromosome 1 [NR_002830]	-1.07944	8.62947	7.53568	0.000990773	0.0820164	0.0282312
A_24_P58147	LMBRD2	Homo sapiens LMBR1 domain containing 2 (LMBRD2), mRNA [NM_001007527]	-1.08183	9.34166	8.11021	0.000723941	0.0801892	0.344678
A_23_P123608	JAK2	Homo sapiens Janus kinase 2 (a protein tyrosine kinase) (JAK2), mRNA [NM_004972]	-1.08277	8.77717	8.40036	0.000622465	0.0781885	0.494542
A_24_P387839	DEGS1	Homo sapiens degenerative spermatocyte homolog 1, lipid desaturase (Drosophila) (DEGS1), transcript variant 2, mRNA [NM_144780]	-1.0852	13.9105	8.32543	0.000646928	0.0788462	0.456449
A_32_P168973	MGC102966	Homo sapiens similar to Keratin, type I cytoskeletal 16 (Cytokeratin-16) (CK-16) (Keratin-16) (K16), mRNA (cDNA clone MGC:102966 IMAGE:4752428), complete cds. [BC110641]	-1.08596	15.0962	7.98754	0.000772797	0.0801892	0.279365
A_32_P69938	RP11-262H14.4	Homo sapiens hypothetical protein MGC21881 (MGC21881), mRNA [NM_203448]	-1.0877	10.3225	9.13632	0.000432996	0.0781222	0.847583
A_32_P201521	TMEM97	Homo sapiens transmembrane protein 97 (TMEM97), mRNA [NM_014573]	-1.09015	10.569	8.28125	0.000661897	0.0792835	0.433791
A_23_P252201	EAF2	Homo sapiens ELL associated factor 2 (EAF2), mRNA [NM_018456]	-1.09257	12.3355	8.40063	0.000622378	0.0781885	0.49468
A_23_P48897	CCPG1	Homo sapiens cell cycle progression restoration 8 protein (CPR8) mRNA, complete cds. [AF011794]	-1.09356	10.1457	8.70085	0.000534933	0.0781222	0.643212
A_23_P216812	CDKN2B	Homo sapiens cyclin-dependent kinase inhibitor 2B (p15, inhibits CDK4) (CDKN2B), transcript variant 1, mRNA [NM_004936]	-1.09535	11.9497	7.74822	0.000880086	0.0807757	0.148477
A_23_P168656	GTPBP10	Homo sapiens GTP-binding protein 10 (putative) (GTPBP10), transcript variant 2, mRNA [NM_033107]	-1.09615	11.9159	8.87044	0.000492105	0.0781222	0.724315
A_23_P302654	CEP72	Homo sapiens centrosomal protein 72kDa (CEP72), mRNA [NM_018140]	-1.09735	10.6624	8.33242	0.000644598	0.0788462	0.460019
A_23_P92562	ADH7	Homo sapiens alcohol dehydrogenase 7 (class IV), mu or sigma polypeptide (ADH7), mRNA [NM_000673]	-1.10094	7.21527	8.68912	0.000538059	0.0781222	0.637529
A_32_P68504	KIAA1571	Homo sapiens mRNA for KIAA1571 protein, partial cds. [AB046791]	-1.10341	9.23722	9.07762	0.000445271	0.0781222	0.820768
A_24_P56388	HIF1A	Homo sapiens hypoxia-inducible factor 1, alpha subunit (basic helix-loop-helix transcription factor) (HIF1A), transcript variant 2, mRNA [NM_181054]	-1.1053	12.9013	9.15523	0.000429129	0.0781222	0.856173
A_24_P210675	NDE1	Homo sapiens nudE nuclear distribution gene E homolog 1 (A. nidulans) (NDE1), mRNA [NM_017668]	-1.10773	11.4039	8.02075	0.000759187	0.0801892	0.297165
A_23_P133606	SLC12A2	Homo sapiens solute carrier family 12 (sodium/potassium/chloride transporters), member 2 (SLC12A2), mRNA [NM_001046]	-1.1099	10.4345	7.80262	0.000854198	0.0807757	0.178639
A_24_P123011	YWHAE	Homo sapiens tyrosine 3-monooxygenase/tryptophan 5-monooxygenase activation protein, epsilon polypeptide (YWHAE), mRNA [NM_006761]	-1.11939	12.8136	8.59204	0.000564798	0.0781885	0.59012
A_24_P307785	OR5T2	Homo sapiens cDNA FLJ25625 fis, clone STM02974. [AK098491]	-1.11997	9.89702	7.72341	0.000892211	0.0807757	0.134636
A_23_P406438	SRPK2	Homo sapiens SFRS protein kinase 2 (SRPK2), transcript variant 2, mRNA [NM_182691]	-1.12346	11.6228	9.49452	0.000366357	0.0749624	1.0065
A_23_P366312	SP1	Homo sapiens Sp1 transcription factor (SP1), mRNA [NM_138473]	-1.12911	10.4504	7.98507	0.000773818	0.0801892	0.278043
A_24_P416645	KLK13	Homo sapiens kallikrein-related peptidase 13 (KLK13), mRNA [NM_015596]	-1.13222	8.2745	8.66727	0.000543943	0.0781222	0.626914
A_23_P303155	TMEM87B	Homo sapiens transmembrane protein 87B (TMEM87B), mRNA [NM_032824]	-1.13537	9.76206	8.13272	0.000715384	0.0801438	0.356537
A_23_P91379	RIN2	Homo sapiens Ras and Rab interactor 2 (RIN2), mRNA [NM_018993]	-1.13885	12.0403	7.56906	0.000972321	0.0820164	0.0473731
A_32_P8604	AK093691	Homo sapiens cDNA FLJ36372 fis, clone THYMU2008072. [AK093691]	-1.1405	9.47999	8.06252	0.000742477	0.0801892	0.319429
A_23_P335486	C19orf51	Homo sapiens chromosome 19 open reading frame 51 (C19orf51), mRNA [NM_178837]	-1.14667	9.44246	8.00392	0.000766047	0.0801892	0.288156
A_23_P56288	LENG8	Homo sapiens leukocyte receptor cluster (LRC) member 8 (LENG8), mRNA [NM_052925]	-1.15137	11.305	8.30003	0.000655483	0.0792539	0.443441
A_24_P401709	FLJ10769	Homo sapiens clone 664 unknown mRNA, partial sequence. [AF091088]	-1.15489	10.2955	9.37427	0.000387245	0.0774834	0.954035
A_23_P215634	IGFBP3	Homo sapiens insulin-like growth factor binding protein 3 (IGFBP3), transcript variant 1, mRNA [NM_001013398]	-1.16217	14.905	7.67627	0.000915804	0.0814324	0.108198
A_32_P23872	A_32_P23872	Unknown	-1.16299	9.31938	8.06932	0.000739799	0.0801892	0.323041
A_24_P246406	CR600872	full-length cDNA clone CS0DF015YL14 of Fetal brain of Homo sapiens (human). [CR600872]	-1.17045	10.1814	9.96549	0.000296633	0.0703958	1.20372
A_24_P654792	THC2684874	Q4FM57_PELUB (Q4FM57) Lipid-A-disaccharide synthase (LpxB) , partial (6%) [THC2684874]	-1.17861	9.29145	8.2501	0.000672703	0.0795953	0.417729
A_24_P778607	AK090897	Homo sapiens cDNA FLJ33578 fis, clone BRAMY2011639. [AK090897]	-1.1789	9.84458	7.90722	0.000806947	0.0807304	0.235957
A_23_P36546	HOXC10	Homo sapiens homeobox C10 (HOXC10), mRNA [NM_017409]	-1.18839	10.8455	8.88178	0.00048939	0.0781222	0.729671
A_24_P56388	HIF1A	Homo sapiens hypoxia-inducible factor 1, alpha subunit (basic helix-loop-helix transcription factor) (HIF1A), transcript variant 2, mRNA [NM_181054]	-1.18859	12.8716	8.94325	0.000474997	0.0781222	0.758534
A_23_P5611	RIF1	Homo sapiens RAP1 interacting factor homolog (yeast) (RIF1), mRNA [NM_018151]	-1.19235	11.4448	7.613	0.00094866	0.0815601	0.0724239
A_23_P146209	RNF170	Homo sapiens ring finger protein 170 (RNF170), mRNA [NM_030954]	-1.19345	11.3231	7.9601	0.000784262	0.0801892	0.264597
A_24_P55496	OSR2	Homo sapiens odd-skipped related 2 (Drosophila) (OSR2), mRNA [NM_053001]	-1.19353	9.64552	7.86272	0.000826653	0.0807757	0.211682
A_24_P247931	FBXO25	Homo sapiens F-box protein 25 (FBXO25), transcript variant 2, mRNA [NM_183420]	-1.19355	11.7747	9.6095	0.000347649	0.0731194	1.05584
A_23_P123608	JAK2	Homo sapiens Janus kinase 2 (a protein tyrosine kinase) (JAK2), mRNA [NM_004972]	-1.19542	8.99019	10.0438	0.000286653	0.0703958	1.2353
A_23_P65674	TMOD3	Homo sapiens tropomodulin 3 (ubiquitous) (TMOD3), mRNA [NM_014547]	-1.20523	11.8357	8.78274	0.000513713	0.0781222	0.682619
A_24_P126393	TTC19	Homo sapiens tetratricopeptide repeat domain 19 (TTC19), mRNA [NM_017775]	-1.20845	11.5389	7.72152	0.000893141	0.0807757	0.133581
A_23_P70849	NOS3	Homo sapiens nitric oxide synthase 3 (endothelial cell) (NOS3), mRNA [NM_000603]	-1.20948	11.7948	7.6056	0.000952598	0.0815601	0.0682143
A_24_P655849	BM802662	AGENCOURT_6460073 NIH_MGC_67 Homo sapiens cDNA clone IMAGE:5581075 5', mRNA sequence [BM802662]	-1.21092	8.14273	7.59037	0.000960759	0.0817371	0.0595423
A_23_P366312	SP1	Homo sapiens Sp1 transcription factor (SP1), mRNA [NM_138473]	-1.21608	10.0994	7.60644	0.000952152	0.0815601	0.0686907
A_23_P29800	CLDN11	Homo sapiens claudin 11 (oligodendrocyte transmembrane protein) (CLDN11), mRNA [NM_005602]	-1.22098	11.3636	8.33737	0.000642952	0.0788462	0.462548
A_23_P374862	CD55	Homo sapiens CD55 molecule, decay accelerating factor for complement (Cromer blood group) (CD55), mRNA [NM_000574]	-1.22176	12.9029	7.73321	0.000887398	0.0807757	0.140109
A_24_P691826	THC2682885	Q6BEA3_RAT (Q6BEA3) WDNM1 homolog, partial (33%) [THC2682885]	-1.22298	9.30506	8.5956	0.000563787	0.0781885	0.591874
A_23_P258944	DNAJB9	Homo sapiens DnaJ (Hsp40) homolog, subfamily B, member 9 (DNAJB9), mRNA [NM_012328]	-1.22541	12.1512	8.93121	0.000477774	0.0781222	0.752903
A_24_P33785	AK057830	Homo sapiens cDNA FLJ25101 fis, clone CBR01328. [AK057830]	-1.2284	9.45483	8.99876	0.000462435	0.0781222	0.784387
A_23_P254612	DBF4	Homo sapiens DBF4 homolog (S. cerevisiae) (DBF4), mRNA [NM_006716]	-1.2315	10.9321	8.32179	0.000648145	0.0788462	0.454589
A_23_P119899	EPHA4	Homo sapiens EPH receptor A4 (EPHA4), mRNA [NM_004438]	-1.24498	11.7706	10.1039	0.000279278	0.0703958	1.25929
A_24_P67063	A_24_P67063	Unknown	-1.2463	11.7065	9.94085	0.000299858	0.0703958	1.19372
A_24_P501544	YPEL2	Homo sapiens yippee-like 2 (Drosophila) (YPEL2), mRNA [NM_001005404]	-1.25029	9.18487	9.14303	0.00043162	0.0781222	0.850631
A_23_P215634	IGFBP3	Homo sapiens insulin-like growth factor binding protein 3 (IGFBP3), transcript variant 1, mRNA [NM_001013398]	-1.25356	15.1899	10.1991	0.000268051	0.070367	1.29691
A_32_P198731	DKFZP761M1511	Homo sapiens cDNA FLJ39342 fis, clone OCBBF2018873. [AK096661]	-1.25364	9.81865	8.92027	0.000480316	0.0781222	0.747775
A_23_P8083	LY6G6C	Homo sapiens lymphocyte antigen 6 complex, locus G6C (LY6G6C), mRNA [NM_025261]	-1.25704	9.51402	9.9246	0.000302008	0.0703958	1.1871
A_24_P150486	SPTLC2	Homo sapiens serine palmitoyltransferase, long chain base subunit 2 (SPTLC2), mRNA [NM_004863]	-1.25907	11.5238	8.94096	0.000475522	0.0781222	0.757467
A_24_P169574	YWHAE	PREDICTED: Homo sapiens tyrosine 3-monooxygenase/tryptophan 5-monooxygenase activation protein, epsilon polypeptide (YWHAE), mRNA [XM_001126863]	-1.27266	9.95875	7.72417	0.000891834	0.0807757	0.135063
A_23_P361419	DEPDC1B	Homo sapiens DEP domain containing 1B (DEPDC1B), mRNA [NM_018369]	-1.29166	11.1713	10.8254	0.000206405	0.0676349	1.5327
A_32_P131797	BE970058	BE970058 601680172F1 NIH_MGC_78 Homo sapiens cDNA clone IMAGE:3950464 5', mRNA sequence [BE970058]	-1.30258	11.9105	8.81264	0.000506218	0.0781222	0.696896
A_32_P184417	A_32_P184417	Unknown	-1.30427	8.91716	10.1023	0.000279472	0.0703958	1.25865
A_24_P189516	ACADSB	Homo sapiens acyl-Coenzyme A dehydrogenase, short/branched chain (ACADSB), nuclear gene encoding mitochondrial protein, mRNA [NM_001609]	-1.31023	9.62883	9.57069	0.000353832	0.0740754	1.03927
A_24_P942945	GPR126	Homo sapiens G protein-coupled receptor 126 (GPR126), transcript variant a1, mRNA [NM_020455]	-1.31049	11.2521	10.0922	0.000280695	0.0703958	1.25463
A_23_P324278	ALAD	Homo sapiens aminolevulinate, delta-, dehydratase (ALAD), transcript variant 1, mRNA [NM_001003945]	-1.31819	10.1704	8.71327	0.000531649	0.0781222	0.649216
A_23_P254612	DBF4	Homo sapiens DBF4 homolog (S. cerevisiae) (DBF4), mRNA [NM_006716]	-1.31985	10.9527	9.82542	0.000315545	0.0713447	1.1464
A_23_P328206	DNMBP	Homo sapiens mRNA; cDNA DKFZp451J178 (from clone DKFZp451J178). [AL833283]	-1.32398	11.3363	10.277	0.000259266	0.069937	1.32735
A_23_P254612	DBF4	Homo sapiens DBF4 homolog (S. cerevisiae) (DBF4), mRNA [NM_006716]	-1.32836	11.1104	9.62801	0.000344746	0.0728477	1.06371
A_32_P63013	AF086052	Homo sapiens full length insert cDNA clone YY74A12. [AF086052]	-1.32941	8.75727	7.81072	0.000850421	0.0807757	0.18311
A_23_P145035	AOF1	Homo sapiens amine oxidase (flavin containing) domain 1 (AOF1), mRNA [NM_153042]	-1.33539	9.10554	9.54223	0.00035845	0.074375	1.02706
A_32_P97169	GPC6	Glypican-6 precursor. [Source:Uniprot/SWISSPROT;Acc:Q9Y625] [ENST00000377047]	-1.34583	8.8408	10.0036	0.00029173	0.0703958	1.21911
A_23_P41948	CCDC99	Homo sapiens coiled-coil domain containing 99 (CCDC99), mRNA [NM_017785]	-1.36068	11.6405	9.82985	0.000314925	0.0713447	1.14823
A_23_P213638	PANK3	Homo sapiens pantothenate kinase 3 (PANK3), mRNA [NM_024594]	-1.36355	11.128	10.6633	0.000220544	0.0691781	1.47356
A_32_P126410	AK000901	Homo sapiens cDNA FLJ10039 fis, clone HEMBA1000975. [AK000901]	-1.36427	10.9548	8.34638	0.000639972	0.0788462	0.467143
A_24_P940166	PAPSS2	Homo sapiens 3'-phosphoadenosine 5'-phosphosulfate synthase 2 (PAPSS2), transcript variant 2, mRNA [NM_001015880]	-1.36673	9.88313	10.5935	0.000226997	0.0691781	1.44768
A_23_P3602	LOC730766	PREDICTED: Homo sapiens similar to Peroxisomal coenzyme A diphosphatase NUDT7 (Nucleoside diphosphate-linked moiety X motif 7) (Nudix motif 7) (LOC730766), mRNA [XM_001127131]	-1.37819	11.0643	11.3662	0.000166561	0.0643269	1.72104
A_23_P501080	ZNF92	Homo sapiens zinc finger protein 92 (ZNF92), transcript variant 1, mRNA [NM_007139]	-1.37998	10.7805	7.86087	0.000827483	0.0807757	0.210672
A_23_P120572	RIN2	Homo sapiens Ras and Rab interactor 2 (RIN2), mRNA [NM_018993]	-1.38322	12.3441	8.20621	0.000688293	0.0800476	0.39497
A_23_P93591	GJA1	Homo sapiens gap junction protein, alpha 1, 43kDa (connexin 43) (GJA1), mRNA [NM_000165]	-1.38863	8.30687	10.5629	0.000229896	0.0691781	1.43627
A_23_P76488	EMP1	Homo sapiens epithelial membrane protein 1 (EMP1), mRNA [NM_001423]	-1.39915	15.4661	10.421	0.000243936	0.0691781	1.38274
A_24_P56388	HIF1A	Homo sapiens hypoxia-inducible factor 1, alpha subunit (basic helix-loop-helix transcription factor) (HIF1A), transcript variant 2, mRNA [NM_181054]	-1.4012	12.6513	11.1216	0.000183306	0.0643269	1.63751
A_23_P81522	TTC33	Homo sapiens tetratricopeptide repeat domain 33 (TTC33), mRNA [NM_012382]	-1.40486	9.7012	10.258	0.000261375	0.069937	1.31996
A_23_P75028	REEP3	Homo sapiens receptor accessory protein 3 (REEP3), mRNA [NM_001001330]	-1.40854	12.7059	9.26339	0.000407796	0.0781222	0.904875
A_23_P203665	PHCA	Homo sapiens phytoceramidase, alkaline (PHCA), mRNA [NM_018367]	-1.41281	10.4226	8.64749	0.000549333	0.0781885	0.617281
A_23_P107612	RAB27B	Homo sapiens RAB27B, member RAS oncogene family (RAB27B), mRNA [NM_004163]	-1.41475	9.25809	7.64362	0.000932586	0.0815601	0.0897781
A_23_P361584	TMEM154	Homo sapiens transmembrane protein 154 (TMEM154), mRNA [NM_152680]	-1.4167	10.5426	8.63749	0.000552084	0.0781885	0.612399
A_23_P112481	AQP3	Homo sapiens aquaporin 3 (Gill blood group) (AQP3), mRNA [NM_004925]	-1.41997	12.4463	7.58776	0.000962167	0.0817371	0.0580531
A_24_P942786	AK024870	Homo sapiens cDNA: FLJ21217 fis, clone COL00536. [AK024870]	-1.42293	10.9617	9.22019	0.00041616	0.0781222	0.885509
A_24_P205364	SHMT1	Homo sapiens serine hydroxymethyltransferase 1 (soluble) (SHMT1), transcript variant 1, mRNA [NM_004169]	-1.42636	11.5737	10.2085	0.000266978	0.070367	1.30058
A_23_P139418	GALNTL4	Homo sapiens UDP-N-acetyl-alpha-D-galactosamine:polypeptide N-acetylgalactosaminyltransferase-like 4 (GALNTL4), mRNA [NM_198516]	-1.4486	10.806	11.2311	0.000175568	0.0643269	1.67524
A_23_P317591	SEMA3A	Homo sapiens sema domain, immunoglobulin domain (Ig), short basic domain, secreted, (semaphorin) 3A (SEMA3A), mRNA [NM_006080]	-1.46802	9.63641	8.22382	0.000681988	0.0800476	0.404117
A_23_P157333	EPHA1	Homo sapiens EPH receptor A1 (EPHA1), mRNA [NM_005232]	-1.47479	10.5801	12.0821	0.000127197	0.0626852	1.95081
A_23_P61945	MITF	Homo sapiens microphthalmia-associated transcription factor (MITF), transcript variant 1, mRNA [NM_198159]	-1.47766	9.10466	10.3678	0.000249477	0.0691781	1.36237
A_23_P52714	FGF19	Homo sapiens fibroblast growth factor 19 (FGF19), mRNA [NM_005117]	-1.48431	8.84799	7.8497	0.000832526	0.0807757	0.204551
A_23_P152570	THC2671898	Q3WYF8_9ACTN (Q3WYF8) Sulfotransferase, partial (6%) [THC2671898]	-1.49709	10.5809	8.60463	0.000561241	0.0781885	0.596306
A_32_P199551	C3orf57	Homo sapiens chromosome 3 open reading frame 57 (C3orf57), mRNA [NM_001040100]	-1.50203	9.30248	11.9776	0.00013218	0.0634627	1.91856
A_23_P113777	ITGBL1	Homo sapiens integrin, beta-like 1 (with EGF-like repeat domains) (ITGBL1), mRNA [NM_004791]	-1.50859	10.5488	8.15414	0.000707358	0.0801438	0.36778
A_23_P7361	ELOVL6	Homo sapiens ELOVL family member 6, elongation of long chain fatty acids (FEN1/Elo2, SUR4/Elo3-like, yeast) (ELOVL6), mRNA [NM_024090]	-1.51269	9.56217	8.51677	0.000586637	0.0781885	0.552908
A_24_P399490	KLK10	Homo sapiens kallikrein-related peptidase 10 (KLK10), transcript variant 1, mRNA [NM_002776]	-1.51448	14.2877	8.43776	0.000610673	0.0781885	0.513402
A_23_P252721	DLC1	Homo sapiens deleted in liver cancer 1 (DLC1), transcript variant 1, mRNA [NM_182643]	-1.52264	11.7905	11.1993	0.000177772	0.0643269	1.66434
A_23_P37375	RPS6KA5	Homo sapiens ribosomal protein S6 kinase, 90kDa, polypeptide 5 (RPS6KA5), transcript variant 1, mRNA [NM_004755]	-1.54207	12.5413	11.6335	0.000150333	0.0634627	1.80933
A_24_P722068	THC2540767	Q6DES3_XENTR (Q6DES3) LOC447963 protein (Fragment), partial (11%) [THC2540767]	-1.54472	12.149	10.2241	0.000265192	0.070367	1.30672
A_23_P81219	PLAC8	Homo sapiens placenta-specific 8 (PLAC8), mRNA [NM_016619]	-1.55486	11.3815	7.8408	0.000836574	0.0807757	0.199663
A_24_P123012	YWHAE	Homo sapiens tyrosine 3-monooxygenase/tryptophan 5-monooxygenase activation protein, epsilon polypeptide (YWHAE), mRNA [NM_006761]	-1.56939	13.4711	10.1757	0.000270762	0.070367	1.2877
A_23_P216257	TPD52	Homo sapiens tumor protein D52 (TPD52), transcript variant 1, mRNA [NM_001025252]	-1.58148	13.1059	8.1375	0.000713587	0.0801438	0.359045
A_32_P200238	UCA1	Homo sapiens clone DU2 UCA1 protein (UCA1) mRNA, complete cds. [DQ249310]	-1.58486	13.4232	7.65149	0.000928507	0.0815601	0.094227
A_23_P136504	SLC25A21	Homo sapiens solute carrier family 25 (mitochondrial oxodicarboxylate carrier), member 21 (SLC25A21), mRNA [NM_030631]	-1.58624	7.91402	11.4502	0.000161239	0.0643269	1.74913
A_23_P143143	ID2	Homo sapiens inhibitor of DNA binding 2, dominant negative helix-loop-helix protein (ID2), mRNA [NM_002166]	-1.61197	14.4798	11.2227	0.000176146	0.0643269	1.67237
A_23_P415401	KLF9	Homo sapiens Kruppel-like factor 9 (KLF9), mRNA [NM_001206]	-1.65126	12.2104	10.8034	0.000208261	0.0677524	1.52473
A_24_P400970	A_24_P400970	Unknown	-1.66237	12.1432	11.625	0.00015082	0.0634627	1.80656
A_32_P34138	ENST00000343959	Family with sequence similarity 25, member G (Family with sequence similarity 25, member C) (Family with sequence similarity 25, member B) (Family with sequence similarity 25, member A) (Fragment). [Source:Uniprot/SPTREMBL;Acc:Q5VTM1] [ENST00000343959]	-1.66487	9.95443	8.53722	0.000580605	0.0781885	0.563056
A_23_P169278	AGTPBP1	Homo sapiens ATP/GTP binding protein 1 (AGTPBP1), mRNA [NM_015239]	-1.70229	10.5448	11.5124	0.000157438	0.0643269	1.76969
A_32_P141682	BC026998	Homo sapiens cDNA clone IMAGE:5107188, containing frame-shift errors. [BC026998]	-1.70838	10.0703	11.4733	0.000159817	0.0643269	1.75677
A_23_P110764	MYOT	Homo sapiens myotilin (MYOT), mRNA [NM_006790]	-1.70894	7.90427	11.6119	0.000151569	0.0634627	1.80232
A_24_P940115	DLC1	Homo sapiens deleted in liver cancer 1 (DLC1), transcript variant 1, mRNA [NM_182643]	-1.71451	10.2558	7.70008	0.000903792	0.0810902	0.121578
A_32_P70818	PAX9	Human PAX-9 mRNA, partial cds. [U59628]	-1.74442	10.2185	8.93543	0.000476799	0.0781222	0.754876
A_24_P916965	AK026784	Homo sapiens cDNA: FLJ23131 fis, clone LNG08502. [AK026784]	-1.74878	9.93507	11.8894	0.000136563	0.0634627	1.89104
A_32_P218707	A_32_P218707	Unknown	-1.74985	12.0099	8.72021	0.000529822	0.0781222	0.65257
A_23_P105012	HRASLS2	Homo sapiens HRAS-like suppressor 2 (HRASLS2), mRNA [NM_017878]	-1.75104	11.2279	11.8548	0.000138335	0.0634627	1.88013
A_24_P67096	ABCA5	Homo sapiens ATP-binding cassette, sub-family A (ABC1), member 5 (ABCA5), transcript variant 1, mRNA [NM_018672]	-1.76456	11.7559	13.1914	8.62e-05	0.0533924	2.26796
A_23_P114947	RGS2	Homo sapiens regulator of G-protein signalling 2, 24kDa (RGS2), mRNA [NM_002923]	-1.7728	13.8702	13.7123	7.26e-05	0.0520886	2.40245
A_23_P214026	FBN2	Homo sapiens fibrillin 2 (congenital contractural arachnodactyly) (FBN2), mRNA [NM_001999]	-1.77367	9.73282	11.3716	0.000166208	0.0643269	1.72287
A_23_P68487	BMP7	Homo sapiens bone morphogenetic protein 7 (osteogenic protein 1) (BMP7), mRNA [NM_001719]	-1.78253	10.5928	8.89633	0.000485938	0.0781222	0.736523
A_23_P155786	SULT1E1	Homo sapiens sulfotransferase family 1E, estrogen-preferring, member 1 (SULT1E1), mRNA [NM_005420]	-1.79065	13.3552	14.5652	5.55e-05	0.0468099	2.60516
A_23_P147578	AK096677	Homo sapiens cDNA FLJ39358 fis, clone PEBLM2004015. [AK096677]	-1.79544	9.16988	10.3599	0.000250308	0.0691781	1.35935
A_23_P408363	ENST00000376155	integrin, beta-like 1 (with EGF-like repeat domains) [Source:RefSeq_peptide;Acc:NP_004782] [ENST00000376155]	-1.79799	10.0977	14.9042	5.01e-05	0.0468099	2.68018
A_24_P347447	DAAM1	Homo sapiens dishevelled associated activator of morphogenesis 1 (DAAM1), mRNA [NM_014992]	-1.80484	14.214	10.3156	0.000255043	0.0694763	1.34231
A_23_P370635	MBOAT2	Homo sapiens membrane bound O-acyltransferase domain containing 2 (MBOAT2), mRNA [NM_138799]	-1.81278	10.5807	12.4165	0.000112728	0.0605473	2.0511
A_23_P79289	COBLL1	Homo sapiens COBL-like 1 (COBLL1), mRNA [NM_014900]	-1.8129	10.5544	11.8887	0.0001366	0.0634627	1.89081
A_24_P354715	NT5E	Homo sapiens 5'-nucleotidase, ecto (CD73) (NT5E), mRNA [NM_002526]	-1.8211	11.1867	10.444	0.000241597	0.0691781	1.39146
A_23_P43630	AK023447	Homo sapiens cDNA FLJ13385 fis, clone PLACE1001088. [AK023447]	-1.83331	12.2638	14.7498	5.24e-05	0.0468099	2.64639
A_23_P96285	REEP1	Homo sapiens receptor accessory protein 1 (REEP1), mRNA [NM_022912]	-1.83665	8.95512	12.4362	0.00011194	0.0605473	2.05688
A_23_P101505	KLK11	Homo sapiens kallikrein-related peptidase 11 (KLK11), transcript variant 2, mRNA [NM_144947]	-1.85049	11.9037	9.73663	0.000328293	0.0724172	1.10948
A_23_P59877	FABP5	Homo sapiens fatty acid binding protein 5 (psoriasis-associated) (FABP5), mRNA [NM_001444]	-1.88987	13.4876	10.3817	0.000248007	0.0691781	1.36773
A_24_P171058	TMEM64	Homo sapiens transmembrane protein 64 (TMEM64), mRNA [NM_001008495]	-1.89139	10.1678	15.3753	4.36e-05	0.0468099	2.77958
A_23_P216556	EPB41L4B	Homo sapiens erythrocyte membrane protein band 4.1 like 4B (EPB41L4B), transcript variant 1, mRNA [NM_018424]	-1.90235	11.6724	15.8197	3.84e-05	0.0468099	2.86849
A_24_P785894	THC2651263	Q856G8_9CAUD (Q856G8) Gp4, partial (14%) [THC2651263]	-1.90709	9.90862	9.96649	0.000296502	0.0703958	1.20413
A_24_P38276	FZD1	Homo sapiens frizzled homolog 1 (Drosophila) (FZD1), mRNA [NM_003505]	-1.92428	11.255	13.3264	8.24e-05	0.0531226	2.30365
A_32_P123514	BX648831	Homo sapiens mRNA; cDNA DKFZp686J06116 (from clone DKFZp686J06116). [BX648831]	-1.94479	9.06387	8.99688	0.000462853	0.0781222	0.783517
A_32_P199884	HORMAD1	Homo sapiens HORMA domain containing 1 (HORMAD1), mRNA [NM_032132]	-1.9669	8.52434	8.48524	0.000596091	0.0781885	0.537194
A_23_P427587	FGF19	Homo sapiens fibroblast growth factor 19 (FGF19), mRNA [NM_005117]	-1.97618	8.44793	8.75689	0.0005203	0.0781222	0.670229
A_24_P639671	AK095831	Homo sapiens cDNA FLJ38512 fis, clone HCHON2000503. [AK095831]	-1.98228	11.9974	16.8807	2.87e-05	0.0468099	3.06341
A_23_P151529	C14orf132	Homo sapiens chromosome 14 open reading frame 132 (C14orf132), mRNA [NM_020215]	-2.00298	9.28637	10.527	0.000233351	0.0691781	1.42283
A_23_P205489	SLC7A8	Homo sapiens solute carrier family 7 (cationic amino acid transporter, y+ system), member 8 (SLC7A8), transcript variant 2, mRNA [NM_182728]	-2.00842	10.8757	8.4932	0.000593686	0.0781885	0.541169
A_32_P71858	AK124776	Homo sapiens cDNA FLJ42786 fis, clone BRAWH3006761. [AK124776]	-2.01327	9.69843	14.5418	5.59e-05	0.0468099	2.59989
A_24_P18137	NEFL	Homo sapiens neurofilament, light polypeptide 68kDa (NEFL), mRNA [NM_006158]	-2.01598	12.723	13.2476	8.46e-05	0.0531226	2.28288
A_23_P44724	CSRP2	Homo sapiens cysteine and glycine-rich protein 2 (CSRP2), mRNA [NM_001321]	-2.02345	11.5089	8.41557	0.000617636	0.0781885	0.502226
A_23_P83134	GAS1	Homo sapiens growth arrest-specific 1 (GAS1), mRNA [NM_002048]	-2.0467	11.2318	10.5788	0.000228384	0.0691781	1.4422
A_32_P122240	ASCL5	PREDICTED: Homo sapiens similar to Achaete-scute homolog 3 (bHLH transcriptional regulator Sgn-1) (Mash-3) (LOC647219), mRNA [XM_940966]	-2.08031	14.5024	8.77017	0.000516903	0.0781222	0.676602
A_32_P191120	THC2744687	Unknown	-2.11907	13.5663	11.7129	0.000145887	0.0634627	1.83497
A_24_P7642	FABP5	Homo sapiens fatty acid binding protein 5 (psoriasis-associated) (FABP5), mRNA [NM_001444]	-2.13868	11.905	15.4171	4.3e-05	0.0468099	2.78815
A_23_P28595	DLX2	Homo sapiens distal-less homeobox 2 (DLX2), mRNA [NM_004405]	-2.15234	9.21524	7.82721	0.000842794	0.0807757	0.192197
A_24_P736853	A_24_P736853	Unknown	-2.18917	10.9718	15.0014	4.86e-05	0.0468099	2.70115
A_24_P104980	AJ319669	Homo sapiens germline mRNA for immunoglobulin lambda-2 chain constant region, Daudi cell line. [AJ319669]	-2.20056	13.797	9.88832	0.000306876	0.0708008	1.17228
A_23_P91970	AADACL2	Homo sapiens arylacetamide deacetylase-like 2 (AADACL2), mRNA [NM_207365]	-2.21023	8.43959	8.13527	0.000714425	0.0801438	0.357875
A_32_P199767	ZNF630	Homo sapiens zinc finger protein 630 (ZNF630), mRNA [NM_001037735]	-2.2748	13.289	12.9905	9.23e-05	0.0555029	2.21373
A_23_P100240	CDH16	Homo sapiens cadherin 16, KSP-cadherin (CDH16), mRNA [NM_004062]	-2.31035	10.9718	12.3897	0.000113811	0.0605473	2.04323
A_23_P420442	SEMA6D	Homo sapiens sema domain, transmembrane domain (TM), and cytoplasmic domain, (semaphorin) 6D (SEMA6D), transcript variant 4, mRNA [NM_153618]	-2.32015	12.08	8.82867	0.000502257	0.0781222	0.704521
A_23_P253896	NPNT	Homo sapiens nephronectin (NPNT), mRNA [NM_001033047]	-2.34329	9.08593	14.9141	4.99e-05	0.0468099	2.68233
A_23_P96827	APCS	Homo sapiens amyloid P component, serum (APCS), mRNA [NM_001639]	-2.43416	12.3665	8.58067	0.000568033	0.0781885	0.584525
A_23_P102551	MALL	Homo sapiens mal, T-cell differentiation protein-like (MALL), mRNA [NM_005434]	-2.49333	12.077	9.2299	0.000414263	0.0781222	0.889871
A_23_P137097	SLC16A2	Homo sapiens solute carrier family 16, member 2 (monocarboxylic acid transporter 8) (SLC16A2), mRNA [NM_006517]	-2.51656	9.07672	12.5978	0.000105718	0.0590194	2.10374
A_32_P101031	LYPD1	Homo sapiens LY6/PLAUR domain containing 1 (LYPD1), transcript variant 1, mRNA [NM_144586]	-2.54747	11.4533	13.5526	7.64e-05	0.0531226	2.36214
A_23_P62099	MAGEC2	Homo sapiens melanoma antigen family C, 2 (MAGEC2), mRNA [NM_016249]	-2.57278	11.1727	14.755	5.24e-05	0.0468099	2.64752
A_23_P74012	SPRR1A	Homo sapiens small proline-rich protein 1A (SPRR1A), mRNA [NM_005987]	-2.75568	14.0825	14.4806	5.69e-05	0.0468099	2.58596
A_23_P18751	TMPRSS11E	Homo sapiens transmembrane protease, serine 11E (TMPRSS11E), mRNA [NM_014058]	-2.75647	11.2981	15.3652	4.37e-05	0.0468099	2.7775
A_23_P41992	GFRA3	Homo sapiens GDNF family receptor alpha 3 (GFRA3), mRNA [NM_001496]	-2.79937	12.3542	16.2536	3.4e-05	0.0468099	2.95105
A_32_P29118	SEMA3D	Homo sapiens sema domain, immunoglobulin domain (Ig), short basic domain, secreted, (semaphorin) 3D (SEMA3D), mRNA [NM_152754]	-2.92941	10.9164	9.22052	0.000416096	0.0781222	0.885658
A_23_P159406	SPRR1B	Homo sapiens small proline-rich protein 1B (cornifin) (SPRR1B), mRNA [NM_003125]	-2.94378	14.8575	21.8846	8.95e-06	0.045731	3.73333
A_23_P361448	SESN3	Homo sapiens sestrin 3 (SESN3), mRNA [NM_144665]	-3.01961	10.1261	17.3565	2.53e-05	0.0468099	3.14357
A_23_P146146	ATP6V0D2	Homo sapiens ATPase, H+ transporting, lysosomal 38kDa, V0 subunit d2 (ATP6V0D2), mRNA [NM_152565]	-3.01975	8.87926	21.8011	9.1e-06	0.045731	3.72474
A_23_P356494	SPINK5	Homo sapiens serine peptidase inhibitor, Kazal type 5 (SPINK5), mRNA [NM_006846]	-3.04085	10.1426	14.1235	6.36e-05	0.0496085	2.50279
A_32_P180741	TNK2	Homo sapiens tyrosine kinase, non-receptor, 2 (TNK2), transcript variant 2, mRNA [NM_001010938]	-3.174	13.144	12.0749	0.000127533	0.0626852	1.94861
A_32_P72541	BF803942	BF803942 CM2-CI0135-021100-477-g08 CI0135 Homo sapiens cDNA, mRNA sequence [BF803942]	-3.65306	10.626	24.4623	5.42e-06	0.045731	3.96704
A_23_P167367	PITX2	Homo sapiens paired-like homeodomain transcription factor 2 (PITX2), transcript variant 2, mRNA [NM_153426]	-3.7423	9.6104	10.6334	0.00022328	0.0691781	1.46251
A_24_P55295	GJA1	Homo sapiens gap junction protein, alpha 1, 43kDa (connexin 43) (GJA1), mRNA [NM_000165]	-3.80736	12.2386	18.4202	1.94e-05	0.0468099	3.30833
A_23_P8913	CA2	Homo sapiens carbonic anhydrase II (CA2), mRNA [NM_000067]	-4.09724	14.4218	33.834	1.25e-06	0.0446494	4.48109

## Sheet: mRNA72h
ID	GeneName	Description	logFC	AveExpr	t	P.Value	adj.P.Val	B
A_23_P89431	CCL2	Homo sapiens chemokine (C-C motif) ligand 2 (CCL2), mRNA [NM_002982]	4.37774	10.4608	-18.5649	3.35e-05	0.11636	2.51934
A_23_P89431	CCL2	Homo sapiens chemokine (C-C motif) ligand 2 (CCL2), mRNA [NM_002982]	4.30516	10.3316	-26.205	7.93e-06	0.11636	3.07925
A_23_P89431	CCL2	Homo sapiens chemokine (C-C motif) ligand 2 (CCL2), mRNA [NM_002982]	4.101	10.0237	-18.5061	3.4e-05	0.11636	2.51294
A_23_P89431	CCL2	Homo sapiens chemokine (C-C motif) ligand 2 (CCL2), mRNA [NM_002982]	4.0864	10.3283	-18.2817	3.57e-05	0.11636	2.48814
A_23_P89431	CCL2	Homo sapiens chemokine (C-C motif) ligand 2 (CCL2), mRNA [NM_002982]	4.07184	10.2323	-18.3922	3.49e-05	0.11636	2.50043
A_23_P89431	CCL2	Homo sapiens chemokine (C-C motif) ligand 2 (CCL2), mRNA [NM_002982]	4.06743	10.2639	-16.1621	5.97e-05	0.125233	2.21754
A_23_P89431	CCL2	Homo sapiens chemokine (C-C motif) ligand 2 (CCL2), mRNA [NM_002982]	4.04378	10.4005	-18.6251	3.31e-05	0.11636	2.52583
A_23_P89431	CCL2	Homo sapiens chemokine (C-C motif) ligand 2 (CCL2), mRNA [NM_002982]	4.02955	10.2348	-18.5924	3.33e-05	0.11636	2.52231
A_23_P89431	CCL2	Homo sapiens chemokine (C-C motif) ligand 2 (CCL2), mRNA [NM_002982]	4.00974	9.98796	-19.0178	3.03e-05	0.11636	2.56712
A_23_P89431	CCL2	Homo sapiens chemokine (C-C motif) ligand 2 (CCL2), mRNA [NM_002982]	3.956	9.98583	-17.166	4.65e-05	0.116722	2.35445
A_24_P535256	AK001903	Homo sapiens cDNA FLJ11041 fis, clone PLACE1004405. [AK001903]	3.56786	10.4805	-22.6994	1.45e-05	0.11636	2.87706
A_24_P124624	OLR1	Homo sapiens oxidized low density lipoprotein (lectin-like) receptor 1 (OLR1), mRNA [NM_002543]	3.21308	10.9953	-13.479	0.000126714	0.135985	1.75197
A_23_P92499	TLR2	Homo sapiens toll-like receptor 2 (TLR2), mRNA [NM_003264]	2.84771	10.178	-11.6948	0.000227472	0.135985	1.33402
A_23_P87238	SAA4	Homo sapiens serum amyloid A4, constitutive (SAA4), mRNA [NM_006512]	2.77982	10.0039	-14.0311	0.000107328	0.135985	1.86173
A_23_P7144	CXCL1	Homo sapiens chemokine (C-X-C motif) ligand 1 (melanoma growth stimulating activity, alpha) (CXCL1), mRNA [NM_001511]	2.74159	11.238	-14.4417	9.52e-05	0.135985	1.93822
A_23_P203115	TMEM25	Homo sapiens transmembrane protein 25 (TMEM25), mRNA [NM_032780]	2.63993	9.72868	-14.8123	8.57e-05	0.129253	2.00378
A_23_P92499	TLR2	Homo sapiens toll-like receptor 2 (TLR2), mRNA [NM_003264]	2.63715	10.0516	-8.72036	0.000751286	0.137282	0.340563
A_23_P92499	TLR2	Homo sapiens toll-like receptor 2 (TLR2), mRNA [NM_003264]	2.56022	10.152	-9.66532	0.000495563	0.135985	0.706353
A_23_P87238	SAA4	Homo sapiens serum amyloid A4, constitutive (SAA4), mRNA [NM_006512]	2.54453	10.0245	-9.61565	0.000506038	0.135985	0.688442
A_23_P87238	SAA4	Homo sapiens serum amyloid A4, constitutive (SAA4), mRNA [NM_006512]	2.5077	10.1216	-8.55732	0.000810565	0.137796	0.271717
A_23_P92499	TLR2	Homo sapiens toll-like receptor 2 (TLR2), mRNA [NM_003264]	2.49521	10.2045	-8.83391	0.000713125	0.137282	0.387459
A_24_P934729	LOC57400	Homo sapiens uncharacterized gastric protein YC12P mRNA, partial cds. [AF264627]	2.44166	10.113	-15.1759	7.75e-05	0.125233	2.06507
A_23_P203498	TRIM22	Homo sapiens tripartite motif-containing 22 (TRIM22), mRNA [NM_006074]	2.38842	10.8847	-18.3901	3.49e-05	0.11636	2.5002
A_23_P92499	TLR2	Homo sapiens toll-like receptor 2 (TLR2), mRNA [NM_003264]	2.35513	9.91757	-8.14495	0.000988155	0.141252	0.0892751
A_23_P87238	SAA4	Homo sapiens serum amyloid A4, constitutive (SAA4), mRNA [NM_006512]	2.33432	10.1636	-8.15111	0.000985169	0.141252	0.0920927
A_24_P172481	TRIM22	Homo sapiens tripartite motif-containing 22 (TRIM22), mRNA [NM_006074]	2.33169	10.2926	-10.4353	0.000362727	0.135985	0.967203
A_23_P122924	INHBA	Homo sapiens inhibin, beta A (activin A, activin AB alpha polypeptide) (INHBA), mRNA [NM_002192]	2.32982	11.9703	-9.96701	0.00043736	0.135985	0.812231
A_23_P50907	ITGAV	Homo sapiens integrin, alpha V (vitronectin receptor, alpha polypeptide, antigen CD51) (ITGAV), mRNA [NM_002210]	2.31719	13.7832	-9.59178	0.000511168	0.135985	0.679786
A_24_P346431	TNS3	Homo sapiens tensin 3 (TNS3), mRNA [NM_022748]	2.29483	12.78	-8.59996	0.000794524	0.137282	0.289896
A_23_P211910	PLOD2	Homo sapiens procollagen-lysine, 2-oxoglutarate 5-dioxygenase 2 (PLOD2), transcript variant 1, mRNA [NM_182943]	2.26633	10.9858	-13.9861	0.000108767	0.135985	1.85308
A_23_P250951	SLC26A2	Homo sapiens solute carrier family 26 (sulfate transporter), member 2 (SLC26A2), mRNA [NM_000112]	2.24461	11.2418	-16.4836	5.5e-05	0.124369	2.26326
A_23_P50907	ITGAV	Homo sapiens integrin, alpha V (vitronectin receptor, alpha polypeptide, antigen CD51) (ITGAV), mRNA [NM_002210]	2.2417	13.9661	-10.8107	0.00031395	0.135985	1.08378
A_32_P46214	SLC9A9	Homo sapiens solute carrier family 9 (sodium/hydrogen exchanger), member 9 (SLC9A9), mRNA [NM_173653]	2.23369	10.1125	-11.9514	0.000208065	0.135985	1.4008
A_23_P148990	HMCN1	Homo sapiens hemicentin 1 (HMCN1), mRNA [NM_031935]	2.20884	9.31379	-11.9537	0.000207902	0.135985	1.40139
A_24_P388528	ST6GAL1	Homo sapiens ST6 beta-galactosamide alpha-2,6-sialyltranferase 1 (ST6GAL1), transcript variant 1, mRNA [NM_173216]	2.16167	10.1832	-8.86308	0.000703707	0.137282	0.399371
A_32_P87074	AK022150	Homo sapiens cDNA FLJ12088 fis, clone HEMBB1002545. [AK022150]	2.1315	11.2381	-8.38209	0.000880802	0.138303	0.195681
A_24_P69095	ENC1	Homo sapiens ectodermal-neural cortex (with BTB-like domain) (ENC1), mRNA [NM_003633]	2.10201	12.4939	-17.9666	3.84e-05	0.11636	2.45218
A_23_P203120	IGSF4	Homo sapiens immunoglobulin superfamily, member 4 (IGSF4), mRNA [NM_014333]	2.10005	11.1265	-9.30679	0.000577645	0.135985	0.573923
A_24_P183150	CXCL3	Homo sapiens chemokine (C-X-C motif) ligand 3 (CXCL3), mRNA [NM_002090]	2.09447	8.93088	-9.72584	0.000483157	0.135985	0.727991
A_23_P213424	ENC1	Homo sapiens ectodermal-neural cortex (with BTB-like domain) (ENC1), mRNA [NM_003633]	2.0912	10.5841	-15.9469	6.31e-05	0.125233	2.18589
A_23_P22682	ARMCX1	Homo sapiens armadillo repeat containing, X-linked 1 (ARMCX1), mRNA [NM_016608]	2.02667	8.88705	-9.22961	0.000597449	0.135985	0.544429
A_23_P502413	SERPINB4	Homo sapiens serpin peptidase inhibitor, clade B (ovalbumin), member 4 (SERPINB4), mRNA [NM_002974]	2.0208	12.2641	-8.63703	0.000780895	0.137282	0.305598
A_23_P145965	TPST1	Homo sapiens tyrosylprotein sulfotransferase 1 (TPST1), mRNA [NM_003596]	2.00191	11.0754	-17.4162	4.37e-05	0.11636	2.38603
A_23_P209636	CDC42EP3	Homo sapiens CDC42 effector protein (Rho GTPase binding) 3 (CDC42EP3), mRNA [NM_006449]	1.97948	13.105	-11.26	0.000265737	0.135985	1.215
A_23_P79931	ATRN	Homo sapiens attractin (ATRN), transcript variant 2, mRNA [NM_139322]	1.94275	12.8631	-8.47722	0.000841785	0.138132	0.237227
A_23_P29975	C4orf19	Homo sapiens chromosome 4 open reading frame 19 (C4orf19), mRNA [NM_018302]	1.93697	9.12427	-8.95742	0.00067428	0.137232	0.437514
A_24_P152649	AK092522	Homo sapiens cDNA FLJ35203 fis, clone PLACE6018441, moderately similar to Mus musculus peroxisomal long chain acyl-CoA thioesterase Ib (Pte1b) gene. [AK092522]	1.92776	8.92297	-9.17033	0.000613226	0.135985	0.521533
A_23_P384512	ZNF22	Homo sapiens zinc finger protein 22 (KOX 15) (ZNF22), mRNA [NM_006963]	1.87431	9.78102	-11.5107	0.000242785	0.135985	1.28454
A_23_P50907	ITGAV	Homo sapiens integrin, alpha V (vitronectin receptor, alpha polypeptide, antigen CD51) (ITGAV), mRNA [NM_002210]	1.85921	13.9383	-10.7024	0.000327146	0.135985	1.05082
A_32_P34365	AA541413	AA541413 ni77g08.s1 NCI_CGAP_Pr12 Homo sapiens cDNA clone IMAGE:982910, mRNA sequence [AA541413]	1.8571	9.8441	-8.27099	0.000929216	0.140332	0.146342
A_23_P55632	SERPINB3	Homo sapiens serpin peptidase inhibitor, clade B (ovalbumin), member 3 (SERPINB3), mRNA [NM_006919]	1.8548	12.5347	-14.2923	9.94e-05	0.135985	1.91087
A_23_P148047	PTGER4	Homo sapiens prostaglandin E receptor 4 (subtype EP4) (PTGER4), mRNA [NM_000958]	1.84734	9.32152	-17.8652	3.93e-05	0.11636	2.44032
A_23_P50907	ITGAV	Homo sapiens integrin, alpha V (vitronectin receptor, alpha polypeptide, antigen CD51) (ITGAV), mRNA [NM_002210]	1.84449	14.0954	-8.57402	0.000804234	0.137282	0.278853
A_32_P4199	RNF152	Homo sapiens ring finger protein 152 (RNF152), mRNA [NM_173557]	1.83601	10.0062	-17.5905	4.2e-05	0.11636	2.40745
A_32_P7176	AW949170	AW949170 QV4-FT0006-110500-206-c01 FT0006 Homo sapiens cDNA, mRNA sequence [AW949170]	1.82114	9.97682	-14.1457	0.000103775	0.135985	1.8835
A_23_P125107	HLA-B	Homo sapiens major histocompatibility complex, class I, B (HLA-B), mRNA [NM_005514]	1.7927	13.6801	-8.52034	0.0008248	0.137959	0.255848
A_32_P86763	TGM2	Homo sapiens transglutaminase 2 (C polypeptide, protein-glutamine-gamma-glutamyltransferase) (TGM2), transcript variant 1, mRNA [NM_004613]	1.77748	11.0049	-12.3519	0.00018167	0.135985	1.5003
A_23_P55706	RELB	Homo sapiens v-rel reticuloendotheliosis viral oncogene homolog B, nuclear factor of kappa light polypeptide gene enhancer in B-cells 3 (avian) (RELB), mRNA [NM_006509]	1.7643	11.1116	-8.88153	0.000697829	0.137282	0.406877
A_32_P158181	THC2650074	Unknown	1.74321	9.17959	-10.6131	0.000338539	0.135985	1.02325
A_23_P171296	MPP1	Homo sapiens membrane protein, palmitoylated 1, 55kDa (MPP1), mRNA [NM_002436]	1.74174	8.93167	-10.3194	0.000379641	0.135985	0.929859
A_23_P326160	ZC3H12A	Homo sapiens zinc finger CCCH-type containing 12A (ZC3H12A), mRNA [NM_025079]	1.73579	13.0111	-13.3442	0.000132089	0.135985	1.72389
A_23_P429950	KAL1	Homo sapiens Kallmann syndrome 1 sequence (KAL1), mRNA [NM_000216]	1.72515	9.52571	-11.142	0.000277456	0.135985	1.18138
A_23_P50907	ITGAV	Homo sapiens integrin, alpha V (vitronectin receptor, alpha polypeptide, antigen CD51) (ITGAV), mRNA [NM_002210]	1.70259	13.9576	-15.6615	6.8e-05	0.125233	2.14255
A_32_P34495	AK026418	Homo sapiens cDNA: FLJ22765 fis, clone KAIA1180. [AK026418]	1.68995	12.1457	-9.44446	0.000544284	0.135985	0.625652
A_24_P365975	COL8A2	Homo sapiens collagen, type VIII, alpha 2 (COL8A2), mRNA [NM_005202]	1.68621	8.89439	-11.6671	0.000229703	0.135985	1.32664
A_23_P50907	ITGAV	Homo sapiens integrin, alpha V (vitronectin receptor, alpha polypeptide, antigen CD51) (ITGAV), mRNA [NM_002210]	1.67901	14.0028	-11.4765	0.000245767	0.135985	1.27521
A_24_P227230	IGSF4	Homo sapiens immunoglobulin superfamily, member 4 (IGSF4), mRNA [NM_014333]	1.66898	9.70045	-9.67285	0.000493998	0.135985	0.709056
A_23_P389118	TMEM16F	Homo sapiens transmembrane protein 16F (TMEM16F), mRNA [NM_001025356]	1.66609	13.4153	-9.8572	0.000457519	0.135985	0.774261
A_23_P50907	ITGAV	Homo sapiens integrin, alpha V (vitronectin receptor, alpha polypeptide, antigen CD51) (ITGAV), mRNA [NM_002210]	1.64321	14.0444	-11.8176	0.000217922	0.135985	1.36627
A_23_P88865	CMTM3	Homo sapiens CKLF-like MARVEL transmembrane domain containing 3 (CMTM3), transcript variant 1, mRNA [NM_144601]	1.62113	12.5631	-8.28648	0.000922273	0.140222	0.153276
A_24_P257416	CXCL2	Homo sapiens chemokine (C-X-C motif) ligand 2 (CXCL2), mRNA [NM_002089]	1.62103	9.9307	-8.74391	0.000743171	0.137282	0.350357
A_23_P388993	ZC3H12C	Homo sapiens LOH11CR1B gene, loss of heterozygosity, 11, chromosomal region 1 gene B product. [AB096241]	1.60722	10.9941	-9.12965	0.000624349	0.135985	0.5057
A_23_P163787	MMP2	Homo sapiens matrix metallopeptidase 2 (gelatinase A, 72kDa gelatinase, 72kDa type IV collagenase) (MMP2), mRNA [NM_004530]	1.60108	9.79209	-11.4073	0.000251942	0.135985	1.25617
A_23_P50638	LRG1	Homo sapiens leucine-rich alpha-2-glycoprotein 1 (LRG1), mRNA [NM_052972]	1.58712	9.54614	-9.37996	0.000559613	0.135985	0.601551
A_23_P17269	KIAA1212	Homo sapiens KIAA1212 (KIAA1212), mRNA [NM_018084]	1.57417	9.54891	-9.13556	0.000622718	0.135985	0.508005
A_23_P46470	ERRFI1	Homo sapiens ERBB receptor feedback inhibitor 1 (ERRFI1), mRNA [NM_018948]	1.52791	13.8287	-9.03135	0.000652268	0.136683	0.467011
A_24_P782308	CR596491	full-length cDNA clone CS0DF038YD07 of Fetal brain of Homo sapiens (human). [CR596491]	1.51932	11.4727	-8.30541	0.000913875	0.140086	0.161724
A_23_P91910	PLSCR4	Homo sapiens phospholipid scramblase 4 (PLSCR4), mRNA [NM_020353]	1.50761	10.8988	-10.056	0.000421816	0.135985	0.842545
A_23_P76145	ARNTL2	Homo sapiens cycle-like factor CLIF mRNA, complete cds. [AF256215]	1.49345	10.9311	-9.3563	0.000565366	0.135985	0.592654
A_32_P77665	THC2733949	Q96EM6_HUMAN (Q96EM6) LOC440700 protein, partial (42%) [THC2733949]	1.49224	10.7892	-8.69426	0.000760409	0.137282	0.329663
A_23_P42718	NFE2L3	Homo sapiens nuclear factor (erythroid-derived 2)-like 3 (NFE2L3), mRNA [NM_004289]	1.46383	10.337	-10.3873	0.000369612	0.135985	0.951827
A_23_P342275	ADAMTS1	Homo sapiens ADAM metallopeptidase with thrombospondin type 1 motif, 1 (ADAMTS1), mRNA [NM_006988]	1.46359	8.89163	-12.5972	0.000167533	0.135985	1.55849
A_23_P381992	ITGAV	Homo sapiens integrin, alpha V (vitronectin receptor, alpha polypeptide, antigen CD51) (ITGAV), mRNA [NM_002210]	1.45145	10.8416	-10.1213	0.000410849	0.135985	0.864509
A_24_P98086	GNA12	Homo sapiens guanine nucleotide binding protein (G protein) alpha 12 (GNA12), mRNA [NM_007353]	1.44434	11.4743	-10.5316	0.00034938	0.135985	0.997725
A_23_P17269	KIAA1212	Homo sapiens KIAA1212 (KIAA1212), mRNA [NM_018084]	1.44135	9.70745	-8.80763	0.00072174	0.137282	0.376682
A_23_P120594	ACSS1	Homo sapiens acyl-CoA synthetase short-chain family member 1 (ACSS1), nuclear gene encoding mitochondrial protein, mRNA [NM_032501]	1.44133	11.401	-9.58529	0.000512573	0.135985	0.67743
A_24_P943205	EPSTI1	epithelial stromal interaction 1 isoform 2 [Source:RefSeq_peptide;Acc:NP_150280] [ENST00000313624]	1.42963	10.4984	-10.5325	0.000349255	0.135985	0.998014
A_23_P17269	KIAA1212	Homo sapiens KIAA1212 (KIAA1212), mRNA [NM_018084]	1.42164	9.58782	-8.34373	0.000897164	0.138963	0.178743
A_23_P17269	KIAA1212	Homo sapiens KIAA1212 (KIAA1212), mRNA [NM_018084]	1.41845	9.48038	-8.36758	0.000886948	0.138303	0.189287
A_24_P251764	CXCL3	Homo sapiens chemokine (C-X-C motif) ligand 3 (CXCL3), mRNA [NM_002090]	1.40969	9.33656	-9.94216	0.000441825	0.135985	0.803695
A_32_P37474	LOC645954	PREDICTED: Homo sapiens similar to supervillin isoform 2 (LOC645954), mRNA [XR_017086]	1.40817	10.3676	-9.4524	0.000542435	0.135985	0.628598
A_24_P64442	AK026517	Homo sapiens cDNA: FLJ22864 fis, clone KAT02164. [AK026517]	1.40018	12.2188	-13.2372	0.000136553	0.135985	1.70125
A_23_P315364	CXCL2	Homo sapiens chemokine (C-X-C motif) ligand 2 (CXCL2), mRNA [NM_002089]	1.39696	8.801	-9.49302	0.000533085	0.135985	0.643632
A_23_P411296	CEBPB	Homo sapiens CCAAT/enhancer binding protein (C/EBP), beta (CEBPB), mRNA [NM_005194]	1.39327	14.0647	-9.04935	0.000647042	0.136683	0.474141
A_23_P17269	KIAA1212	Homo sapiens KIAA1212 (KIAA1212), mRNA [NM_018084]	1.38262	9.7162	-8.64026	0.000779718	0.137282	0.306966
A_23_P121926	SEPP1	Homo sapiens selenoprotein P, plasma, 1 (SEPP1), mRNA [NM_005410]	1.38144	10.0997	-11.7136	0.00022598	0.135985	1.33898
A_23_P376599	RALBP1	Homo sapiens ralA binding protein 1 (RALBP1), mRNA [NM_006788]	1.36642	12.3857	-8.65792	0.000773341	0.137282	0.314407
A_23_P411296	CEBPB	Homo sapiens CCAAT/enhancer binding protein (C/EBP), beta (CEBPB), mRNA [NM_005194]	1.33726	13.9679	-11.6434	0.000231625	0.135985	1.32034
A_24_P115762	CTSC	Homo sapiens cathepsin C (CTSC), transcript variant 2, mRNA [NM_148170]	1.33336	13.5385	-10.1533	0.000405595	0.135985	0.875208
A_32_P34444	FHOD3	Homo sapiens formin homology 2 domain containing 3 (FHOD3), mRNA [NM_025135]	1.32479	12.3004	-9.46999	0.000538361	0.135985	0.635121
A_24_P337700	VNN1	Homo sapiens vanin 1 (VNN1), mRNA [NM_004666]	1.32332	8.32049	-8.24988	0.000938783	0.140569	0.136865
A_32_P140823	NPIP	Homo sapiens nuclear pore complex interacting protein (NPIP), mRNA [NM_006985]	1.31934	14.8131	-9.18265	0.000609905	0.135985	0.526311
A_23_P17269	KIAA1212	Homo sapiens KIAA1212 (KIAA1212), mRNA [NM_018084]	1.3179	9.66509	-10.3427	0.000376164	0.135985	0.937418
A_23_P19020	SNCAIP	Homo sapiens synuclein, alpha interacting protein (synphilin) (SNCAIP), mRNA [NM_005460]	1.3168	8.48843	-8.26704	0.000930995	0.140332	0.144573
A_23_P48056	CKAP4	Homo sapiens cytoskeleton-associated protein 4 (CKAP4), mRNA [NM_006825]	1.31052	11.3137	-9.93024	0.000443986	0.135985	0.799589
A_23_P163467	FLJ43339	Homo sapiens FLJ43339 protein (FLJ43339), mRNA [NM_207380]	1.31026	13.3957	-9.64745	0.000499299	0.135985	0.699926
A_24_P366526	SYNGR2	Homo sapiens synaptogyrin 2, mRNA (cDNA clone MGC:102914 IMAGE:4746277), complete cds. [BC105992]	1.29216	14.5043	-8.30691	0.000913217	0.140086	0.162389
A_23_P218858	ABI3BP	Homo sapiens ABI gene family, member 3 (NESH) binding protein (ABI3BP), mRNA [NM_015429]	1.28819	9.0544	-9.50725	0.000529856	0.135985	0.648877
A_23_P308305	ENST00000317571	CDNA FLJ90394 fis, clone NT2RP2005632. (Fragment). [Source:Uniprot/SPTREMBL;Acc:Q8NCA1] [ENST00000317571]	1.27852	10.094	-9.2147	0.000601368	0.135985	0.538694
A_23_P393880	KIAA1244	Homo sapiens KIAA1244 (KIAA1244), mRNA [NM_020340]	1.27584	8.61926	-9.19698	0.000606071	0.135985	0.531852
A_23_P111804	PARP12	Homo sapiens poly (ADP-ribose) polymerase family, member 12 (PARP12), mRNA [NM_022750]	1.27294	10.5439	-11.1583	0.0002758	0.135985	1.18606
A_23_P411296	CEBPB	Homo sapiens CCAAT/enhancer binding protein (C/EBP), beta (CEBPB), mRNA [NM_005194]	1.26504	14.1524	-12.0524	0.000200983	0.135985	1.42644
A_24_P402438	TGFB2	Homo sapiens transforming growth factor, beta 2 (TGFB2), mRNA [NM_003238]	1.24774	9.04355	-9.73198	0.000481921	0.135985	0.730172
A_32_P47543	BX393727	BX393727 Homo sapiens NEUROBLASTOMA COT 25-NORMALIZED Homo sapiens cDNA clone CS0DC001YP02 5-PRIME, mRNA sequence [BX393727]	1.24143	10.8561	-8.64523	0.000777917	0.137282	0.309061
A_32_P29149	ADH6	Homo sapiens mRNA; cDNA DKFZp686N1452 (from clone DKFZp686N1452). [BX647987]	1.23846	9.20474	-11.5076	0.000243058	0.135985	1.28368
A_23_P154217	ITGB6	Homo sapiens integrin, beta 6 (ITGB6), mRNA [NM_000888]	1.23459	9.67042	-9.71024	0.000486318	0.135985	0.722432
A_23_P162037	ARNTL	Homo sapiens aryl hydrocarbon receptor nuclear translocator-like (ARNTL), transcript variant 3, mRNA [NM_001030273]	1.23169	12.006	-9.72042	0.000484252	0.135985	0.726062
A_24_P413126	TMEPAI	Homo sapiens transmembrane, prostate androgen induced RNA (TMEPAI), transcript variant 1, mRNA [NM_020182]	1.2316	14.9417	-10.8926	0.000304413	0.135985	1.10834
A_24_P14584	BACE2	Homo sapiens beta-site APP-cleaving enzyme 2 (BACE2), transcript variant a, mRNA [NM_012105]	1.21521	13.2134	-11.2551	0.000266211	0.135985	1.21361
A_23_P153662	LGALS14	Homo sapiens lectin, galactoside-binding, soluble, 14 (LGALS14), transcript variant 2, mRNA [NM_203471]	1.21363	8.21528	-9.87267	0.000454611	0.135985	0.77965
A_23_P4283	BIRC4BP	Homo sapiens XIAP associated factor-1 (BIRC4BP), transcript variant 1, mRNA [NM_017523]	1.2111	8.40585	-8.73482	0.000746289	0.137282	0.346582
A_23_P212696	FSTL1	Homo sapiens follistatin-like 1 (FSTL1), mRNA [NM_007085]	1.21084	10.8846	-11.1775	0.000273869	0.135985	1.19155
A_23_P334709	FKBP9	Homo sapiens FK506 binding protein 9, 63 kDa (FKBP9), mRNA [NM_007270]	1.20761	14.6026	-9.42157	0.000549664	0.135985	0.617127
A_23_P103996	GCLM	Homo sapiens glutamate-cysteine ligase, modifier subunit (GCLM), mRNA [NM_002061]	1.19874	12.2067	-9.29335	0.000581034	0.135985	0.568813
A_23_P53176	FOLR1	Homo sapiens folate receptor 1 (adult) (FOLR1), transcript variant 1, mRNA [NM_016725]	1.18818	9.23494	-11.1054	0.000281227	0.135985	1.17082
A_24_P743802	LOC286334	Homo sapiens mRNA full length insert cDNA clone EUROIMAGE 1517766. [AJ420454]	1.18669	10.1066	-8.64222	0.00077901	0.137282	0.307789
A_23_P408353	HLA-A	Homo sapiens major histocompatibility complex, class I, A (HLA-A), mRNA [NM_002116]	1.18502	12.2161	-8.13239	0.000994272	0.141252	0.0835281
A_32_P130536	THC2650668	Q4RGI5_TETNG (Q4RGI5) Chromosome undetermined SCAF15099, whole genome shotgun sequence. (Fragment), partial (6%) [THC2650668]	1.1807	9.88409	-8.31867	0.000908048	0.140086	0.167627
A_23_P213319	ADAMTS6	Homo sapiens ADAM metallopeptidase with thrombospondin type 1 motif, 6 (ADAMTS6), mRNA [NM_197941]	1.17343	9.01872	-8.19645	0.000963534	0.141252	0.112736
A_23_P43679	ZNF618	Homo sapiens zinc finger protein 618 (ZNF618), mRNA [NM_133374]	1.16819	9.55968	-8.93788	0.000680248	0.137232	0.429662
A_24_P274795	CDCA7L	Homo sapiens cell division cycle associated 7-like (CDCA7L), mRNA [NM_018719]	1.16722	12.0782	-9.23981	0.000594784	0.135985	0.548348
A_24_P626850	H6PD	Homo sapiens hexose-6-phosphate dehydrogenase (glucose 1-dehydrogenase) (H6PD), mRNA [NM_004285]	1.16136	9.9811	-9.96687	0.000437385	0.135985	0.812183
A_23_P417415	ACOT11	Homo sapiens acyl-CoA thioesterase 11 (ACOT11), transcript variant 2, mRNA [NM_147161]	1.15254	10.4742	-9.73873	0.000480564	0.135985	0.732573
A_23_P139950	KPNA3	Homo sapiens karyopherin alpha 3 (importin alpha 4) (KPNA3), mRNA [NM_002267]	1.15204	11.9583	-9.65746	0.000497203	0.135985	0.703527
A_32_P132563	POU5F1	Homo sapiens POU domain, class 5, transcription factor 1 (POU5F1), transcript variant 1, mRNA [NM_002701]	1.14897	9.64123	-9.02922	0.000652888	0.136683	0.466167
A_24_P602168	THC2645797	ALU1_HUMAN (P39188) Alu subfamily J sequence contamination warning entry, partial (9%) [THC2645797]	1.14864	8.24358	-8.90353	0.000690902	0.137232	0.415794
A_23_P67042	MOCOS	Homo sapiens molybdenum cofactor sulfurase (MOCOS), mRNA [NM_017947]	1.14252	9.96458	-8.68975	0.000762001	0.137282	0.327772
A_24_P29665	CYCS	Homo sapiens cytochrome c, somatic (CYCS), nuclear gene encoding mitochondrial protein, mRNA [NM_018947]	1.13006	11.6602	-10.4699	0.000357861	0.135985	0.978219
A_32_P6139	THC2668561	Unknown	1.1254	8.15048	-8.85796	0.00070535	0.137282	0.397283
A_23_P391906	KIAA1913	Homo sapiens KIAA1913, mRNA (cDNA clone MGC:50847 IMAGE:5760073), complete cds. [BC044246]	1.11951	8.16255	-9.21599	0.000601028	0.135985	0.53919
A_24_P34155	ENST00000358356	Runt-related transcription factor 1 (Core-binding factor, alpha 2 subunit) (CBF-alpha 2) (Acute myeloid leukemia 1 protein) (Oncogene AML-1) (Polyomavirus enhancer-binding protein 2 alpha B subunit) (PEBP2-alpha B) (PEA2-alpha B) (SL3-3 enhancer...	1.11353	8.71355	-9.81517	0.000465537	0.135985	0.759557
A_32_P54616	KIAA1407	Homo sapiens KIAA1407 (KIAA1407), mRNA [NM_020817]	1.1116	10.1741	-9.11946	0.000627174	0.135985	0.501716
A_23_P15305	PRPSAP1	Homo sapiens phosphoribosyl pyrophosphate synthetase-associated protein 1 (PRPSAP1), mRNA [NM_002766]	1.11105	11.7369	-8.9204	0.000685645	0.137232	0.422613
A_23_P98930	C12orf35	Homo sapiens chromosome 12 open reading frame 35 (C12orf35), mRNA [NM_018169]	1.10422	12.1962	-9.19959	0.000605376	0.135985	0.532861
A_23_P329573	ITGB2	Homo sapiens integrin, beta 2 (complement component 3 receptor 3 and 4 subunit) (ITGB2), mRNA [NM_000211]	1.10085	7.93959	-9.22034	0.000599883	0.135985	0.540863
A_23_P3552	RRN3	Homo sapiens RRN3 RNA polymerase I transcription factor homolog (S. cerevisiae), mRNA (cDNA clone IMAGE:3678732), partial cds. [BC009198]	1.10057	9.25212	-9.64883	0.000499011	0.135985	0.700421
A_32_P65473	ENST00000330640	KIAA1244 (KIAA1244), mRNA [Source:RefSeq_dna;Acc:NM_020340] [ENST00000330640]	1.0964	8.56925	-8.62815	0.000784133	0.137282	0.301846
A_23_P146943	ATP1B1	Homo sapiens ATPase, Na+/K+ transporting, beta 1 polypeptide (ATP1B1), transcript variant 1, mRNA [NM_001677]	1.08946	13.1799	-8.40811	0.000869912	0.138132	0.20711
A_24_P343233	HLA-DRB1	Homo sapiens major histocompatibility complex, class II, DR beta 1 (HLA-DRB1), mRNA [NM_002124]	1.08187	10.0084	-9.00918	0.000658774	0.137232	0.458203
A_23_P31335	ZNF12	Homo sapiens zinc finger protein 12 (ZNF12), transcript variant 1, mRNA [NM_016265]	1.07745	12.207	-9.20624	0.000603608	0.135985	0.535429
A_32_P231391	LDHA	Homo sapiens lactate dehydrogenase A (LDHA), mRNA [NM_005566]	1.0769	15.2095	-8.67203	0.000768288	0.137282	0.32034
A_23_P213102	PALLD	Homo sapiens palladin, cytoskeletal associated protein (PALLD), mRNA [NM_016081]	1.06927	14.4308	-8.59502	0.000796361	0.137282	0.287797
A_23_P216655	TRIM14	Homo sapiens tripartite motif-containing 14 (TRIM14), transcript variant 1, mRNA [NM_014788]	1.0672	10.9634	-10.4252	0.000364154	0.135985	0.963996
A_23_P202435	ADD3	Homo sapiens adducin 3 (gamma) (ADD3), transcript variant 1, mRNA [NM_016824]	1.0643	10.5388	-8.59514	0.000796318	0.137282	0.287847
A_24_P679409	SRRM1	Homo sapiens serine/arginine repetitive matrix 1 (SRRM1), mRNA [NM_005839]	1.06394	10.9941	-10.0867	0.000416609	0.135985	0.852911
A_32_P89837	TRAF3	Homo sapiens TNF-receptor associated factor-3 (TRAF-3) mRNA, partial cds; and 3'UTR. [AF110908]	1.04734	10.5571	-8.91088	0.000688606	0.137232	0.418767
A_23_P140050	FAM48A	Homo sapiens family with sequence similarity 48, member A (FAM48A), transcript variant 2, mRNA [NM_017569]	1.04675	10.8593	-9.19803	0.00060579	0.135985	0.53226
A_24_P12438	NCOA7	Homo sapiens nuclear receptor coactivator 7 (NCOA7), mRNA [NM_181782]	1.02258	11.0473	-9.48174	0.000535662	0.135985	0.639466
A_23_P419213	KIAA1407	Homo sapiens KIAA1407 (KIAA1407), mRNA [NM_020817]	1.00096	10.4226	-8.16993	0.000976119	0.141252	0.100678
A_23_P217899	CCNL2	Homo sapiens cyclin L2 (CCNL2), transcript variant 2, mRNA [NM_001039577]	0.99566	10.0096	-8.63652	0.00078108	0.137282	0.305383
A_32_P104619	AK094156	Homo sapiens cDNA FLJ36837 fis, clone ASTRO2011422. [AK094156]	0.994279	10.6604	-9.1504	0.000618644	0.135985	0.513789
A_24_P28165	ARHGAP26	Homo sapiens Rho GTPase activating protein 26 (ARHGAP26), mRNA [NM_015071]	0.984911	9.15189	-8.84666	0.000708989	0.137282	0.392673
A_23_P206212	THBS1	Homo sapiens thrombospondin 1 (THBS1), mRNA [NM_003246]	0.967267	13.8927	-9.21856	0.000600349	0.135985	0.540181
A_24_P85539	FN1	Homo sapiens fibronectin 1 (FN1), transcript variant 1, mRNA [NM_212482]	0.96724	13.3865	-8.57331	0.000804505	0.137282	0.278547
A_24_P108311	NEDD4L	Homo sapiens neural precursor cell expressed, developmentally down-regulated 4-like (NEDD4L), mRNA [NM_015277]	0.950318	13.139	-9.09179	0.000634924	0.136271	0.49087
A_23_P99661	FLJ10357	Homo sapiens hypothetical protein FLJ10357 (FLJ10357), mRNA [NM_018071]	0.948922	11.7581	-8.68072	0.000765197	0.137282	0.323987
A_23_P313389	UGCG	Homo sapiens UDP-glucose ceramide glucosyltransferase (UGCG), mRNA [NM_003358]	0.948845	11.3619	-8.23482	0.000945677	0.141134	0.130087
A_32_P160883	NEDD4	Homo sapiens neural precursor cell expressed, developmentally down-regulated 4 (NEDD4), transcript variant 2, mRNA [NM_198400]	0.947305	11.9414	-8.28851	0.000921369	0.140222	0.154182
A_23_P301896	PRDM2	Homo sapiens PR domain containing 2, with ZNF domain (PRDM2), transcript variant 2, mRNA [NM_015866]	0.946216	11.5987	-8.40867	0.00086968	0.138132	0.207355
A_24_P343233	HLA-DRB1	Homo sapiens major histocompatibility complex, class II, DR beta 1 (HLA-DRB1), mRNA [NM_002124]	0.945552	10.0947	-8.18026	0.00097119	0.141252	0.105384
A_23_P16722	DOCK10	Homo sapiens dedicator of cytokinesis 10 (DOCK10), mRNA [NM_014689]	0.940153	7.89949	-8.48986	0.000836762	0.138132	0.242699
A_24_P7887	EP300	Homo sapiens E1A binding protein p300 (EP300), mRNA [NM_001429]	0.935825	8.89186	-8.18337	0.000969715	0.141252	0.106796
A_23_P159125	SLC16A5	Homo sapiens solute carrier family 16, member 5 (monocarboxylic acid transporter 6) (SLC16A5), mRNA [NM_004695]	0.927861	13.086	-9.12399	0.000625916	0.135985	0.503488
A_24_P354800	HLA-DOA	Homo sapiens major histocompatibility complex, class II, DO alpha (HLA-DOA), mRNA [NM_002119]	0.919459	8.37519	-8.39751	0.000874328	0.138242	0.20246
A_23_P109143	PRNP	Homo sapiens prion protein (p27-30) (Creutzfeldt-Jakob disease, Gerstmann-Strausler-Scheinker syndrome, fatal familial insomnia) (PRNP), transcript variant 1, mRNA [NM_000311]	0.910991	15.0226	-8.37843	0.00088235	0.138303	0.194067
A_24_P941831	ALS2CR4	Homo sapiens amyotrophic lateral sclerosis 2 (juvenile) chromosome region, candidate 4 (ALS2CR4), transcript variant 1, mRNA [NM_001044385]	0.909154	9.9381	-8.68441	0.000763889	0.137282	0.325534
A_24_P237374	UBE1	Homo sapiens ubiquitin-activating enzyme E1 (A1S9T and BN75 temperature sensitivity complementing) (UBE1), transcript variant 1, mRNA [NM_003334]	0.903008	11.8183	-8.86787	0.000702178	0.137282	0.401319
A_32_P223918	BF858887	BF858887 RC5-FT0194-071200-023-E10 FT0194 Homo sapiens cDNA, mRNA sequence [BF858887]	0.883857	9.62399	-8.54802	0.000814116	0.137881	0.267735
A_24_P31627	KCNB1	Homo sapiens potassium voltage-gated channel, Shab-related subfamily, member 1 (KCNB1), mRNA [NM_004975]	0.85164	8.5595	-8.2176	0.000953643	0.141252	0.122311
A_24_P64781	KITLG	Homo sapiens KIT ligand (KITLG), transcript variant b, mRNA [NM_000899]	-0.857001	8.06338	8.40751	0.000870164	0.138132	0.206844
A_23_P146908	STX8	Homo sapiens syntaxin 8 (STX8), mRNA [NM_004853]	-0.872362	12.013	8.53399	0.000819509	0.137959	0.261717
A_23_P13048	KRTAP5-9	Homo sapiens keratin associated protein 5-9 (KRTAP5-9), mRNA [NM_005553]	-0.889379	9.85288	8.25389	0.000936953	0.140569	0.13867
A_23_P14559	RIPK3	Homo sapiens receptor-interacting serine-threonine kinase 3 (RIPK3), mRNA [NM_006871]	-0.908704	7.85977	8.41467	0.000867195	0.138132	0.209982
A_32_P199767	ZNF630	Homo sapiens zinc finger protein 630 (ZNF630), mRNA [NM_001037735]	-0.935488	14.7647	8.41586	0.000866702	0.138132	0.210503
A_32_P71736	PIGH	Homo sapiens phosphatidylinositol glycan anchor biosynthesis, class H (PIGH), mRNA [NM_004569]	-0.944412	11.2921	8.42245	0.000863985	0.138132	0.213384
A_32_P332320	BC010126	Homo sapiens cDNA clone IMAGE:3948082, partial cds. [BC010126]	-0.950697	7.74803	8.64351	0.000778542	0.137282	0.308334
A_23_P1682	TMEM45B	Homo sapiens transmembrane protein 45B (TMEM45B), mRNA [NM_138788]	-0.956089	11.1578	8.41416	0.000867406	0.138132	0.209759
A_23_P254852	OTOF	Homo sapiens otoferlin (OTOF), transcript variant 1, mRNA [NM_194248]	-0.962548	13.2577	8.40651	0.00087058	0.138132	0.206405
A_32_P56463	BX101252	BX101252 NCI_CGAP_Lu24 Homo sapiens cDNA clone IMAGp998I115625, mRNA sequence [BX101252]	-0.969602	9.34136	8.6776	0.000766304	0.137282	0.32268
A_23_P164284	CLDN7	Homo sapiens claudin 7 (CLDN7), mRNA [NM_001307]	-0.973597	13.4302	8.60068	0.000794256	0.137282	0.290203
A_24_P233786	FAM129A	Homo sapiens family with sequence similarity 129, member A (FAM129A), transcript variant 2, mRNA [NM_052966]	-0.978413	11.6633	9.45821	0.000541085	0.135985	0.630755
A_24_P161600	AB055226	Homo sapiens MLAS mRNA for hLAT1-3TM, complete cds. [AB055226]	-0.982711	11.5872	9.56317	0.000517402	0.135985	0.66937
A_24_P56388	HIF1A	Homo sapiens hypoxia-inducible factor 1, alpha subunit (basic helix-loop-helix transcription factor) (HIF1A), transcript variant 2, mRNA [NM_181054]	-0.995434	12.3242	8.20073	0.000961524	0.141252	0.114675
A_23_P135381	SP5	Homo sapiens Sp5 transcription factor (SP5), mRNA [NM_001003845]	-1.01384	9.26417	9.21171	0.00060216	0.135985	0.537538
A_24_P928604	LOC127545	PREDICTED: Homo sapiens similar to ribosomal protein L18a (LOC127545), mRNA [XM_060535]	-1.03112	15.6412	8.6402	0.000779743	0.137282	0.306938
A_23_P361584	TMEM154	Homo sapiens transmembrane protein 154 (TMEM154), mRNA [NM_152680]	-1.03616	10.323	8.9683	0.000670983	0.137232	0.441878
A_24_P189464	C10orf4	Homo sapiens chromosome 10 open reading frame 4 (C10orf4), transcript variant FRA10AC1-3.3, mRNA [NM_203438]	-1.03662	10.0246	8.94771	0.000677239	0.137232	0.433614
A_32_P159612	ACCN1	Homo sapiens amiloride-sensitive cation channel 1, neuronal (degenerin) (ACCN1), transcript variant 1, mRNA [NM_183377]	-1.03978	8.46059	8.4956	0.000834492	0.138132	0.245181
A_32_P208350	TDRD9	Homo sapiens tudor domain containing 9 (TDRD9), mRNA [NM_153046]	-1.04403	7.72733	10.1402	0.000407729	0.135985	0.870848
A_23_P308603	SRC	Homo sapiens v-src sarcoma (Schmidt-Ruppin A-2) viral oncogene homolog (avian) (SRC), transcript variant 1, mRNA [NM_005417]	-1.04991	13.0371	9.80863	0.0004668	0.135985	0.757261
A_32_P23872	A_32_P23872	Unknown	-1.04991	9.48706	9.33709	0.000570092	0.135985	0.585404
A_23_P115022	TMEM125	Homo sapiens transmembrane protein 125 (TMEM125), mRNA [NM_144626]	-1.06654	8.61463	9.16964	0.000613413	0.135985	0.521266
A_23_P12816	HELLS	Homo sapiens helicase, lymphoid-specific (HELLS), mRNA [NM_018063]	-1.07194	10.6008	8.41447	0.000867276	0.138132	0.209895
A_24_P375813	RPL7A	Homo sapiens ribosomal protein L7a (RPL7A), mRNA [NM_000972]	-1.07432	15.5192	10.0606	0.000421037	0.135985	0.844088
A_23_P95594	NAT1	Homo sapiens N-acetyltransferase 1 (arylamine N-acetyltransferase) (NAT1), mRNA [NM_000662]	-1.09267	10.4549	8.37173	0.000885183	0.138303	0.191119
A_23_P6535	BI910665	603070430F1 NIH_MGC_118 Homo sapiens cDNA clone IMAGE:5219455 5', mRNA sequence [BI910665]	-1.0933	9.12297	9.99253	0.000432832	0.135985	0.820966
A_32_P126259	THC2668359	Unknown	-1.09844	8.25233	9.53762	0.000523047	0.135985	0.660029
A_23_P2674	KRT4	Homo sapiens keratin 4 (KRT4), mRNA [NM_002272]	-1.11424	14.1027	10.6914	0.000328523	0.135985	1.04745
A_23_P83498	IGF2BP1	Homo sapiens insulin-like growth factor 2 mRNA binding protein 1 (IGF2BP1), mRNA [NM_006546]	-1.11628	8.33343	10.7156	0.000325506	0.135985	1.05486
A_23_P121637	PRSS12	Homo sapiens protease, serine, 12 (neurotrypsin, motopsin) (PRSS12), mRNA [NM_003619]	-1.15284	8.82691	10.4909	0.000354941	0.135985	0.984891
A_23_P163099	POLE2	Homo sapiens polymerase (DNA directed), epsilon 2 (p59 subunit) (POLE2), mRNA [NM_002692]	-1.15742	9.97422	10.1301	0.000409395	0.135985	0.867458
A_23_P96827	APCS	Homo sapiens amyloid P component, serum (APCS), mRNA [NM_001639]	-1.18962	13.5066	8.58118	0.00080154	0.137282	0.281906
A_23_P107116	ZNF179	Homo sapiens zinc finger protein 179 (ZNF179), mRNA [NM_007148]	-1.19004	7.66779	9.87524	0.00045413	0.135985	0.780545
A_23_P383915	BTBD16	Homo sapiens BTB (POZ) domain containing 16 (BTBD16), mRNA [NM_144587]	-1.19686	8.46744	11.6163	0.000233858	0.135985	1.31306
A_23_P116512	FLJ14213	Homo sapiens hypothetical protein FLJ14213 (FLJ14213), mRNA [NM_024841]	-1.20675	7.76696	10.1925	0.000399284	0.135985	0.888219
A_23_P393686	C8orf42	Homo sapiens chromosome 8 open reading frame 42 (C8orf42), mRNA [NM_175075]	-1.20993	7.48944	10.0801	0.00041772	0.135985	0.85069
A_23_P409093	TMEM16D	Homo sapiens transmembrane protein 16D (TMEM16D), mRNA [NM_178826]	-1.22022	8.72776	9.38318	0.000558833	0.135985	0.602763
A_23_P39294	PLAC2	placenta-specific 2 [Source:RefSeq_peptide;Acc:NP_699206] [ENST00000312785]	-1.22569	11.0486	10.0498	0.000422887	0.135985	0.840426
A_23_P112482	AQP3	Homo sapiens aquaporin 3 (Gill blood group) (AQP3), mRNA [NM_004925]	-1.24399	11.4128	9.80898	0.000466731	0.135985	0.757386
A_24_P835763	CR601694	full-length cDNA clone CS0DM011YL19 of Fetal liver of Homo sapiens (human). [CR601694]	-1.25758	11.9548	9.13986	0.000621535	0.135985	0.509681
A_23_P154367	STK17B	Homo sapiens serine/threonine kinase 17b (apoptosis-inducing) (STK17B), mRNA [NM_004226]	-1.26102	8.91498	10.1496	0.000406205	0.135985	0.87396
A_23_P214444	TAP2	Homo sapiens transporter 2, ATP-binding cassette, sub-family B (MDR/TAP) (TAP2), transcript variant 1, mRNA [NM_000544]	-1.28151	12.3343	10.4778	0.00035676	0.135985	0.980729
A_24_P227211	KLC2	Homo sapiens kinesin light chain 2 (KLC2), mRNA [NM_022822]	-1.29123	10.9085	9.06733	0.000641876	0.136271	0.481239
A_23_P116414	HRASLS3	Homo sapiens HRAS-like suppressor 3 (HRASLS3), mRNA [NM_007069]	-1.2964	10.9634	9.97613	0.000435734	0.135985	0.815358
A_23_P61945	MITF	Homo sapiens microphthalmia-associated transcription factor (MITF), transcript variant 1, mRNA [NM_198159]	-1.29868	9.36058	9.18887	0.000608236	0.135985	0.52872
A_23_P129064	GATM	Homo sapiens glycine amidinotransferase (L-arginine:glycine amidinotransferase) (GATM), mRNA [NM_001482]	-1.3037	8.281	11.5945	0.00023566	0.135985	1.30723
A_23_P82065	ELOVL4	Homo sapiens elongation of very long chain fatty acids (FEN1/Elo2, SUR4/Elo3, yeast)-like 4 (ELOVL4), mRNA [NM_022726]	-1.32022	8.19197	10.7585	0.000320232	0.135985	1.06795
A_23_P359457	DNHD3	Homo sapiens dynein heavy chain domain 3, mRNA (cDNA clone IMAGE:4839091), complete cds. [BC034225]	-1.34796	8.90683	9.85237	0.000458432	0.135985	0.772577
A_24_P361816	IGLV6-57	Homo sapiens immunoglobulin lambda variable 6-57, mRNA (cDNA clone MGC:34845 IMAGE:5223747), complete cds. [BC023973]	-1.35244	10.9246	13.0752	0.000143677	0.135985	1.6663
A_23_P48740	DIO2	Homo sapiens deiodinase, iodothyronine, type II (DIO2), transcript variant 1, mRNA [NM_013989]	-1.35346	9.38058	8.75625	0.000738961	0.137282	0.355476
A_24_P306034	ANKDD1A	Homo sapiens cDNA FLJ25870 fis, clone CBR02141. [AK098736]	-1.36599	11.4141	8.34334	0.00089733	0.138963	0.178573
A_32_P123514	BX648831	Homo sapiens mRNA; cDNA DKFZp686J06116 (from clone DKFZp686J06116). [BX648831]	-1.36792	8.83651	9.98842	0.000433557	0.135985	0.819562
A_23_P83498	IGF2BP1	Homo sapiens insulin-like growth factor 2 mRNA binding protein 1 (IGF2BP1), mRNA [NM_006546]	-1.37733	8.4162	12.2511	0.000187905	0.135985	1.47579
A_23_P214026	FBN2	Homo sapiens fibrillin 2 (congenital contractural arachnodactyly) (FBN2), mRNA [NM_001999]	-1.39366	9.48692	13.452	0.000127767	0.135985	1.7464
A_24_P639679	AK095831	Homo sapiens cDNA FLJ38512 fis, clone HCHON2000503. [AK095831]	-1.4041	10.2997	10.2333	0.000392832	0.135985	0.901699
A_32_P223292	A_32_P223292	Unknown	-1.40789	11.6888	8.79288	0.000726633	0.137282	0.370612
A_23_P164912	LIN7B	Homo sapiens lin-7 homolog B (C. elegans) (LIN7B), mRNA [NM_022165]	-1.41604	10.3187	12.5095	0.000172427	0.135985	1.53791
A_23_P218669	WFDC5	Homo sapiens WAP four-disulfide core domain 5 (WFDC5), mRNA [NM_145652]	-1.4292	10.5166	11.2241	0.000269239	0.135985	1.20483
A_32_P41553	C1orf182	Homo sapiens chromosome 1 open reading frame 182 (C1orf182), mRNA [NM_144627]	-1.43051	10.6849	8.52298	0.000823772	0.137959	0.256985
A_32_P119096	MBOAT2	O-acyltransferase (membrane bound) domain containing 2 [Source:RefSeq_peptide;Acc:NP_620154] [ENST00000354442]	-1.43751	11.2477	11.2397	0.000267705	0.135985	1.20927
A_24_P354715	NT5E	Homo sapiens 5'-nucleotidase, ecto (CD73) (NT5E), mRNA [NM_002526]	-1.44989	11.0157	8.6504	0.000776049	0.137282	0.31124
A_32_P144281	THC2666070	Unknown	-1.45344	7.7728	10.0563	0.000421773	0.135985	0.84263
A_24_P323944	PHTF2	Homo sapiens putative homeodomain transcription factor 2 (PHTF2), mRNA [NM_020432]	-1.45473	9.21972	8.9799	0.000667491	0.137232	0.44652
A_23_P156087	GHR	Homo sapiens growth hormone receptor (GHR), mRNA [NM_000163]	-1.46065	7.61497	9.36066	0.000564302	0.135985	0.594294
A_24_P365180	C18orf4	Homo sapiens chromosome 18 open reading frame 4 (C18orf4), mRNA [NM_032160]	-1.49166	7.59987	9.28417	0.000583366	0.135985	0.565314
A_32_P27135	CR613436	full-length cDNA clone CS0DF024YN04 of Fetal brain of Homo sapiens (human). [CR613436]	-1.49974	7.18882	10.0403	0.000424503	0.135985	0.837237
A_23_P74012	SPRR1A	Homo sapiens small proline-rich protein 1A (SPRR1A), mRNA [NM_005987]	-1.50078	14.2267	9.63563	0.00050179	0.135985	0.695666
A_23_P47980	KRT84	Keratin, type II cuticular Hb4 (Hair keratin, type II Hb4) (Keratin- 84). [Source:Uniprot/SWISSPROT;Acc:Q9NSB2] [ENST00000257951]	-1.52069	11.1155	9.54403	0.000521624	0.135985	0.662375
A_32_P71858	AK124776	Homo sapiens cDNA FLJ42786 fis, clone BRAWH3006761. [AK124776]	-1.54016	9.81922	9.07473	0.000639763	0.136271	0.484157
A_24_P178065	PHLDB2	Homo sapiens pleckstrin homology-like domain, family B, member 2, mRNA (cDNA clone IMAGE:5169755), complete cds. [BC038806]	-1.5489	9.79702	9.32687	0.000572627	0.135985	0.581535
A_24_P272845	DOCK3	Homo sapiens dedicator of cytokinesis 3 (DOCK3), mRNA [NM_004947]	-1.55974	9.63284	9.30664	0.000577684	0.135985	0.573864
A_24_P173475	AK055306	Homo sapiens cDNA FLJ30744 fis, clone FEBRA2000378. [AK055306]	-1.55976	11.0071	11.6063	0.000234684	0.135985	1.31039
A_23_P349147	MUC3B	Intestinal mucin 3 (Fragment). [Source:Uniprot/SPTREMBL;Acc:Q9UKW9] [ENST00000305423]	-1.56904	7.96891	9.45411	0.000542036	0.135985	0.629234
A_23_P29655	C3orf14	Homo sapiens chromosome 3 open reading frame 14 (C3orf14), mRNA [NM_020685]	-1.57567	10.8441	15.4075	7.28e-05	0.125233	2.10264
A_32_P82701	THC2608133	Unknown	-1.57575	8.97577	8.28247	0.000924065	0.140222	0.151482
A_32_P62963	MGC102966	Homo sapiens similar to Keratin, type I cytoskeletal 16 (Cytokeratin-16) (CK-16) (Keratin-16) (K16), mRNA (cDNA clone MGC:102966 IMAGE:4752428), complete cds. [BC110641]	-1.59369	15.2912	11.2506	0.000266651	0.135985	1.21233
A_24_P282597	CD46	Homo sapiens CD46 molecule, complement regulatory protein (CD46), transcript variant a, mRNA [NM_002389]	-1.60349	8.9033	13.5124	0.000125425	0.135985	1.75885
A_23_P18751	TMPRSS11E	Homo sapiens transmembrane protease, serine 11E (TMPRSS11E), mRNA [NM_014058]	-1.615	10.7612	9.60619	0.000508062	0.135985	0.685018
A_24_P325533	A_24_P325533	Unknown	-1.61647	10.9351	9.72107	0.000484121	0.135985	0.726293
A_24_P247820	ELF5	Homo sapiens cDNA FLJ90152 fis, clone HEMBB1002051, weakly similar to Homo sapiens Ets transcription factor ESE-2b mRNA. [AK074633]	-1.61799	9.82897	9.55214	0.000519829	0.135985	0.665343
A_24_P347447	DAAM1	Homo sapiens dishevelled associated activator of morphogenesis 1 (DAAM1), mRNA [NM_014992]	-1.63618	14.4579	10.6547	0.000333172	0.135985	1.03614
A_23_P200685	MOSC2	Homo sapiens MOCO sulphurase C-terminal domain containing 2 (MOSC2), mRNA [NM_017898]	-1.63734	8.24471	12.3168	0.000183812	0.135985	1.4918
A_23_P19894	AQP1	Homo sapiens aquaporin 1 (Colton blood group) (AQP1), mRNA [NM_198098]	-1.64641	11.1232	12.7596	0.000158917	0.135985	1.59592
A_32_P167239	FLJ36748	Homo sapiens hypothetical protein FLJ36748 (FLJ36748), mRNA [NM_152406]	-1.65258	10.5938	8.51525	0.00082678	0.137959	0.253659
A_23_P110699	ZNF300	Homo sapiens zinc finger protein 300 (ZNF300), mRNA [NM_052860]	-1.6541	8.3958	12.6047	0.000167124	0.135985	1.56023
A_23_P124988	KCNH4	Homo sapiens potassium voltage-gated channel, subfamily H (eag-related), member 4 (KCNH4), mRNA [NM_012285]	-1.67077	9.89581	10.5244	0.000350351	0.135985	0.995471
A_24_P110983	AKT3	RAC-gamma serine/threonine-protein kinase (EC 2.7.11.1) (RAC-PK-gamma) (Protein kinase Akt-3) (Protein kinase B, gamma) (PKB gamma) (STK-2). [Source:Uniprot/SWISSPROT;Acc:Q9Y243] [ENST00000366539]	-1.6956	8.82336	11.2107	0.000270559	0.135985	1.20102
A_24_P736853	A_24_P736853	Unknown	-1.69788	11.9135	13.4717	0.000126997	0.135985	1.75047
A_24_P915864	AL565181	AL565181 AL565181 Homo sapiens FETAL BRAIN Homo sapiens cDNA clone CS0DF002YI11 3-PRIME, mRNA sequence [AL565181]	-1.70027	9.89238	12.8745	0.000153147	0.135985	1.6219
A_23_P356484	RPS10	Homo sapiens ribosomal protein S10 (RPS10), mRNA [NM_001014]	-1.73112	15.3448	9.48452	0.000535025	0.135985	0.640494
A_23_P65877	SLC12A6	Homo sapiens solute carrier family 12 (potassium/chloride transporters), member 6 (SLC12A6), transcript variant 5, mRNA [NM_001042496]	-1.73539	9.41187	12.6916	0.000162458	0.135985	1.58034
A_23_P135990	SLCO2A1	Homo sapiens solute carrier organic anion transporter family, member 2A1 (SLCO2A1), mRNA [NM_005630]	-1.73906	8.20272	9.51611	0.000527859	0.135985	0.652135
A_24_P785894	THC2651263	Q856G8_9CAUD (Q856G8) Gp4, partial (14%) [THC2651263]	-1.74911	9.74305	10.532	0.000349318	0.135985	0.997869
A_24_P639671	AK095831	Homo sapiens cDNA FLJ38512 fis, clone HCHON2000503. [AK095831]	-1.75036	11.8649	10.0477	0.000423246	0.135985	0.839716
A_23_P370635	MBOAT2	Homo sapiens membrane bound O-acyltransferase domain containing 2 (MBOAT2), mRNA [NM_138799]	-1.75401	10.3521	9.55227	0.0005198	0.135985	0.665391
A_23_P169278	AGTPBP1	Homo sapiens ATP/GTP binding protein 1 (AGTPBP1), mRNA [NM_015239]	-1.76931	10.6766	11.4083	0.000251854	0.135985	1.25644
A_32_P32413	AK123972	Homo sapiens cDNA FLJ41978 fis, clone SKNSH2000482. [AK123972]	-1.78005	11.1198	8.69053	0.000761723	0.137282	0.328102
A_23_P56578	VIT	Homo sapiens vitrin (VIT), mRNA [NM_053276]	-1.79067	7.95514	8.90025	0.000691928	0.137232	0.414469
A_23_P81219	PLAC8	Homo sapiens placenta-specific 8 (PLAC8), mRNA [NM_016619]	-1.80688	12.0299	10.5042	0.000353117	0.135985	0.989082
A_23_P19733	SLC22A3	Homo sapiens solute carrier family 22 (extraneuronal monoamine transporter), member 3 (SLC22A3), mRNA [NM_021977]	-1.80893	10.4558	8.15443	0.000983563	0.141252	0.0936111
A_24_P187218	PCDH9	Homo sapiens protocadherin 9 (PCDH9), transcript variant 2, mRNA [NM_020403]	-1.81842	7.88662	10.8297	0.00031171	0.135985	1.08949
A_23_P62099	MAGEC2	Homo sapiens melanoma antigen family C, 2 (MAGEC2), mRNA [NM_016249]	-1.82025	12.1693	10.7825	0.000317323	0.135985	1.07525
A_24_P935839	GRIK2	Glutamate receptor, ionotropic kainate 2 precursor (Glutamate receptor 6) (GluR-6) (GluR6) (Excitatory amino acid receptor 4) (EAA4). [Source:Uniprot/SWISSPROT;Acc:Q13002] [ENST00000333309]	-1.83086	8.37136	8.47306	0.000843448	0.138132	0.235421
A_23_P105012	HRASLS2	Homo sapiens HRAS-like suppressor 2 (HRASLS2), mRNA [NM_017878]	-1.85933	12.0631	10.4812	0.000356281	0.135985	0.981824
A_23_P100240	CDH16	Homo sapiens cadherin 16, KSP-cadherin (CDH16), mRNA [NM_004062]	-1.88462	11.0705	15.5245	7.06e-05	0.125233	2.12119
A_23_P42897	MGAM	Homo sapiens maltase-glucoamylase (alpha-glucosidase) (MGAM), mRNA [NM_004668]	-1.89609	10.1027	9.56928	0.000516061	0.135985	0.671601
[truncated: 21 more rows]

## Sheet: mRNA96h
ID	GeneName	Description	logFC	AveExpr	t	P.Value	adj.P.Val	B
[truncated: 658 more rows]
