# Supplementary material for: Human Papillomavirus 16 E5 Modulates the Expression of Host MicroRNAs
Source: PLoS One. 2011 Jul 1;6(7):e21646. doi: 10.1371/journal.pone.0021646 (PMC3128596; doi:10.1371/journal.pone.0021646)
Supplement: Table S2 — mRNA functional analysis. The file consists of multiple sheets, for each time point analyzed. The category, the family name, the number of genes retrieved in the family, the enrichment percentage, the enrichment p-value are provided and the probe ids are also reported. (XLS) [file pone.0021646.s002.xls]

## Sheet: 0h
Category	Term	Count	%	PValue	Genes
GOTERM_BP_FAT	GO:0006928~cell motion	29	8.8685	2.88409e-08	A_24_P944437,A_24_P388786,A_23_P89431,A_24_P192301,A_24_P73370,A_24_P119745,A_23_P106405,A_23_P83134,A_23_P206212,A_23_P217899,A_24_P337700,A_23_P121533,A_23_P312150,A_23_P213415,A_24_P250922,A_23_P135257,A_24_P208730,A_23_P70818,A_23_P252306,A_24_P91566,A_23_P71037,A_24_P85539,A_24_P51588,A_24_P256764,A_23_P255345,A_24_P344961,A_24_P354689,A_23_P68487,A_24_P56388,A_23_P215060,A_24_P34168,A_23_P9…
GOTERM_CC_FAT	GO:0044421~extracellular region part	41	12.5382	7.9476e-07	A_23_P259071,A_23_P303087,A_23_P310274,A_23_P89431,A_23_P340698,A_23_P134419,A_24_P29885,A_23_P17053,A_23_P157865,A_24_P119745,A_24_P235248,A_23_P85209,A_24_P923612,A_24_P416645,A_23_P206212,A_23_P393620,A_23_P76078,A_23_P64873,A_23_P215634,A_23_P121533,A_24_P220485,A_23_P312150,A_23_P135257,A_23_P17065,A_24_P39508,A_23_P210465,A_24_P192727,A_23_P150316,A_23_P2271,A_23_P101407,A_23_P71037,A_24_P9…
GOTERM_BP_FAT	GO:0009611~response to wounding	28	8.56269	9.47778e-07	A_32_P31771,A_23_P134176,A_23_P404162,A_23_P89431,A_23_P157865,A_24_P124624,A_24_P119745,A_23_P10873,A_23_P206212,A_23_P393620,A_23_P92499,A_23_P76078,A_23_P29237,A_23_P71492,A_24_P337700,A_23_P163697,A_32_P841049,A_23_P112026,A_23_P17065,A_23_P80635,A_23_P70818,A_23_P101407,A_23_P71037,A_24_P85539,A_24_P256764,A_23_P255345,A_24_P98086,A_23_P87238,A_24_P56388,A_23_P98622,A_24_P34168,A_23_P7144
SP_PIR_KEYWORDS	Secreted	53	16.208	6.67593e-06	A_23_P303087,A_23_P134419,A_23_P340698,A_24_P935794,A_23_P118203,A_24_P124624,A_23_P393620,A_23_P64873,A_23_P356494,A_23_P215634,A_23_P93602,A_23_P312150,A_23_P203115,A_24_P220485,A_23_P88522,A_23_P18751,A_23_P210465,A_24_P844984,A_23_P2271,A_23_P93599,A_23_P101407,A_23_P71037,A_24_P85539,A_23_P15146,A_23_P27315,A_24_P320699,A_23_P103310,A_23_P101505,A_23_P68487,A_23_P87238,A_23_P149517,A_23_P213…
GOTERM_BP_FAT	GO:0016477~cell migration	18	5.50459	9.73691e-06	A_24_P944437,A_23_P135257,A_23_P89431,A_23_P70818,A_24_P73370,A_24_P119745,A_23_P106405,A_23_P252306,A_23_P71037,A_24_P85539,A_24_P256764,A_23_P206212,A_24_P344961,A_24_P56388,A_24_P34168,A_23_P215060,A_23_P98622,A_23_P167096,A_23_P312150,A_23_P216664
GOTERM_BP_FAT	GO:0051674~localization of cell	19	5.8104	1.04548e-05	A_24_P944437,A_23_P135257,A_24_P388786,A_23_P89431,A_23_P70818,A_24_P73370,A_24_P119745,A_23_P106405,A_23_P252306,A_23_P71037,A_24_P85539,A_24_P256764,A_23_P206212,A_24_P344961,A_24_P56388,A_24_P34168,A_23_P215060,A_23_P98622,A_23_P167096,A_23_P312150,A_23_P216664
GOTERM_BP_FAT	GO:0048870~cell motility	19	5.8104	1.04548e-05	A_24_P944437,A_23_P135257,A_24_P388786,A_23_P89431,A_23_P70818,A_24_P73370,A_24_P119745,A_23_P106405,A_23_P252306,A_23_P71037,A_24_P85539,A_24_P256764,A_23_P206212,A_24_P344961,A_24_P56388,A_24_P34168,A_23_P215060,A_23_P98622,A_23_P167096,A_23_P312150,A_23_P216664
GOTERM_BP_FAT	GO:0042127~regulation of cell proliferation	33	10.0917	1.12886e-05	A_32_P25397,A_23_P303087,A_23_P134176,A_23_P340698,A_23_P89431,A_24_P22079,A_24_P114739,A_23_P129496,A_23_P106405,A_24_P923612,A_23_P205738,A_23_P83134,A_23_P144458,A_23_P206212,A_23_P59375,A_32_P69368,A_23_P18078,A_23_P215634,A_23_P312150,A_23_P151426,A_24_P250922,A_23_P112026,A_23_P135634,A_23_P2674,A_24_P64407,A_23_P70818,A_23_P150316,A_23_P2271,A_23_P71037,A_24_P91566,A_23_P212715,A_23_P48535…
GOTERM_BP_FAT	GO:0045765~regulation of angiogenesis	9	2.75229	1.54838e-05	A_23_P71037,A_32_P841049,A_24_P96403,A_23_P206212,A_23_P404162,A_24_P344961,A_24_P34155,A_24_P56388,A_23_P55477,A_23_P356494,A_23_P252306
GOTERM_BP_FAT	GO:0006954~inflammatory response	19	5.8104	2.24592e-05	A_32_P841049,A_23_P112026,A_23_P89431,A_23_P404162,A_23_P17065,A_23_P80635,A_24_P124624,A_24_P119745,A_23_P10873,A_23_P101407,A_23_P71037,A_24_P85539,A_23_P206212,A_23_P92499,A_23_P255345,A_23_P76078,A_24_P56388,A_23_P87238,A_23_P29237,A_23_P98622,A_24_P337700,A_23_P7144
GOTERM_BP_FAT	GO:0000904~cell morphogenesis involved in differentiation	16	4.89297	3.32092e-05	A_23_P213415,A_24_P192301,A_24_P208730,A_24_P73370,A_24_P119745,A_23_P106405,A_24_P235248,A_24_P91566,A_23_P205738,A_23_P83134,A_24_P85539,A_24_P256764,A_23_P68487,A_24_P56388,A_23_P26847,A_24_P34168,A_23_P71492,A_23_P132175,A_23_P121533
GOTERM_BP_FAT	GO:0031175~neuron projection development	16	4.89297	5.81819e-05	A_23_P213415,A_23_P3371,A_24_P192301,A_24_P208730,A_23_P70818,A_24_P73370,A_23_P106405,A_24_P235248,A_23_P205738,A_23_P71037,A_24_P91566,A_23_P83134,A_24_P256764,A_23_P68487,A_24_P34168,A_23_P71492,A_23_P132175,A_23_P121533
SP_PIR_KEYWORDS	signal	81	24.7706	7.60093e-05	A_23_P259071,A_23_P303087,A_23_P134176,A_23_P419696,A_23_P340698,A_23_P134419,A_24_P935794,A_23_P118203,A_24_P235248,A_23_P393620,A_23_P92499,A_32_P188860,A_23_P42802,A_23_P64873,A_23_P132175,A_23_P356494,A_23_P215634,A_23_P93602,A_23_P203115,A_23_P312150,A_24_P220485,A_23_P146456,A_23_P213415,A_23_P88522,A_23_P210465,A_23_P203120,A_23_P70818,A_24_P844984,A_23_P2271,A_23_P93599,A_23_P101407,A_23_…
UP_SEQ_FEATURE	signal peptide	81	24.7706	9.44383e-05	A_23_P259071,A_23_P303087,A_23_P134176,A_23_P419696,A_23_P340698,A_23_P134419,A_24_P935794,A_23_P118203,A_24_P235248,A_23_P393620,A_23_P92499,A_32_P188860,A_23_P42802,A_23_P64873,A_23_P132175,A_23_P356494,A_23_P215634,A_23_P93602,A_23_P203115,A_23_P312150,A_24_P220485,A_23_P146456,A_23_P213415,A_23_P88522,A_23_P210465,A_23_P203120,A_23_P70818,A_24_P844984,A_23_P2271,A_23_P93599,A_23_P101407,A_23_…
GOTERM_BP_FAT	GO:0006952~defense response	26	7.95107	0.000110182	A_24_P935839,A_23_P404162,A_23_P89431,A_24_P11506,A_23_P55477,A_24_P124624,A_24_P119745,A_23_P10873,A_23_P206212,A_23_P92499,A_23_P217899,A_23_P76078,A_23_P29237,A_24_P337700,A_32_P841049,A_23_P112026,A_23_P17065,A_23_P80635,A_23_P56898,A_23_P101407,A_23_P71037,A_24_P85539,A_24_P51588,A_23_P15146,A_23_P138635,A_23_P103310,A_23_P255345,A_23_P87238,A_24_P56388,A_23_P98622,A_23_P7144
GOTERM_BP_FAT	GO:0030182~neuron differentiation	21	6.42202	0.000120404	A_23_P213415,A_23_P134176,A_23_P3371,A_24_P192301,A_24_P208730,A_23_P70818,A_24_P73370,A_23_P169278,A_32_P115015,A_23_P106405,A_24_P235248,A_23_P205738,A_23_P71037,A_24_P91566,A_23_P83134,A_24_P256764,A_23_P59375,A_23_P28598,A_23_P68487,A_24_P34168,A_23_P71492,A_23_P132175,A_23_P121533
GOTERM_BP_FAT	GO:0048812~neuron projection morphogenesis	14	4.28135	0.00012075	A_23_P213415,A_24_P192301,A_24_P208730,A_23_P70818,A_24_P73370,A_23_P106405,A_24_P235248,A_23_P205738,A_24_P91566,A_23_P83134,A_24_P256764,A_23_P68487,A_24_P34168,A_23_P71492,A_23_P132175,A_23_P121533
GOTERM_BP_FAT	GO:0007409~axonogenesis	13	3.97554	0.000185626	A_23_P213415,A_24_P192301,A_24_P208730,A_24_P73370,A_23_P106405,A_24_P235248,A_23_P205738,A_24_P91566,A_23_P83134,A_24_P256764,A_23_P68487,A_24_P34168,A_23_P71492,A_23_P132175,A_23_P121533
GOTERM_CC_FAT	GO:0031012~extracellular matrix	18	5.50459	0.000218261	A_23_P310274,A_23_P134419,A_23_P340698,A_23_P210465,A_24_P29885,A_24_P192727,A_23_P150316,A_23_P157865,A_24_P119745,A_24_P235248,A_24_P91566,A_24_P85539,A_23_P206212,A_23_P393620,A_23_P27315,A_24_P354689,A_23_P68487,A_23_P64873,A_23_P213319,A_23_P121533,A_24_P220485
GOTERM_CC_FAT	GO:0005576~extracellular region	59	18.0428	0.000221976	A_23_P259071,A_23_P303087,A_23_P134419,A_23_P340698,A_24_P935794,A_23_P118203,A_24_P124624,A_24_P235248,A_23_P393620,A_23_P64873,A_23_P356494,A_23_P215634,A_23_P93602,A_23_P312150,A_23_P203115,A_24_P220485,A_23_P88522,A_23_P18751,A_23_P210465,A_24_P844984,A_23_P2271,A_23_P93599,A_23_P101407,A_23_P71037,A_24_P85539,A_23_P15146,A_23_P27315,A_23_P8913,A_24_P320699,A_23_P103310,A_23_P101505,A_23_P684…
GOTERM_BP_FAT	GO:0000902~cell morphogenesis	18	5.50459	0.000232457	A_23_P213415,A_24_P192301,A_24_P208730,A_23_P70818,A_24_P73370,A_24_P119745,A_32_P115015,A_23_P106405,A_24_P235248,A_24_P91566,A_23_P205738,A_23_P83134,A_24_P85539,A_24_P256764,A_23_P68487,A_24_P56388,A_23_P26847,A_24_P34168,A_23_P71492,A_23_P132175,A_23_P121533
SP_PIR_KEYWORDS	inflammatory response	8	2.44648	0.000266507	A_23_P92499,A_23_P89431,A_23_P17065,A_23_P76078,A_24_P124624,A_23_P7144,A_23_P10873,A_23_P101407
GOTERM_BP_FAT	GO:0060284~regulation of cell development	13	3.97554	0.000322834	A_32_P25397,A_32_P841049,A_23_P404162,A_24_P192301,A_24_P208730,A_23_P70818,A_24_P73370,A_24_P91566,A_23_P59375,A_23_P28598,A_24_P320699,A_23_P68487,A_23_P71492,A_23_P167096,A_23_P132175,A_23_P215634
GOTERM_CC_FAT	GO:0005615~extracellular space	27	8.25688	0.000360053	A_23_P259071,A_23_P303087,A_23_P310274,A_23_P89431,A_23_P17053,A_24_P119745,A_24_P923612,A_23_P85209,A_24_P416645,A_23_P206212,A_23_P76078,A_23_P215634,A_23_P312150,A_23_P135257,A_23_P17065,A_24_P39508,A_23_P2271,A_23_P101407,A_24_P91566,A_23_P71037,A_24_P85539,A_23_P15146,A_23_P97990,A_23_P8913,A_24_P320699,A_23_P87238,A_23_P68487,A_23_P98622,A_23_P167096,A_23_P7144,A_23_P72117
GOTERM_BP_FAT	GO:0048667~cell morphogenesis involved in neuron differentiation	13	3.97554	0.000384804	A_23_P213415,A_24_P192301,A_24_P208730,A_24_P73370,A_23_P106405,A_24_P235248,A_23_P205738,A_24_P91566,A_23_P83134,A_24_P256764,A_23_P68487,A_24_P34168,A_23_P71492,A_23_P132175,A_23_P121533
GOTERM_BP_FAT	GO:0048666~neuron development	17	5.19878	0.00040326	A_23_P213415,A_23_P134176,A_23_P3371,A_24_P192301,A_24_P208730,A_23_P70818,A_24_P73370,A_23_P106405,A_24_P235248,A_23_P205738,A_23_P71037,A_24_P91566,A_23_P83134,A_24_P256764,A_23_P68487,A_24_P34168,A_23_P71492,A_23_P132175,A_23_P121533
UP_SEQ_FEATURE	sequence variant	227	69.419	0.000431025	A_32_P46571,A_24_P28165,A_23_P209978,A_32_P199884,A_24_P124624,A_23_P205738,A_23_P92499,A_23_P42802,A_24_P201360,A_23_P100654,A_23_P64873,A_23_P93602,A_23_P163697,A_23_P154929,A_23_P210465,A_23_P358597,A_24_P175187,A_23_P30655,A_24_P331704,A_24_P85539,A_23_P62099,A_23_P420442,A_23_P8913,A_24_P320699,A_24_P98086,A_23_P101505,A_24_P56388,A_24_P29665,A_23_P219072,A_23_P414308,A_23_P310274,A_24_P3188…
GOTERM_BP_FAT	GO:0043536~positive regulation of blood vessel endothelial cell migration	4	1.22324	0.000438557	A_32_P841049,A_23_P206212,A_23_P404162,A_24_P344961,A_23_P167096
GOTERM_BP_FAT	GO:0001568~blood vessel development	14	4.28135	0.000472072	A_23_P151426,A_23_P4821,A_23_P213415,A_32_P83845,A_24_P22079,A_23_P70818,A_23_P326160,A_23_P129496,A_23_P252306,A_23_P206212,A_23_P103310,A_24_P344961,A_24_P56388,A_23_P381992,A_23_P167096
GOTERM_BP_FAT	GO:0048858~cell projection morphogenesis	14	4.28135	0.000472072	A_23_P213415,A_24_P192301,A_24_P208730,A_23_P70818,A_24_P73370,A_23_P106405,A_24_P235248,A_23_P205738,A_24_P91566,A_23_P83134,A_24_P256764,A_23_P68487,A_24_P34168,A_23_P71492,A_23_P132175,A_23_P121533
GOTERM_BP_FAT	GO:0051094~positive regulation of developmental process	15	4.58716	0.000488908	A_23_P4821,A_32_P841049,A_23_P404162,A_24_P34155,A_23_P70818,A_24_P91566,A_23_P71037,A_24_P96403,A_23_P206212,A_23_P8913,A_24_P320699,A_23_P255345,A_24_P344961,A_32_P69368,A_23_P68487,A_24_P56388,A_23_P71492,A_23_P167096,A_24_P337700,A_23_P215634
GOTERM_BP_FAT	GO:0045596~negative regulation of cell differentiation	13	3.97554	0.000517543	A_32_P25397,A_23_P134176,A_24_P192301,A_24_P208730,A_24_P34155,A_24_P73370,A_23_P2271,A_24_P923612,A_24_P91566,A_24_P96403,A_23_P59375,A_23_P28598,A_23_P26847,A_23_P68487,A_23_P381992,A_23_P132175
GOTERM_BP_FAT	GO:0042981~regulation of apoptosis	29	8.8685	0.000553993	A_23_P104323,A_24_P935839,A_23_P134176,A_23_P89431,A_24_P22079,A_32_P174083,A_23_P205738,A_23_P83134,A_23_P206212,A_23_P92499,A_23_P71492,A_24_P337700,A_23_P103361,A_23_P215634,A_23_P154929,A_23_P151426,A_24_P250922,A_24_P227230,A_23_P112026,A_23_P3371,A_23_P203120,A_23_P135634,A_23_P70818,A_23_P98350,A_23_P71037,A_24_P91566,A_24_P320699,A_23_P138635,A_23_P255345,A_23_P250813,A_23_P26847,A_23_P68…
GOTERM_BP_FAT	GO:0001944~vasculature development	14	4.28135	0.000594493	A_23_P151426,A_23_P4821,A_23_P213415,A_32_P83845,A_24_P22079,A_23_P70818,A_23_P326160,A_23_P129496,A_23_P252306,A_23_P206212,A_23_P103310,A_24_P344961,A_24_P56388,A_23_P381992,A_23_P167096
GOTERM_BP_FAT	GO:0006955~immune response	26	7.95107	0.000632148	A_23_P314024,A_23_P89431,A_24_P45446,A_23_P17053,A_24_P11506,A_24_P124624,A_23_P10873,A_23_P206212,A_23_P62890,A_23_P92499,A_23_P217899,A_23_P76078,A_24_P388528,A_24_P337700,A_23_P121533,A_24_P227230,A_23_P204847,A_23_P17065,A_23_P203120,A_23_P101407,A_23_P56898,A_23_P71037,A_24_P51588,A_23_P212715,A_23_P15146,A_23_P55706,A_23_P138635,A_23_P103310,A_23_P255345,A_23_P7144
GOTERM_BP_FAT	GO:0043067~regulation of programmed cell death	29	8.8685	0.000646643	A_23_P104323,A_24_P935839,A_23_P134176,A_23_P89431,A_24_P22079,A_32_P174083,A_23_P205738,A_23_P83134,A_23_P206212,A_23_P92499,A_23_P71492,A_24_P337700,A_23_P103361,A_23_P215634,A_23_P154929,A_23_P151426,A_24_P250922,A_24_P227230,A_23_P112026,A_23_P3371,A_23_P203120,A_23_P135634,A_23_P70818,A_23_P98350,A_23_P71037,A_24_P91566,A_24_P320699,A_23_P138635,A_23_P255345,A_23_P250813,A_23_P26847,A_23_P68…
SP_PIR_KEYWORDS	polymorphism	218	66.6667	0.000650325	A_32_P46571,A_23_P209978,A_32_P199884,A_24_P124624,A_23_P205738,A_23_P92499,A_23_P42802,A_24_P201360,A_23_P100654,A_23_P64873,A_23_P93602,A_23_P163697,A_23_P154929,A_23_P210465,A_23_P358597,A_24_P175187,A_23_P30655,A_24_P331704,A_24_P85539,A_23_P62099,A_23_P420442,A_23_P8913,A_24_P320699,A_24_P98086,A_23_P101505,A_24_P56388,A_24_P29665,A_23_P219072,A_23_P310274,A_24_P318897,A_23_P17053,A_23_P7528…
GOTERM_BP_FAT	GO:0010941~regulation of cell death	29	8.8685	0.000684749	A_23_P104323,A_24_P935839,A_23_P134176,A_23_P89431,A_24_P22079,A_32_P174083,A_23_P205738,A_23_P83134,A_23_P206212,A_23_P92499,A_23_P71492,A_24_P337700,A_23_P103361,A_23_P215634,A_23_P154929,A_23_P151426,A_24_P250922,A_24_P227230,A_23_P112026,A_23_P3371,A_23_P203120,A_23_P135634,A_23_P70818,A_23_P98350,A_23_P71037,A_24_P91566,A_24_P320699,A_23_P138635,A_23_P255345,A_23_P250813,A_23_P26847,A_23_P68…
GOTERM_BP_FAT	GO:0032990~cell part morphogenesis	14	4.28135	0.000715149	A_23_P213415,A_24_P192301,A_24_P208730,A_23_P70818,A_24_P73370,A_23_P106405,A_24_P235248,A_23_P205738,A_24_P91566,A_23_P83134,A_24_P256764,A_23_P68487,A_24_P34168,A_23_P71492,A_23_P132175,A_23_P121533
GOTERM_BP_FAT	GO:0008285~negative regulation of cell proliferation	17	5.19878	0.000796347	A_24_P250922,A_23_P134176,A_23_P112026,A_23_P135634,A_23_P2674,A_23_P2271,A_23_P106405,A_23_P129496,A_24_P923612,A_23_P205738,A_23_P71037,A_24_P91566,A_23_P83134,A_23_P206212,A_23_P212715,A_24_P320699,A_23_P68487,A_23_P18078,A_23_P215634,A_23_P7144
GOTERM_BP_FAT	GO:0050767~regulation of neurogenesis	11	3.36391	0.000809123	A_32_P25397,A_24_P91566,A_23_P59375,A_23_P28598,A_24_P192301,A_24_P208730,A_23_P68487,A_23_P70818,A_23_P71492,A_24_P73370,A_23_P167096,A_23_P132175
GOTERM_BP_FAT	GO:0032989~cellular component morphogenesis	18	5.50459	0.000813987	A_23_P213415,A_24_P192301,A_24_P208730,A_23_P70818,A_24_P73370,A_24_P119745,A_32_P115015,A_23_P106405,A_24_P235248,A_24_P91566,A_23_P205738,A_23_P83134,A_24_P85539,A_24_P256764,A_23_P68487,A_24_P56388,A_23_P26847,A_24_P34168,A_23_P71492,A_23_P132175,A_23_P121533
SP_PIR_KEYWORDS	cytokine	11	3.36391	0.000825648	A_24_P91566,A_23_P71037,A_23_P259071,A_23_P15146,A_23_P303087,A_23_P89431,A_23_P17065,A_24_P39508,A_23_P17053,A_23_P76078,A_23_P68487,A_23_P7144
GOTERM_BP_FAT	GO:0030030~cell projection organization	17	5.19878	0.000974703	A_23_P213415,A_23_P3371,A_24_P192301,A_24_P208730,A_23_P70818,A_24_P73370,A_32_P115015,A_23_P106405,A_24_P235248,A_23_P205738,A_23_P71037,A_24_P91566,A_23_P83134,A_24_P256764,A_23_P68487,A_24_P34168,A_23_P71492,A_23_P132175,A_23_P121533
GOTERM_BP_FAT	GO:0030335~positive regulation of cell migration	8	2.44648	0.00106578	A_23_P71037,A_32_P841049,A_23_P206212,A_23_P404162,A_23_P48535,A_24_P344961,A_24_P56388,A_23_P167096,A_23_P312150
GOTERM_BP_FAT	GO:0045766~positive regulation of angiogenesis	5	1.52905	0.00109561	A_32_P841049,A_24_P96403,A_23_P206212,A_23_P404162,A_24_P344961,A_24_P34155,A_24_P56388
GOTERM_BP_FAT	GO:0050768~negative regulation of neurogenesis	6	1.83486	0.00119805	A_24_P91566,A_23_P59375,A_23_P28598,A_24_P192301,A_23_P68487,A_24_P73370,A_23_P132175
SP_PIR_KEYWORDS	acute phase	5	1.52905	0.00121307	A_23_P71037,A_24_P85539,A_23_P87238,A_23_P98622,A_24_P119745,A_23_P101407
GOTERM_BP_FAT	GO:0002684~positive regulation of immune system process	13	3.97554	0.0012248	A_24_P227230,A_23_P112026,A_23_P112481,A_23_P112482,A_23_P203120,A_23_P80635,A_23_P55477,A_23_P101407,A_23_P71037,A_23_P206212,A_23_P212715,A_23_P92499,A_23_P255345,A_24_P337700,A_23_P103361,A_23_P312150
GOTERM_BP_FAT	GO:0010595~positive regulation of endothelial cell migration	4	1.22324	0.00141607	A_32_P841049,A_23_P206212,A_23_P404162,A_24_P344961,A_23_P167096
GOTERM_BP_FAT	GO:0051240~positive regulation of multicellular organismal process	13	3.97554	0.0014785	A_24_P935839,A_24_P250922,A_23_P112026,A_23_P89431,A_23_P55477,A_23_P71037,A_24_P91566,A_23_P206212,A_23_P92499,A_23_P8913,A_24_P56388,A_23_P68487,A_23_P98622,A_23_P312150
GOTERM_BP_FAT	GO:0051101~regulation of DNA binding	9	2.75229	0.00148084	A_32_P25397,A_23_P71037,A_23_P92499,A_23_P80635,A_32_P69368,A_23_P70818,A_23_P151653,A_23_P2271,A_23_P252306,A_24_P923612
GOTERM_BP_FAT	GO:0010721~negative regulation of cell development	6	1.83486	0.00160772	A_24_P91566,A_23_P59375,A_23_P28598,A_24_P192301,A_23_P68487,A_24_P73370,A_23_P132175
GOTERM_BP_FAT	GO:0040017~positive regulation of locomotion	8	2.44648	0.00186896	A_23_P71037,A_32_P841049,A_23_P206212,A_23_P404162,A_23_P48535,A_24_P344961,A_24_P56388,A_23_P167096,A_23_P312150
GOTERM_BP_FAT	GO:0051272~positive regulation of cell motion	8	2.44648	0.00186896	A_23_P71037,A_32_P841049,A_23_P206212,A_23_P404162,A_23_P48535,A_24_P344961,A_24_P56388,A_23_P167096,A_23_P312150
GOTERM_BP_FAT	GO:0021549~cerebellum development	5	1.52905	0.00189905	A_23_P83134,A_24_P256764,A_23_P70818,A_24_P34168,A_24_P73370,A_23_P169278
GOTERM_BP_FAT	GO:0031349~positive regulation of defense response	7	2.14067	0.00192886	A_23_P71037,A_24_P227230,A_23_P112026,A_23_P92499,A_23_P203120,A_23_P80635,A_23_P55477,A_23_P101407
GOTERM_BP_FAT	GO:0043392~negative regulation of DNA binding	6	1.83486	0.00211196	A_32_P25397,A_23_P80635,A_32_P69368,A_23_P70818,A_23_P2271,A_23_P252306,A_24_P923612
SP_PIR_KEYWORDS	disulfide bond	68	20.7951	0.00232572	A_23_P259071,A_23_P303087,A_23_P98382,A_23_P134419,A_23_P340698,A_24_P124624,A_23_P92499,A_23_P393620,A_23_P42802,A_23_P217899,A_23_P64873,A_23_P132175,A_23_P356494,A_23_P68007,A_23_P215634,A_23_P203115,A_23_P312150,A_24_P220485,A_23_P146456,A_23_P213415,A_23_P18751,A_23_P210465,A_23_P203120,A_23_P70818,A_24_P844984,A_24_P673063,A_23_P8723,A_23_P101407,A_23_P71037,A_24_P85539,A_23_P420442,A_23_P4…
GOTERM_BP_FAT	GO:0042330~taxis	10	3.0581	0.00234744	A_23_P71037,A_24_P51588,A_23_P89431,A_23_P17065,A_24_P39508,A_24_P192301,A_24_P344961,A_23_P217899,A_23_P98622,A_23_P7144,A_23_P312150
GOTERM_BP_FAT	GO:0006935~chemotaxis	10	3.0581	0.00234744	A_23_P71037,A_24_P51588,A_23_P89431,A_23_P17065,A_24_P39508,A_24_P192301,A_24_P344961,A_23_P217899,A_23_P98622,A_23_P7144,A_23_P312150
GOTERM_BP_FAT	GO:0051960~regulation of nervous system development	11	3.36391	0.00240885	A_32_P25397,A_24_P91566,A_23_P59375,A_23_P28598,A_24_P192301,A_24_P208730,A_23_P68487,A_23_P70818,A_23_P71492,A_24_P73370,A_23_P167096,A_23_P132175
KEGG_PATHWAY	hsa05200:Pathways in cancer	17	5.19878	0.00264973	A_23_P151426,A_23_P154929,A_24_P250922,A_24_P22079,A_24_P110983,A_24_P34155,A_32_P174083,A_23_P70818,A_23_P98350,A_24_P119745,A_32_P115015,A_23_P71037,A_24_P85539,A_24_P96403,A_23_P212715,A_23_P55342,A_24_P56388,A_24_P29665,A_23_P381992,A_23_P167096,A_23_P61945
GOTERM_BP_FAT	GO:0043535~regulation of blood vessel endothelial cell migration	4	1.22324	0.00266494	A_32_P841049,A_23_P206212,A_23_P404162,A_24_P344961,A_23_P167096
UP_SEQ_FEATURE	disulfide bond	66	20.1835	0.00274246	A_23_P259071,A_23_P303087,A_23_P98382,A_23_P134419,A_23_P340698,A_24_P124624,A_23_P92499,A_23_P393620,A_23_P42802,A_23_P217899,A_23_P64873,A_23_P132175,A_23_P356494,A_23_P68007,A_23_P215634,A_23_P312150,A_23_P203115,A_24_P220485,A_23_P146456,A_23_P213415,A_23_P18751,A_23_P210465,A_23_P203120,A_23_P70818,A_24_P844984,A_24_P673063,A_23_P8723,A_23_P101407,A_23_P71037,A_24_P85539,A_23_P420442,A_23_P4…
GOTERM_BP_FAT	GO:0045944~positive regulation of transcription from RNA polymerase II promoter	16	4.89297	0.00278855	A_32_P25397,A_23_P151426,A_23_P4821,A_32_P141262,A_23_P212552,A_24_P22079,A_24_P34155,A_23_P36939,A_23_P211007,A_24_P91566,A_23_P205738,A_23_P71037,A_24_P96403,A_23_P28598,A_23_P68487,A_24_P56388,A_23_P26847,A_23_P61945,A_24_P29686
GOTERM_BP_FAT	GO:0045597~positive regulation of cell differentiation	12	3.66972	0.00279624	A_23_P4821,A_24_P34155,A_23_P70818,A_23_P71037,A_24_P91566,A_24_P96403,A_23_P8913,A_24_P320699,A_23_P255345,A_32_P69368,A_23_P68487,A_24_P56388,A_23_P71492,A_23_P167096,A_24_P337700,A_23_P215634
GOTERM_BP_FAT	GO:0006357~regulation of transcription from RNA polymerase II promoter	25	7.64526	0.00283005	A_32_P25397,A_32_P141262,A_23_P134176,A_23_P404162,A_32_P83845,A_23_P212552,A_24_P22079,A_23_P36939,A_23_P211007,A_23_P205738,A_24_P96403,A_23_P59375,A_32_P69368,A_23_P151426,A_23_P4821,A_32_P841049,A_23_P135634,A_24_P34155,A_23_P252306,A_23_P71037,A_24_P91566,A_23_P28598,A_23_P26847,A_24_P56388,A_23_P68487,A_23_P61945,A_23_P211110,A_24_P29686,A_23_P216664
GOTERM_BP_FAT	GO:0008037~cell recognition	6	1.83486	0.00295216	A_24_P227230,A_23_P134419,A_23_P203120,A_24_P192301,A_24_P208730,A_23_P134835,A_24_P406525,A_23_P106405
GOTERM_BP_FAT	GO:0008284~positive regulation of cell proliferation	17	5.19878	0.00317231	A_32_P25397,A_24_P250922,A_23_P303087,A_23_P89431,A_23_P340698,A_24_P64407,A_24_P114739,A_23_P70818,A_23_P150316,A_23_P2271,A_24_P923612,A_23_P71037,A_23_P83134,A_23_P59375,A_23_P144458,A_23_P48535,A_32_P69368,A_24_P56388,A_23_P167096,A_23_P312150
GOTERM_BP_FAT	GO:0022037~metencephalon development	5	1.52905	0.0033838	A_23_P83134,A_24_P256764,A_23_P70818,A_24_P34168,A_24_P73370,A_23_P169278
GOTERM_BP_FAT	GO:0021695~cerebellar cortex development	4	1.22324	0.00378212	A_24_P256764,A_23_P70818,A_24_P34168,A_24_P73370,A_23_P169278
GOTERM_BP_FAT	GO:0051100~negative regulation of binding	6	1.83486	0.00401059	A_32_P25397,A_23_P80635,A_32_P69368,A_23_P70818,A_23_P2271,A_23_P252306,A_24_P923612
UP_SEQ_FEATURE	domain:IGFBP N-terminal	4	1.22324	0.00410575	A_23_P97990,A_24_P320699,A_24_P29885,A_24_P192727,A_23_P215634
GOTERM_BP_FAT	GO:0021587~cerebellum morphogenesis	4	1.22324	0.00443251	A_23_P83134,A_23_P70818,A_24_P73370,A_23_P169278
GOTERM_BP_FAT	GO:0006569~tryptophan catabolic process	3	0.917431	0.00455892	A_23_P112026,A_24_P11506,A_24_P387926,A_24_P77082,A_23_P200838,A_23_P56898
GOTERM_BP_FAT	GO:0046218~indolalkylamine catabolic process	3	0.917431	0.00455892	A_23_P112026,A_24_P11506,A_24_P387926,A_24_P77082,A_23_P200838,A_23_P56898
GOTERM_BP_FAT	GO:0019441~tryptophan catabolic process to kynurenine	3	0.917431	0.00455892	A_23_P112026,A_24_P11506,A_24_P387926,A_24_P77082,A_23_P200838,A_23_P56898
GOTERM_BP_FAT	GO:0042436~indole derivative catabolic process	3	0.917431	0.00455892	A_23_P112026,A_24_P11506,A_24_P387926,A_24_P77082,A_23_P200838,A_23_P56898
INTERPRO	IPR000867:Insulin-like growth factor-binding protein, IGFBP	4	1.22324	0.00464236	A_23_P97990,A_24_P320699,A_24_P29885,A_24_P192727,A_23_P215634
GOTERM_BP_FAT	GO:0043066~negative regulation of apoptosis	15	4.58716	0.00469115	A_23_P151426,A_24_P935839,A_23_P134176,A_23_P112026,A_23_P89431,A_24_P22079,A_23_P70818,A_23_P98350,A_23_P205738,A_23_P71037,A_23_P206212,A_23_P138635,A_23_P255345,A_23_P71492,A_23_P61945,A_24_P337700,A_24_P157926
GOTERM_BP_FAT	GO:0048514~blood vessel morphogenesis	11	3.36391	0.00472378	A_23_P4821,A_23_P213415,A_23_P206212,A_32_P83845,A_23_P103310,A_24_P344961,A_24_P56388,A_23_P70818,A_23_P326160,A_23_P167096,A_23_P252306
GOTERM_BP_FAT	GO:0032570~response to progesterone stimulus	4	1.22324	0.00514655	A_23_P4821,A_23_P206212,A_23_P89431,A_23_P36745,A_23_P36753
GOTERM_BP_FAT	GO:0043069~negative regulation of programmed cell death	15	4.58716	0.00525653	A_23_P151426,A_24_P935839,A_23_P134176,A_23_P112026,A_23_P89431,A_24_P22079,A_23_P70818,A_23_P98350,A_23_P205738,A_23_P71037,A_23_P206212,A_23_P138635,A_23_P255345,A_23_P71492,A_23_P61945,A_24_P337700,A_24_P157926
GOTERM_BP_FAT	GO:0060548~negative regulation of cell death	15	4.58716	0.00544216	A_23_P151426,A_24_P935839,A_23_P134176,A_23_P112026,A_23_P89431,A_24_P22079,A_23_P70818,A_23_P98350,A_23_P205738,A_23_P71037,A_23_P206212,A_23_P138635,A_23_P255345,A_23_P71492,A_23_P61945,A_24_P337700,A_24_P157926
GOTERM_BP_FAT	GO:0001819~positive regulation of cytokine production	7	2.14067	0.00549098	A_23_P71037,A_23_P206212,A_23_P112026,A_23_P92499,A_24_P56388,A_23_P98622,A_23_P55477
GOTERM_BP_FAT	GO:0032103~positive regulation of response to external stimulus	6	1.83486	0.0056842	A_23_P71037,A_23_P206212,A_23_P112026,A_23_P55477,A_23_P101407,A_23_P312150
GOTERM_BP_FAT	GO:0031328~positive regulation of cellular biosynthetic process	23	7.03364	0.00577519	A_32_P25397,A_23_P259071,A_32_P141262,A_23_P134176,A_23_P212552,A_24_P22079,A_23_P36939,A_23_P55477,A_23_P211007,A_23_P10873,A_24_P923612,A_23_P205738,A_24_P96403,A_23_P206212,A_23_P151426,A_23_P4821,A_24_P34155,A_23_P2271,A_23_P71037,A_24_P91566,A_23_P28598,A_23_P26847,A_24_P56388,A_23_P68487,A_23_P61945,A_23_P216664,A_24_P29686
SP_PIR_KEYWORDS	growth factor	8	2.44648	0.00586247	A_24_P91566,A_23_P71037,A_23_P259071,A_23_P303087,A_23_P344451,A_24_P29885,A_23_P68487,A_23_P167096,A_23_P7144
GOTERM_MF_FAT	GO:0030151~molybdenum ion binding	3	0.917431	0.00618818	A_23_P200685,A_23_P67042,A_23_P39590
GOTERM_BP_FAT	GO:0051098~regulation of binding	9	2.75229	0.00626369	A_32_P25397,A_23_P71037,A_23_P92499,A_23_P80635,A_32_P69368,A_23_P70818,A_23_P151653,A_23_P2271,A_23_P252306,A_24_P923612
GOTERM_BP_FAT	GO:0032722~positive regulation of chemokine production	3	0.917431	0.00630743	A_23_P71037,A_24_P56388,A_23_P55477
GOTERM_BP_FAT	GO:0006568~tryptophan metabolic process	3	0.917431	0.00630743	A_23_P112026,A_24_P11506,A_24_P387926,A_24_P77082,A_23_P200838,A_23_P56898
GOTERM_BP_FAT	GO:0009725~response to hormone stimulus	15	4.58716	0.00634749	A_23_P151426,A_23_P4821,A_32_P841049,A_24_P250922,A_24_P192994,A_23_P89431,A_23_P404162,A_24_P22079,A_23_P257111,A_24_P91566,A_23_P71037,A_24_P62708,A_23_P206212,A_23_P8913,A_32_P1445,A_23_P68487,A_23_P71492,A_23_P36745,A_23_P36753
GOTERM_BP_FAT	GO:0033273~response to vitamin	6	1.83486	0.00647403	A_24_P91566,A_24_P250922,A_23_P112481,A_23_P112482,A_24_P192994,A_23_P89431,A_24_P11506,A_23_P68487,A_23_P56898
GOTERM_BP_FAT	GO:0060348~bone development	8	2.44648	0.00659908	A_24_P91566,A_24_P250922,A_23_P303087,A_24_P320699,A_23_P26847,A_24_P192727,A_23_P68487,A_23_P70818,A_23_P2271,A_23_P215634,A_24_P923612
SMART	SM00121:IB	4	1.22324	0.00671138	A_23_P97990,A_24_P320699,A_24_P29885,A_24_P192727,A_23_P215634
GOTERM_BP_FAT	GO:0009891~positive regulation of biosynthetic process	23	7.03364	0.00681634	A_32_P25397,A_23_P259071,A_32_P141262,A_23_P134176,A_23_P212552,A_24_P22079,A_23_P36939,A_23_P55477,A_23_P211007,A_23_P10873,A_24_P923612,A_23_P205738,A_24_P96403,A_23_P206212,A_23_P151426,A_23_P4821,A_24_P34155,A_23_P2271,A_23_P71037,A_24_P91566,A_23_P28598,A_23_P26847,A_24_P56388,A_23_P68487,A_23_P61945,A_23_P216664,A_24_P29686
GOTERM_BP_FAT	GO:0021575~hindbrain morphogenesis	4	1.22324	0.00768632	A_23_P83134,A_23_P70818,A_24_P73370,A_23_P169278
GOTERM_BP_FAT	GO:0051270~regulation of cell motion	10	3.0581	0.00800164	A_23_P71037,A_32_P841049,A_23_P206212,A_23_P404162,A_24_P320699,A_23_P48535,A_24_P192301,A_24_P344961,A_24_P56388,A_23_P167096,A_23_P215634,A_23_P312150
GOTERM_MF_FAT	GO:0005125~cytokine activity	10	3.0581	0.00802534	A_24_P91566,A_23_P71037,A_23_P259071,A_23_P15146,A_23_P89431,A_23_P17065,A_24_P39508,A_23_P17053,A_23_P76078,A_23_P68487,A_23_P7144
GOTERM_BP_FAT	GO:0002526~acute inflammatory response	7	2.14067	0.00825488	A_23_P71037,A_24_P85539,A_23_P112026,A_23_P255345,A_23_P87238,A_23_P98622,A_24_P119745,A_24_P337700,A_23_P101407
GOTERM_BP_FAT	GO:0043433~negative regulation of transcription factor activity	5	1.52905	0.00838015	A_32_P25397,A_23_P80635,A_32_P69368,A_23_P2271,A_23_P252306,A_24_P923612
SP_PIR_KEYWORDS	phosphoprotein	141	43.1193	0.00841503	A_23_P315571,A_23_P104323,A_23_P344451,A_23_P212552,A_24_P22079,A_24_P28165,A_32_P68504,A_23_P205738,A_24_P355649,A_24_P225616,A_23_P163697,A_23_P154929,A_23_P151426,A_23_P4821,A_23_P213415,A_23_P361014,A_23_P79289,A_23_P2674,A_24_P844984,A_24_P673063,A_23_P30655,A_24_P331704,A_23_P252306,A_23_P8723,A_23_P71037,A_24_P85539,A_23_P62099,A_23_P420442,A_23_P19020,A_23_P55706,A_24_P320699,A_23_P138635…
GOTERM_CC_FAT	GO:0030424~axon	9	2.75229	0.00914199	A_24_P256764,A_24_P935839,A_24_P227230,A_23_P8913,A_23_P203120,A_24_P29885,A_24_P192301,A_24_P208730,A_23_P71492,A_24_P34168,A_23_P52806
GOTERM_MF_FAT	GO:0005520~insulin-like growth factor binding	4	1.22324	0.00946624	A_23_P97990,A_24_P320699,A_24_P29885,A_24_P192727,A_23_P215634
GOTERM_BP_FAT	GO:0010594~regulation of endothelial cell migration	4	1.22324	0.00972402	A_32_P841049,A_23_P206212,A_23_P404162,A_24_P344961,A_23_P167096
UP_SEQ_FEATURE	domain:PDZ	7	2.14067	0.00979069	A_23_P137470,A_23_P171296,A_23_P55342,A_24_P47211,A_23_P97990,A_24_P100301,A_23_P141699
GOTERM_BP_FAT	GO:0007610~behavior	17	5.19878	0.0103698	A_24_P935839,A_24_P250922,A_23_P134176,A_23_P303087,A_23_P112026,A_23_P89431,A_23_P43197,A_23_P17065,A_23_P3371,A_24_P39508,A_24_P192301,A_23_P71037,A_24_P51588,A_24_P344961,A_23_P217899,A_23_P98622,A_23_P7144,A_23_P312150
GOTERM_BP_FAT	GO:0051090~regulation of transcription factor activity	7	2.14067	0.0104216	A_32_P25397,A_23_P71037,A_23_P92499,A_23_P80635,A_32_P69368,A_23_P2271,A_23_P252306,A_24_P923612
GOTERM_BP_FAT	GO:0007626~locomotory behavior	12	3.66972	0.0104757	A_23_P134176,A_23_P89431,A_23_P43197,A_23_P17065,A_24_P192301,A_24_P39508,A_23_P71037,A_24_P51588,A_24_P344961,A_23_P217899,A_23_P98622,A_23_P7144,A_23_P312150
GOTERM_BP_FAT	GO:0048246~macrophage chemotaxis	3	0.917431	0.0105604	A_23_P89431,A_23_P98622,A_23_P312150
GOTERM_BP_FAT	GO:0010574~regulation of vascular endothelial growth factor production	3	0.917431	0.0105604	A_23_P71037,A_24_P56388,A_23_P55477
GOTERM_BP_FAT	GO:0018149~peptide cross-linking	4	1.22324	0.0108495	A_24_P85539,A_23_P206212,A_23_P65618,A_23_P64873,A_24_P119745
INTERPRO	IPR011497:Protease inhibitor, Kazal-type	4	1.22324	0.0109017	A_23_P97990,A_24_P192727,A_24_P354689,A_23_P356494
GOTERM_BP_FAT	GO:0030334~regulation of cell migration	9	2.75229	0.0110924	A_23_P71037,A_32_P841049,A_23_P206212,A_23_P404162,A_24_P320699,A_23_P48535,A_24_P344961,A_24_P56388,A_23_P167096,A_23_P215634,A_23_P312150
UP_SEQ_FEATURE	domain:Helix-loop-helix motif	7	2.14067	0.011549	A_23_P59375,A_32_P83845,A_32_P69368,A_24_P56388,A_23_P61945,A_23_P211110,A_23_P252306
GOTERM_BP_FAT	GO:0050727~regulation of inflammatory response	6	1.83486	0.0115982	A_23_P71037,A_24_P250922,A_23_P112026,A_23_P98622,A_23_P55477,A_23_P101407
GOTERM_BP_FAT	GO:0051173~positive regulation of nitrogen compound metabolic process	21	6.42202	0.011789	A_32_P25397,A_23_P259071,A_32_P141262,A_23_P134176,A_23_P212552,A_24_P22079,A_23_P36939,A_23_P55477,A_23_P211007,A_24_P923612,A_23_P205738,A_24_P96403,A_23_P151426,A_23_P4821,A_24_P34155,A_23_P2271,A_23_P71037,A_24_P91566,A_23_P28598,A_23_P26847,A_24_P56388,A_23_P68487,A_23_P61945,A_23_P216664,A_24_P29686
GOTERM_BP_FAT	GO:0045893~positive regulation of transcription, DNA-dependent	17	5.19878	0.0119743	A_32_P25397,A_23_P151426,A_23_P4821,A_32_P141262,A_23_P212552,A_24_P22079,A_24_P34155,A_23_P36939,A_23_P211007,A_24_P91566,A_23_P205738,A_23_P71037,A_24_P96403,A_23_P28598,A_23_P68487,A_24_P56388,A_23_P26847,A_23_P61945,A_24_P29686,A_23_P216664
KEGG_PATHWAY	hsa00380:Tryptophan metabolism	5	1.52905	0.0121196	A_23_P112026,A_24_P11506,A_23_P36745,A_24_P387926,A_24_P77082,A_23_P36753,A_23_P383835,A_23_P200838,A_23_P56898
GOTERM_BP_FAT	GO:0007411~axon guidance	7	2.14067	0.0124243	A_24_P91566,A_23_P83134,A_24_P256764,A_23_P213415,A_24_P192301,A_24_P208730,A_23_P68487,A_24_P34168,A_23_P121533
SP_PIR_KEYWORDS	glycoprotein	89	27.2171	0.0125331	A_23_P419696,A_23_P344451,A_23_P118203,A_24_P124624,A_23_P92499,A_32_P188860,A_23_P64873,A_23_P68007,A_23_P18078,A_24_P356916,A_23_P93602,A_24_P220485,A_23_P146456,A_23_P213415,A_23_P358597,A_24_P844984,A_23_P71037,A_24_P85539,A_23_P420442,A_23_P42116,A_24_P320699,A_23_P68487,A_23_P101505,A_23_P87238,A_32_P101031,A_23_P314024,A_23_P324327,A_24_P935839,A_23_P89431,A_24_P29885,A_23_P55477,A_24_P119…
GOTERM_BP_FAT	GO:0014031~mesenchymal cell development	5	1.52905	0.012937	A_24_P91566,A_23_P138655,A_23_P26847,A_24_P56388,A_23_P68487,A_23_P70818
GOTERM_BP_FAT	GO:0048762~mesenchymal cell differentiation	5	1.52905	0.012937	A_24_P91566,A_23_P138655,A_23_P26847,A_24_P56388,A_23_P68487,A_23_P70818
GOTERM_BP_FAT	GO:0002690~positive regulation of leukocyte chemotaxis	3	0.917431	0.013046	A_23_P71037,A_23_P206212,A_23_P312150
GOTERM_BP_FAT	GO:0007413~axonal fasciculation	3	0.917431	0.013046	A_24_P192301,A_24_P208730,A_23_P106405
GOTERM_BP_FAT	GO:0051647~nucleus localization	3	0.917431	0.013046	A_24_P256764,A_24_P34168,A_23_P127186,A_32_P115015
GOTERM_BP_FAT	GO:0051254~positive regulation of RNA metabolic process	17	5.19878	0.0130695	A_32_P25397,A_23_P151426,A_23_P4821,A_32_P141262,A_23_P212552,A_24_P22079,A_24_P34155,A_23_P36939,A_23_P211007,A_24_P91566,A_23_P205738,A_23_P71037,A_24_P96403,A_23_P28598,A_23_P68487,A_24_P56388,A_23_P26847,A_23_P61945,A_24_P29686,A_23_P216664
INTERPRO	IPR008253:Marvel	4	1.22324	0.0132798	A_24_P366526,A_24_P80204,A_24_P39508,A_23_P27584
KEGG_PATHWAY	hsa04350:TGF-beta signaling pathway	7	2.14067	0.0134064	A_24_P91566,A_23_P59375,A_23_P206212,A_32_P69368,A_23_P68487,A_23_P64873,A_23_P167367,A_23_P252306
GOTERM_BP_FAT	GO:0060485~mesenchyme development	5	1.52905	0.0138232	A_24_P91566,A_23_P138655,A_23_P26847,A_24_P56388,A_23_P68487,A_23_P70818
INTERPRO	IPR001092:Basic helix-loop-helix dimerisation region bHLH	7	2.14067	0.0140676	A_23_P59375,A_32_P83845,A_32_P69368,A_24_P56388,A_23_P61945,A_23_P211110,A_23_P252306
GOTERM_BP_FAT	GO:0009719~response to endogenous stimulus	15	4.58716	0.0142434	A_23_P151426,A_23_P4821,A_32_P841049,A_24_P250922,A_24_P192994,A_23_P89431,A_23_P404162,A_24_P22079,A_23_P257111,A_24_P91566,A_23_P71037,A_24_P62708,A_23_P206212,A_23_P8913,A_32_P1445,A_23_P68487,A_23_P71492,A_23_P36745,A_23_P36753
GOTERM_BP_FAT	GO:0001775~cell activation	12	3.66972	0.0143796	A_32_P841049,A_23_P204847,A_23_P404162,A_23_P10873,A_23_P71037,A_23_P205738,A_23_P212715,A_23_P92499,A_23_P55706,A_23_P76078,A_23_P98622,A_23_P103361,A_23_P312150
GOTERM_MF_FAT	GO:0004866~endopeptidase inhibitor activity	8	2.44648	0.0147063	A_23_P432978,A_23_P393620,A_23_P210465,A_23_P6674,A_23_P141802,A_23_P146946,A_23_P356494,A_23_P101407
KEGG_PATHWAY	hsa04510:Focal adhesion	11	3.36391	0.0149435	A_24_P85539,A_23_P206212,A_23_P258018,A_23_P48535,A_23_P3371,A_24_P110983,A_23_P98350,A_23_P157865,A_23_P381992,A_23_P167096,A_24_P119745,A_32_P115015
GOTERM_CC_FAT	GO:0030054~cell junction	18	5.50459	0.0151249	A_23_P163697,A_32_P183022,A_24_P935839,A_24_P227230,A_23_P204847,A_23_P203120,A_23_P141699,A_24_P28165,A_24_P303524,A_32_P69149,A_23_P215419,A_23_P129496,A_23_P103310,A_23_P65618,A_24_P344961,A_23_P203920,A_23_P204947,A_24_P356916,A_23_P207957
GOTERM_CC_FAT	GO:0005578~proteinaceous extracellular matrix	13	3.97554	0.0154598	A_23_P134419,A_23_P340698,A_23_P210465,A_24_P192727,A_23_P150316,A_23_P157865,A_24_P119745,A_24_P235248,A_24_P85539,A_23_P393620,A_23_P27315,A_24_P354689,A_23_P64873,A_23_P213319,A_23_P121533
GOTERM_BP_FAT	GO:0042476~odontogenesis	5	1.52905	0.0157089	A_23_P384512,A_24_P91566,A_23_P8913,A_23_P28598,A_23_P68487,A_23_P70818,A_23_P202458
GOTERM_BP_FAT	GO:0002688~regulation of leukocyte chemotaxis	3	0.917431	0.0157587	A_23_P71037,A_23_P206212,A_23_P312150
GOTERM_BP_FAT	GO:0050729~positive regulation of inflammatory response	4	1.22324	0.0160798	A_23_P71037,A_23_P112026,A_23_P55477,A_23_P101407
GOTERM_BP_FAT	GO:0001817~regulation of cytokine production	9	2.75229	0.0161096	A_23_P71037,A_23_P206212,A_24_P227230,A_23_P112026,A_23_P92499,A_23_P203120,A_24_P56388,A_23_P98622,A_23_P55477,A_23_P10873
GOTERM_BP_FAT	GO:0051223~regulation of protein transport	7	2.14067	0.0165547	A_23_P71037,A_24_P227230,A_23_P204847,A_23_P203120,A_23_P70818,A_23_P98622,A_23_P167096,A_23_P30655
GOTERM_BP_FAT	GO:0045935~positive regulation of nucleobase, nucleoside, nucleotide and nucleic acid metabolic process	20	6.11621	0.016776	A_32_P25397,A_23_P151426,A_23_P4821,A_32_P141262,A_23_P259071,A_23_P212552,A_24_P22079,A_24_P34155,A_23_P36939,A_23_P55477,A_23_P2271,A_23_P211007,A_24_P923612,A_24_P91566,A_23_P71037,A_23_P205738,A_24_P96403,A_23_P28598,A_23_P68487,A_24_P56388,A_23_P26847,A_23_P61945,A_24_P29686,A_23_P216664
GOTERM_BP_FAT	GO:0001503~ossification	7	2.14067	0.0172135	A_24_P91566,A_24_P250922,A_23_P303087,A_24_P320699,A_24_P192727,A_23_P68487,A_23_P70818,A_23_P2271,A_23_P215634,A_24_P923612
GOTERM_BP_FAT	GO:0008544~epidermis development	9	2.75229	0.0177561	A_24_P250922,A_23_P103310,A_23_P65618,A_23_P26847,A_23_P146946,A_23_P2271,A_24_P673063,A_32_P204676,A_23_P356494,A_24_P923612,A_23_P216664
GOTERM_CC_FAT	GO:0042995~cell projection	22	6.72783	0.0178574	A_32_P183022,A_24_P935839,A_24_P388786,A_24_P149036,A_24_P29885,A_24_P192301,A_23_P7528,A_24_P73370,A_32_P115015,A_23_P71492,A_23_P171296,A_23_P204847,A_24_P227230,A_23_P3371,A_23_P203120,A_24_P208730,A_23_P70818,A_24_P256764,A_23_P8913,A_23_P138635,A_24_P98086,A_24_P344961,A_24_P56388,A_24_P34168,A_23_P52806
UP_SEQ_FEATURE	mutagenesis site	47	14.3731	0.0181053	A_23_P315571,A_32_P46571,A_23_P254733,A_23_P104323,A_23_P134176,A_24_P22079,A_24_P110983,A_24_P124624,A_23_P92710,A_32_P115015,A_23_P35414,A_23_P92499,A_23_P307002,A_24_P225616,A_23_P151426,A_24_P34155,A_23_P30655,A_23_P101407,A_23_P216068,A_23_P71037,A_24_P85539,A_23_P212715,A_23_P42116,A_23_P25674,A_24_P56388,A_23_P135273,A_23_P211110,A_23_P89431,A_23_P257111,A_23_P408285,A_24_P119745,A_24_P313…
SP_PIR_KEYWORDS	extracellular matrix	10	3.0581	0.0181462	A_24_P85539,A_23_P340698,A_23_P27315,A_23_P134419,A_24_P192727,A_24_P354689,A_23_P157865,A_23_P150316,A_23_P64873,A_24_P119745,A_23_P213319,A_23_P121533
GOTERM_BP_FAT	GO:0009074~aromatic amino acid family catabolic process	3	0.917431	0.0186897	A_23_P112026,A_24_P11506,A_24_P387926,A_24_P77082,A_23_P200838,A_23_P56898
GOTERM_BP_FAT	GO:0050900~leukocyte migration	5	1.52905	0.018828	A_23_P71037,A_23_P89431,A_23_P98622,A_23_P215060,A_23_P312150
GOTERM_MF_FAT	GO:0030414~peptidase inhibitor activity	8	2.44648	0.0191978	A_23_P432978,A_23_P393620,A_23_P210465,A_23_P6674,A_23_P141802,A_23_P146946,A_23_P356494,A_23_P101407
SP_PIR_KEYWORDS	lipoprotein	19	5.8104	0.0193143	A_23_P5342,A_23_P315571,A_23_P171296,A_23_P419696,A_24_P208730,A_23_P408285,A_23_P209978,A_23_P55477,A_32_P115015,A_23_P83134,A_24_P52111,A_24_P62708,A_23_P62890,A_23_P5778,A_23_P255345,A_23_P65618,A_24_P98086,A_23_P132175,A_23_P103361,A_24_P337700,A_32_P101031
GOTERM_BP_FAT	GO:0048589~developmental growth	6	1.83486	0.0198323	A_23_P83134,A_24_P250922,A_23_P70818,A_24_P73370,A_23_P356494,A_23_P106405
GOTERM_BP_FAT	GO:0045639~positive regulation of myeloid cell differentiation	4	1.22324	0.0207815	A_24_P96403,A_23_P8913,A_32_P69368,A_24_P34155,A_24_P56388
GOTERM_BP_FAT	GO:0014033~neural crest cell differentiation	4	1.22324	0.0207815	A_23_P138655,A_23_P26847,A_24_P56388,A_23_P70818
GOTERM_BP_FAT	GO:0014032~neural crest cell development	4	1.22324	0.0207815	A_23_P138655,A_23_P26847,A_24_P56388,A_23_P70818
GOTERM_BP_FAT	GO:0043434~response to peptide hormone stimulus	8	2.44648	0.0208092	A_24_P91566,A_23_P151426,A_23_P4821,A_32_P841049,A_24_P192994,A_23_P404162,A_32_P1445,A_24_P22079,A_23_P257111,A_23_P68487,A_23_P71492
GOTERM_BP_FAT	GO:0060429~epithelium development	10	3.0581	0.0210704	A_32_P25397,A_24_P91566,A_23_P55342,A_23_P8913,A_23_P103310,A_23_P65618,A_23_P2674,A_23_P68487,A_23_P167096,A_23_P2271,A_23_P356494,A_24_P923612
GOTERM_BP_FAT	GO:0070201~regulation of establishment of protein localization	7	2.14067	0.0215475	A_23_P71037,A_24_P227230,A_23_P204847,A_23_P203120,A_23_P70818,A_23_P98622,A_23_P167096,A_23_P30655
GOTERM_BP_FAT	GO:0042060~wound healing	9	2.75229	0.0216412	A_23_P163697,A_23_P71037,A_24_P85539,A_24_P256764,A_32_P31771,A_23_P393620,A_24_P98086,A_24_P56388,A_24_P34168,A_23_P98622,A_24_P119745
SP_PIR_KEYWORDS	hydrolase	37	11.315	0.0221591	A_32_P46571,A_23_P310274,A_23_P404162,A_23_P340698,A_23_P257111,A_24_P11506,A_23_P326160,A_23_P92710,A_24_P235248,A_24_P416645,A_23_P307002,A_32_P1445,A_23_P68007,A_24_P337700,A_23_P52888,A_23_P14515,A_23_P146456,A_32_P841049,A_23_P135257,A_23_P18751,A_23_P150316,A_24_P152649,A_23_P169278,A_24_P182494,A_23_P56898,A_23_P216068,A_23_P101407,A_23_P417415,A_23_P42116,A_23_P97990,A_23_P25964,A_32_P123…
GOTERM_BP_FAT	GO:0048545~response to steroid hormone stimulus	9	2.75229	0.0222472	A_24_P91566,A_23_P71037,A_23_P4821,A_24_P250922,A_23_P206212,A_23_P8913,A_23_P89431,A_23_P68487,A_23_P71492,A_23_P36745,A_23_P36753
GOTERM_BP_FAT	GO:0040012~regulation of locomotion	9	2.75229	0.0222472	A_23_P71037,A_32_P841049,A_23_P206212,A_23_P404162,A_24_P320699,A_23_P48535,A_24_P344961,A_24_P56388,A_23_P167096,A_23_P215634,A_23_P312150
GOTERM_BP_FAT	GO:0030902~hindbrain development	5	1.52905	0.0223053	A_23_P83134,A_24_P256764,A_23_P70818,A_24_P34168,A_24_P73370,A_23_P169278
GOTERM_CC_FAT	GO:0031982~vesicle	21	6.42202	0.0224499	A_23_P324327,A_24_P114739,A_24_P73370,A_24_P119745,A_23_P215419,A_23_P10873,A_24_P416645,A_23_P206212,A_23_P144458,A_23_P42802,A_23_P203920,A_23_P68007,A_23_P356494,A_23_P207957,A_24_P80204,A_23_P163697,A_24_P227230,A_23_P203120,A_24_P844984,A_24_P91566,A_24_P85539,A_24_P344961,A_23_P68487,A_23_P167096,A_23_P52806,A_23_P149517
UP_SEQ_FEATURE	metal ion-binding site:Iron (heme axial ligand)	6	1.83486	0.0230792	A_23_P138655,A_24_P250922,A_23_P121326,A_23_P114713,A_32_P174083,A_24_P29665,A_32_P69149
GOTERM_MF_FAT	GO:0008034~lipoprotein binding	4	1.22324	0.0236775	A_23_P5342,A_23_P206212,A_23_P92499,A_24_P124624
GOTERM_CC_FAT	GO:0005911~cell-cell junction	9	2.75229	0.0242451	A_24_P227230,A_23_P203120,A_23_P65618,A_23_P141699,A_24_P344961,A_24_P303524,A_32_P69149,A_23_P204947,A_23_P129496,A_23_P207957
GOTERM_BP_FAT	GO:0032101~regulation of response to external stimulus	8	2.44648	0.0242793	A_23_P71037,A_24_P250922,A_23_P206212,A_23_P112026,A_23_P98622,A_23_P55477,A_23_P101407,A_23_P312150
GOTERM_CC_FAT	GO:0043005~neuron projection	13	3.97554	0.0244099	A_24_P935839,A_24_P227230,A_24_P149036,A_23_P3371,A_23_P203120,A_24_P29885,A_24_P192301,A_24_P208730,A_23_P7528,A_24_P73370,A_24_P256764,A_23_P8913,A_23_P138635,A_24_P34168,A_23_P71492,A_23_P52806
GOTERM_MF_FAT	GO:0008083~growth factor activity	8	2.44648	0.0245734	A_24_P91566,A_23_P71037,A_23_P259071,A_23_P303087,A_23_P344451,A_24_P29885,A_23_P68487,A_23_P167096,A_23_P7144
SP_PIR_KEYWORDS	Serine protease	7	2.14067	0.0246349	A_32_P46571,A_24_P416645,A_23_P135257,A_23_P310274,A_23_P97990,A_23_P18751,A_23_P101505
SMART	SM00353:HLH	7	2.14067	0.025022	A_23_P59375,A_32_P83845,A_32_P69368,A_24_P56388,A_23_P61945,A_23_P211110,A_23_P252306
GOTERM_MF_FAT	GO:0016564~transcription repressor activity	12	3.66972	0.0251503	A_23_P4821,A_24_P944437,A_32_P841049,A_23_P404162,A_23_P212552,A_23_P211007,A_23_P252306,A_23_P59375,A_23_P55706,A_32_P69368,A_23_P151653,A_23_P211110,A_23_P216664
GOTERM_BP_FAT	GO:0030728~ovulation	3	0.917431	0.0251723	A_24_P250922,A_23_P211007,A_23_P312150
GOTERM_BP_FAT	GO:0042430~indole and derivative metabolic process	3	0.917431	0.0251723	A_23_P112026,A_24_P11506,A_24_P387926,A_24_P77082,A_23_P200838,A_23_P56898
GOTERM_BP_FAT	GO:0006586~indolalkylamine metabolic process	3	0.917431	0.0251723	A_23_P112026,A_24_P11506,A_24_P387926,A_24_P77082,A_23_P200838,A_23_P56898
GOTERM_BP_FAT	GO:0042434~indole derivative metabolic process	3	0.917431	0.0251723	A_23_P112026,A_24_P11506,A_24_P387926,A_24_P77082,A_23_P200838,A_23_P56898
GOTERM_CC_FAT	GO:0000267~cell fraction	30	9.17431	0.0256175	A_24_P935839,A_23_P134176,A_23_P257111,A_24_P11506,A_24_P73370,A_24_P124624,A_23_P129496,A_23_P85209,A_23_P35414,A_23_P207507,A_24_P201360,A_24_P356916,A_23_P207957,A_23_P5342,A_23_P154929,A_23_P171296,A_24_P250922,A_24_P227230,A_23_P112026,A_23_P154526,A_24_P192994,A_23_P88522,A_23_P3371,A_23_P203120,A_23_P134835,A_23_P106131,A_23_P56898,A_23_P138655,A_23_P19733,A_23_P114713,A_24_P406525,A_23_P5…
INTERPRO	IPR000884:Thrombospondin, type 1 repeat	5	1.52905	0.0257125	A_23_P213415,A_23_P206212,A_24_P29885,A_23_P213319,A_23_P121533
GOTERM_BP_FAT	GO:0010557~positive regulation of macromolecule biosynthetic process	20	6.11621	0.0259623	A_32_P25397,A_23_P151426,A_23_P4821,A_32_P141262,A_23_P259071,A_23_P212552,A_24_P22079,A_24_P34155,A_23_P36939,A_23_P211007,A_23_P10873,A_24_P91566,A_23_P71037,A_23_P205738,A_24_P96403,A_23_P206212,A_23_P28598,A_23_P68487,A_24_P56388,A_23_P26847,A_23_P61945,A_24_P29686,A_23_P216664
GOTERM_BP_FAT	GO:0032675~regulation of interleukin-6 production	4	1.22324	0.0261574	A_23_P71037,A_23_P92499,A_23_P55477,A_23_P10873
GOTERM_BP_FAT	GO:0007398~ectoderm development	9	2.75229	0.026824	A_24_P250922,A_23_P103310,A_23_P65618,A_23_P26847,A_23_P146946,A_23_P2271,A_24_P673063,A_32_P204676,A_23_P356494,A_24_P923612,A_23_P216664
SP_PIR_KEYWORDS	calcium binding	6	1.83486	0.0272155	A_23_P206212,A_23_P135257,A_23_P204847,A_23_P43197,A_23_P103310,A_23_P129496
GOTERM_BP_FAT	GO:0048167~regulation of synaptic plasticity	5	1.52905	0.0275142	A_24_P250922,A_24_P935839,A_23_P43197,A_23_P3371,A_24_P208730
GOTERM_BP_FAT	GO:0001667~ameboidal cell migration	4	1.22324	0.0280992	A_24_P944437,A_24_P344961,A_24_P56388,A_23_P70818
GOTERM_BP_FAT	GO:0030595~leukocyte chemotaxis	4	1.22324	0.0280992	A_23_P71037,A_23_P89431,A_23_P98622,A_23_P312150
GOTERM_BP_FAT	GO:0001501~skeletal system development	12	3.66972	0.028313	A_32_P25397,A_24_P250922,A_24_P944437,A_23_P303087,A_23_P70818,A_24_P192727,A_23_P2271,A_24_P923612,A_24_P91566,A_23_P83134,A_23_P28598,A_24_P320699,A_23_P26847,A_23_P68487,A_23_P215634
GOTERM_BP_FAT	GO:0032642~regulation of chemokine production	3	0.917431	0.0287074	A_23_P71037,A_24_P56388,A_23_P55477
GOTERM_BP_FAT	GO:0042402~biogenic amine catabolic process	3	0.917431	0.0287074	A_23_P112026,A_24_P11506,A_24_P387926,A_24_P77082,A_23_P200838,A_23_P56898
GOTERM_BP_FAT	GO:0002687~positive regulation of leukocyte migration	3	0.917431	0.0287074	A_23_P71037,A_23_P206212,A_23_P312150
GOTERM_BP_FAT	GO:0042116~macrophage activation	3	0.917431	0.0287074	A_23_P92499,A_23_P10873,A_23_P312150
GOTERM_BP_FAT	GO:0002694~regulation of leukocyte activation	8	2.44648	0.0297535	A_23_P71037,A_23_P206212,A_23_P112026,A_23_P212715,A_23_P255345,A_23_P55477,A_23_P356494,A_23_P103361,A_24_P337700
GOTERM_BP_FAT	GO:0045321~leukocyte activation	10	3.0581	0.0302038	A_23_P205738,A_32_P841049,A_23_P212715,A_23_P204847,A_23_P55706,A_23_P404162,A_23_P92499,A_23_P76078,A_23_P103361,A_23_P10873,A_23_P312150
GOTERM_BP_FAT	GO:0022604~regulation of cell morphogenesis	7	2.14067	0.0303101	A_24_P85539,A_24_P256764,A_24_P192301,A_24_P98086,A_23_P71492,A_24_P34168,A_24_P73370,A_23_P132175,A_24_P119745
SP_PIR_KEYWORDS	protease inhibitor	6	1.83486	0.0313784	A_23_P432978,A_23_P393620,A_23_P210465,A_23_P141802,A_23_P146946,A_23_P356494
SP_PIR_KEYWORDS	immune response	9	2.75229	0.0316776	A_23_P314024,A_24_P227230,A_23_P212715,A_23_P92499,A_23_P203120,A_23_P76078,A_24_P124624,A_23_P121533,A_23_P10873,A_23_P101407
GOTERM_BP_FAT	GO:0051222~positive regulation of protein transport	5	1.52905	0.0318589	A_23_P71037,A_24_P227230,A_23_P203120,A_23_P70818,A_23_P98622,A_23_P167096
GOTERM_BP_FAT	GO:0042475~odontogenesis of dentine-containing tooth	4	1.22324	0.0322062	A_24_P91566,A_23_P8913,A_23_P28598,A_23_P68487,A_23_P70818
GOTERM_BP_FAT	GO:0060326~cell chemotaxis	4	1.22324	0.0322062	A_23_P71037,A_23_P89431,A_23_P98622,A_23_P312150
GOTERM_BP_FAT	GO:0032870~cellular response to hormone stimulus	7	2.14067	0.0323057	A_23_P151426,A_23_P4821,A_24_P62708,A_32_P841049,A_23_P404162,A_32_P1445,A_24_P22079,A_23_P257111,A_23_P36745,A_23_P36753
GOTERM_BP_FAT	GO:0045664~regulation of neuron differentiation	7	2.14067	0.0323057	A_32_P25397,A_23_P59375,A_24_P192301,A_24_P208730,A_23_P71492,A_24_P73370,A_23_P132175
GOTERM_BP_FAT	GO:0021696~cerebellar cortex morphogenesis	3	0.917431	0.0324277	A_23_P70818,A_24_P73370,A_23_P169278
GOTERM_BP_FAT	GO:0033280~response to vitamin D	3	0.917431	0.0324277	A_24_P91566,A_24_P250922,A_23_P112481,A_23_P112482,A_23_P68487
UP_SEQ_FEATURE	propeptide:Activation peptide	5	1.52905	0.0324454	A_23_P146456,A_23_P135257,A_23_P310274,A_23_P340698,A_23_P101505,A_23_P150316
UP_SEQ_FEATURE	glycosylation site:N-linked (GlcNAc...)	83	25.3823	0.0336964	A_23_P259071,A_23_P419696,A_24_P118196,A_23_P340698,A_23_P134419,A_23_P118203,A_24_P20292,A_24_P124624,A_24_P235248,A_23_P393034,A_23_P393620,A_23_P92499,A_32_P188860,A_23_P207507,A_23_P217899,A_23_P64873,A_23_P132175,A_23_P68007,A_23_P18078,A_24_P356916,A_23_P215634,A_23_P93602,A_23_P203115,A_23_P146456,A_23_P213415,A_23_P112481,A_23_P112482,A_23_P18751,A_23_P203120,A_23_P358597,A_23_P70818,A_24…
UP_SEQ_FEATURE	metal ion-binding site:Calcium	5	1.52905	0.0338702	A_23_P204380,A_23_P135257,A_23_P310274,A_23_P65618,A_23_P121533
INTERPRO	IPR009684:Proteinase inhibitor I47, latexin	2	0.611621	0.0341601	A_23_P6674,A_23_P18078
GOTERM_BP_FAT	GO:0006953~acute-phase response	4	1.22324	0.0343708	A_23_P71037,A_24_P85539,A_23_P87238,A_23_P98622,A_24_P119745
GOTERM_BP_FAT	GO:0010033~response to organic substance	21	6.42202	0.0344556	A_23_P404162,A_23_P89431,A_24_P22079,A_23_P257111,A_24_P11506,A_24_P62708,A_23_P206212,A_23_P92499,A_32_P1445,A_32_P69368,A_23_P71492,A_23_P36745,A_23_P151426,A_23_P4821,A_24_P250922,A_32_P841049,A_23_P112026,A_24_P192994,A_23_P80635,A_23_P56898,A_23_P252306,A_23_P71037,A_24_P91566,A_23_P8913,A_23_P68487,A_23_P36753
GOTERM_BP_FAT	GO:0010648~negative regulation of cell communication	10	3.0581	0.034623	A_23_P138655,A_23_P83134,A_24_P250922,A_24_P935839,A_23_P206212,A_23_P154526,A_23_P212715,A_23_P97990,A_24_P320699,A_24_P157926,A_23_P215634
GOTERM_BP_FAT	GO:0060341~regulation of cellular localization	10	3.0581	0.034623	A_23_P71037,A_24_P227230,A_23_P204847,A_23_P19020,A_23_P203120,A_23_P70818,A_23_P98622,A_23_P55477,A_23_P167096,A_23_P30655,A_23_P312150
PIR_SUPERFAMILY	PIRSF001135:trypsin	4	1.22324	0.0346422	A_24_P416645,A_23_P135257,A_23_P310274,A_23_P101505
SP_PIR_KEYWORDS	cleavage on pair of basic residues	10	3.0581	0.0350793	A_23_P88522,A_23_P134419,A_23_P381992,A_23_P167096,A_23_P2271,A_23_P356494,A_23_P129496,A_23_P213319,A_23_P101407,A_24_P923612,A_23_P312150
GOTERM_BP_FAT	GO:0048568~embryonic organ development	8	2.44648	0.0350842	A_32_P25397,A_24_P91566,A_23_P4821,A_23_P83134,A_23_P28598,A_24_P64407,A_24_P56388,A_23_P68487,A_23_P216664
GOTERM_BP_FAT	GO:0050804~regulation of synaptic transmission	7	2.14067	0.0354562	A_24_P250922,A_24_P935839,A_23_P19020,A_23_P43197,A_23_P89431,A_23_P3371,A_24_P208730
GOTERM_BP_FAT	GO:0002676~regulation of chronic inflammatory response	2	0.611621	0.0354589	A_23_P112026,A_23_P55477
GOTERM_BP_FAT	GO:0002678~positive regulation of chronic inflammatory response	2	0.611621	0.0354589	A_23_P112026,A_23_P55477
OMIM_DISEASE	Prader-Willi syndrome	2	0.611621	0.0356391	A_23_P106405,A_24_P607880
GOTERM_CC_FAT	GO:0043025~cell soma	8	2.44648	0.0356738	A_24_P256764,A_24_P935839,A_23_P19020,A_23_P89431,A_24_P29885,A_23_P70818,A_24_P34168,A_24_P73370,A_23_P106405
GOTERM_BP_FAT	GO:0045637~regulation of myeloid cell differentiation	5	1.52905	0.0365838	A_24_P96403,A_23_P8913,A_32_P69368,A_24_P34155,A_24_P56388,A_23_P61945
GOTERM_BP_FAT	GO:0050714~positive regulation of protein secretion	4	1.22324	0.0366089	A_23_P71037,A_24_P227230,A_23_P203120,A_23_P98622,A_23_P167096
GOTERM_BP_FAT	GO:0002761~regulation of myeloid leukocyte differentiation	4	1.22324	0.0366089	A_24_P96403,A_23_P8913,A_32_P69368,A_24_P34155,A_23_P61945
GOTERM_BP_FAT	GO:0001570~vasculogenesis	4	1.22324	0.0366089	A_23_P4821,A_32_P83845,A_24_P344961,A_23_P70818
GOTERM_BP_FAT	GO:0045087~innate immune response	7	2.14067	0.0376628	A_23_P92499,A_23_P103310,A_23_P255345,A_23_P76078,A_24_P11506,A_24_P337700,A_23_P10873,A_23_P101407,A_23_P56898
GOTERM_BP_FAT	GO:0032880~regulation of protein localization	7	2.14067	0.0376628	A_23_P71037,A_24_P227230,A_23_P204847,A_23_P203120,A_23_P70818,A_23_P98622,A_23_P167096,A_23_P30655
UP_SEQ_FEATURE	site:Reactive bond	4	1.22324	0.0378361	A_23_P432978,A_23_P393620,A_23_P141802,A_23_P356494
GOTERM_BP_FAT	GO:0050865~regulation of cell activation	8	2.44648	0.0379723	A_23_P71037,A_23_P206212,A_23_P112026,A_23_P212715,A_23_P255345,A_23_P55477,A_23_P356494,A_23_P103361,A_24_P337700
GOTERM_BP_FAT	GO:0050678~regulation of epithelial cell proliferation	5	1.52905	0.0382438	A_23_P83134,A_23_P340698,A_23_P135634,A_23_P2674,A_23_P150316,A_23_P167096
GOTERM_MF_FAT	GO:0005539~glycosaminoglycan binding	7	2.14067	0.0383616	A_24_P91566,A_24_P85539,A_23_P206212,A_23_P303087,A_23_P92499,A_23_P89431,A_23_P68487,A_23_P64873,A_24_P119745
GOTERM_BP_FAT	GO:0022405~hair cycle process	4	1.22324	0.0389202	A_24_P250922,A_23_P26847,A_23_P356494,A_23_P216664
GOTERM_BP_FAT	GO:0022404~molting cycle process	4	1.22324	0.0389202	A_24_P250922,A_23_P26847,A_23_P356494,A_23_P216664
GOTERM_BP_FAT	GO:0001942~hair follicle development	4	1.22324	0.0389202	A_24_P250922,A_23_P26847,A_23_P356494,A_23_P216664
SMART	SM00209:TSP1	5	1.52905	0.0390164	A_23_P213415,A_23_P206212,A_24_P29885,A_23_P213319,A_23_P121533
GOTERM_MF_FAT	GO:0008134~transcription factor binding	16	4.89297	0.0390218	A_32_P25397,A_23_P4821,A_32_P841049,A_23_P404162,A_23_P212552,A_23_P135634,A_24_P34155,A_23_P408285,A_24_P136653,A_23_P167367,A_23_P211007,A_23_P204380,A_23_P59375,A_24_P96403,A_23_P55706,A_23_P42718,A_24_P56388,A_23_P151653,A_24_P29686
PIR_SUPERFAMILY	PIRSF011132:retinoic acid receptor responder protein 1/ carboxypeptidase inhibitor, latexin/ovocalyxin-32 types	2	0.611621	0.0396239	A_23_P6674,A_23_P18078
PIR_SUPERFAMILY	PIRSF011132:Prot_inh_latexin	2	0.611621	0.0396239	A_23_P6674,A_23_P18078
GOTERM_MF_FAT	GO:0019825~oxygen binding	4	1.22324	0.0403031	A_23_P138655,A_23_P134176,A_23_P112026,A_23_P114713
GOTERM_BP_FAT	GO:0002763~positive regulation of myeloid leukocyte differentiation	3	0.917431	0.0403936	A_24_P96403,A_23_P8913,A_32_P69368,A_24_P34155
GOTERM_BP_FAT	GO:0001837~epithelial to mesenchymal transition	3	0.917431	0.0403936	A_24_P91566,A_23_P26847,A_24_P56388,A_23_P68487
GOTERM_BP_FAT	GO:0030593~neutrophil chemotaxis	3	0.917431	0.0403936	A_23_P89431,A_23_P98622,A_23_P312150
KEGG_PATHWAY	hsa05222:Small cell lung cancer	6	1.83486	0.0407184	A_24_P85539,A_24_P250922,A_24_P110983,A_32_P174083,A_23_P98350,A_24_P29665,A_23_P381992,A_24_P119745
GOTERM_BP_FAT	GO:0070482~response to oxygen levels	7	2.14067	0.0411343	A_23_P144458,A_23_P206212,A_23_P134176,A_23_P89431,A_23_P138635,A_24_P114739,A_24_P56388,A_23_P36745,A_23_P36753
GOTERM_BP_FAT	GO:0042633~hair cycle	4	1.22324	0.041304	A_24_P250922,A_23_P26847,A_23_P356494,A_23_P216664
GOTERM_BP_FAT	GO:0042303~molting cycle	4	1.22324	0.041304	A_24_P250922,A_23_P26847,A_23_P356494,A_23_P216664
INTERPRO	IPR003659:Plexin/semaphorin/integrin	4	1.22324	0.0422245	A_23_P213415,A_23_P420442,A_24_P391260,A_24_P192301
SP_PIR_KEYWORDS	Serine protease inhibitor	5	1.52905	0.0423477	A_23_P432978,A_23_P393620,A_23_P210465,A_23_P141802,A_23_P356494
GOTERM_CC_FAT	GO:0005624~membrane fraction	23	7.03364	0.0423524	A_23_P5342,A_23_P154929,A_23_P171296,A_24_P935839,A_24_P250922,A_24_P227230,A_23_P154526,A_24_P192994,A_23_P3371,A_23_P203120,A_24_P73370,A_24_P124624,A_23_P129496,A_23_P106131,A_23_P138655,A_23_P35414,A_23_P207507,A_23_P19733,A_23_P114713,A_23_P52806,A_24_P201360,A_24_P356916,A_23_P208119,A_23_P207957
GOTERM_MF_FAT	GO:0009055~electron carrier activity	9	2.75229	0.0435001	A_23_P112026,A_23_P321261,A_32_P174083,A_24_P77082,A_24_P387926,A_32_P69149,A_23_P138655,A_23_P114713,A_23_P39590,A_24_P29665,A_23_P36745,A_23_P36753,A_23_P200838
GOTERM_CC_FAT	GO:0044459~plasma membrane part	52	15.9021	0.0436334	A_23_P72668,A_32_P183022,A_24_P28165,A_24_P124624,A_32_P115015,A_24_P235248,A_23_P393034,A_24_P366526,A_23_P92499,A_23_P207507,A_23_P217899,A_23_P68007,A_24_P356916,A_23_P207957,A_23_P163697,A_23_P112481,A_23_P112482,A_23_P18751,A_23_P203120,A_24_P844984,A_23_P71037,A_24_P85539,A_23_P8913,A_23_P5778,A_23_P103310,A_24_P344961,A_23_P19733,A_23_P52806,A_23_P149517,A_23_P314024,A_23_P154150,A_24_P935…
UP_SEQ_FEATURE	short sequence motif:Nuclear localization signal	11	3.36391	0.043848	A_23_P254733,A_23_P10385,A_23_P55706,A_23_P344451,A_23_P210719,A_23_P154566,A_23_P88439,A_24_P56388,A_23_P2271,A_23_P167367,A_23_P211110,A_24_P923612
GOTERM_MF_FAT	GO:0003714~transcription corepressor activity	7	2.14067	0.0442624	A_23_P4821,A_32_P841049,A_23_P59375,A_23_P55706,A_23_P404162,A_23_P212552,A_23_P151653,A_23_P211007
INTERPRO	IPR001478:PDZ/DHR/GLGF	7	2.14067	0.044372	A_23_P137470,A_23_P171296,A_23_P55342,A_24_P47211,A_23_P97990,A_24_P100301,A_23_P141699
GOTERM_BP_FAT	GO:0009991~response to extracellular stimulus	9	2.75229	0.0443868	A_24_P91566,A_24_P250922,A_23_P134176,A_23_P112481,A_23_P112482,A_24_P192994,A_23_P89431,A_23_P19733,A_24_P11506,A_23_P68487,A_23_P55477,A_23_P56898
GOTERM_BP_FAT	GO:0007599~hemostasis	6	1.83486	0.0444698	A_23_P71037,A_32_P31771,A_23_P393620,A_24_P355649,A_24_P98086,A_23_P98622
INTERPRO	IPR002350:Proteinase inhibitor I1, Kazal	4	1.22324	0.0446139	A_23_P97990,A_24_P192727,A_24_P354689,A_23_P356494
GOTERM_BP_FAT	GO:0000038~very-long-chain fatty acid metabolic process	3	0.917431	0.0446243	A_24_P250922,A_24_P192994,A_24_P152649,A_23_P14515
GOTERM_BP_FAT	GO:0042219~cellular amino acid derivative catabolic process	3	0.917431	0.0446243	A_23_P112026,A_24_P11506,A_24_P387926,A_24_P77082,A_23_P200838,A_23_P56898
GOTERM_BP_FAT	GO:0051402~neuron apoptosis	3	0.917431	0.0446243	A_23_P154929,A_24_P935839,A_23_P138635
GOTERM_BP_FAT	GO:0009072~aromatic amino acid family metabolic process	3	0.917431	0.0446243	A_23_P112026,A_24_P11506,A_24_P387926,A_24_P77082,A_23_P200838,A_23_P56898
GOTERM_BP_FAT	GO:0032755~positive regulation of interleukin-6 production	3	0.917431	0.0446243	A_23_P71037,A_23_P92499,A_23_P55477
GOTERM_CC_FAT	GO:0070160~occluding junction	5	1.52905	0.0452987	A_23_P141699,A_24_P344961,A_24_P303524,A_23_P129496,A_23_P207957
GOTERM_CC_FAT	GO:0005923~tight junction	5	1.52905	0.0452987	A_23_P141699,A_24_P344961,A_24_P303524,A_23_P129496,A_23_P207957
SP_PIR_KEYWORDS	Signal-anchor	13	3.97554	0.0456747	A_24_P118196,A_23_P18751,A_24_P20292,A_23_P134835,A_24_P124624,A_23_P106131,A_23_P204380,A_23_P91697,A_24_P406525,A_24_P388528,A_23_P68007,A_24_P201360,A_23_P391228,A_23_P18078
GOTERM_BP_FAT	GO:0051047~positive regulation of secretion	6	1.83486	0.0459578	A_23_P71037,A_24_P227230,A_23_P203120,A_23_P98622,A_23_P55477,A_23_P167096,A_23_P312150
KEGG_PATHWAY	hsa04210:Apoptosis	6	1.83486	0.0462371	A_23_P154929,A_24_P62708,A_23_P80635,A_24_P110983,A_32_P174083,A_23_P98350,A_24_P29665
GOTERM_BP_FAT	GO:0040007~growth	8	2.44648	0.046425	A_24_P91566,A_23_P83134,A_24_P250922,A_24_P944437,A_23_P68487,A_23_P70818,A_24_P73370,A_23_P356494,A_23_P106405
GOTERM_BP_FAT	GO:0045941~positive regulation of transcription	17	5.19878	0.0466972	A_32_P25397,A_23_P151426,A_23_P4821,A_32_P141262,A_23_P212552,A_24_P22079,A_24_P34155,A_23_P36939,A_23_P211007,A_24_P91566,A_23_P205738,A_23_P71037,A_24_P96403,A_23_P28598,A_23_P68487,A_24_P56388,A_23_P26847,A_23_P61945,A_24_P29686,A_23_P216664
UP_SEQ_FEATURE	site:Required for specificity	2	0.611621	0.0486349	A_23_P135257,A_23_P310274
UP_SEQ_FEATURE	domain:MOSC	2	0.611621	0.0486349	A_23_P200685,A_23_P67042
GOTERM_BP_FAT	GO:0051969~regulation of transmission of nerve impulse	7	2.14067	0.0486677	A_24_P250922,A_24_P935839,A_23_P19020,A_23_P43197,A_23_P89431,A_23_P3371,A_24_P208730
GOTERM_BP_FAT	GO:0002274~myeloid leukocyte activation	4	1.22324	0.0488846	A_23_P55706,A_23_P92499,A_23_P10873,A_23_P312150
SP_PIR_KEYWORDS	heme	6	1.83486	0.0489693	A_23_P138655,A_24_P250922,A_23_P112026,A_23_P121326,A_23_P114713,A_32_P174083,A_24_P29665
GOTERM_BP_FAT	GO:0019439~aromatic compound catabolic process	3	0.917431	0.0490107	A_23_P112026,A_24_P11506,A_24_P387926,A_24_P77082,A_23_P200838,A_23_P56898
GOTERM_BP_FAT	GO:0002685~regulation of leukocyte migration	3	0.917431	0.0490107	A_23_P71037,A_23_P206212,A_23_P312150
GOTERM_BP_FAT	GO:0042592~homeostatic process	21	6.42202	0.0490288	A_24_P80204,A_24_P935839,A_23_P134176,A_23_P89431,A_24_P114739,A_23_P2271,A_24_P923612,A_23_P71037,A_23_P205489,A_23_P91697,A_24_P51588,A_23_P144458,A_23_P25674,A_23_P138635,A_23_P250813,A_32_P69368,A_23_P42802,A_23_P217899,A_23_P39590,A_24_P56388,A_23_P151653,A_23_P98622,A_23_P103361,A_23_P312150
GOTERM_CC_FAT	GO:0031410~cytoplasmic vesicle	19	5.8104	0.0496174	A_23_P163697,A_24_P80204,A_23_P324327,A_24_P227230,A_23_P203120,A_24_P114739,A_24_P73370,A_24_P844984,A_24_P119745,A_23_P215419,A_23_P10873,A_24_P85539,A_24_P416645,A_23_P144458,A_23_P206212,A_24_P344961,A_23_P42802,A_23_P203920,A_23_P52806,A_23_P167096,A_23_P149517,A_23_P68007,A_23_P356494
GOTERM_BP_FAT	GO:0048598~embryonic morphogenesis	11	3.36391	0.0497116	A_32_P25397,A_24_P91566,A_23_P83134,A_32_P31771,A_23_P55342,A_23_P28598,A_24_P344961,A_24_P98086,A_24_P64407,A_23_P68487,A_23_P167096,A_23_P216664
SP_PIR_KEYWORDS	serine proteinase inhibitor	3	0.917431	0.0497922	A_23_P432978,A_23_P393620,A_23_P210465
GOTERM_BP_FAT	GO:0008015~blood circulation	8	2.44648	0.0498838	A_24_P250922,A_23_P144458,A_23_P134176,A_24_P355649,A_24_P114739,A_24_P344961,A_23_P55477,A_24_P124624,A_23_P312150
GOTERM_BP_FAT	GO:0003013~circulatory system process	8	2.44648	0.0498838	A_24_P250922,A_23_P144458,A_23_P134176,A_24_P355649,A_24_P114739,A_24_P344961,A_23_P55477,A_24_P124624,A_23_P312150

## Sheet: 2h
Category	Term	Count	%	PValue	Genes
GOTERM_BP_FAT	GO:0006954~inflammatory response	26	6.89655	1.33615e-08	A_23_P404162,A_23_P89431,A_23_P114740,A_23_P2492,A_24_P124624,A_23_P23048,A_24_P119745,A_23_P411296,A_23_P92499,A_24_P337700,A_23_P30024,A_23_P434809,A_32_P841049,A_23_P145965,A_23_P147431,A_23_P200160,A_23_P156687,A_24_P140204,A_23_P101407,A_23_P71037,A_23_P57036,A_24_P257416,A_23_P255345,A_23_P87238,A_23_P98622,A_23_P152838,A_23_P145096,A_23_P162918,A_23_P94230,A_23_P306203
SP_PIR_KEYWORDS	inflammation	8	2.12202	2.78046e-07	A_23_P434809,A_23_P89431,A_24_P257416,A_23_P103310,A_23_P23048,A_23_P162918,A_23_P152838,A_23_P101407
SP_PIR_KEYWORDS	acute phase	8	2.12202	8.46242e-07	A_23_P71037,A_23_P87238,A_23_P2492,A_23_P98622,A_23_P156687,A_24_P119745,A_23_P162918,A_23_P101407,A_23_P306203
GOTERM_BP_FAT	GO:0006952~defense response	33	8.75332	1.16965e-06	A_23_P404162,A_23_P89431,A_23_P114740,A_24_P11506,A_23_P2492,A_24_P124624,A_23_P23048,A_24_P119745,A_23_P411296,A_23_P92499,A_24_P385611,A_24_P337700,A_23_P30024,A_23_P434809,A_32_P841049,A_23_P145965,A_24_P322191,A_23_P147431,A_23_P200160,A_23_P156687,A_23_P56898,A_24_P140204,A_23_P101407,A_23_P71037,A_24_P51588,A_23_P57036,A_24_P257416,A_23_P103310,A_23_P255345,A_23_P87238,A_23_P122924,A_23_P98…
GOTERM_BP_FAT	GO:0009611~response to wounding	30	7.95756	1.40289e-06	A_23_P404162,A_23_P89431,A_23_P114740,A_23_P2492,A_23_P157865,A_24_P124624,A_24_P95070,A_23_P23048,A_24_P119745,A_23_P411296,A_23_P393620,A_23_P92499,A_24_P337700,A_23_P163697,A_23_P30024,A_23_P434809,A_32_P841049,A_23_P145965,A_23_P147431,A_23_P200160,A_23_P35444,A_23_P156687,A_24_P140204,A_23_P101407,A_23_P71037,A_23_P57036,A_24_P257416,A_23_P255345,A_23_P87238,A_23_P98622,A_23_P152838,A_23_P14…
GOTERM_BP_FAT	GO:0006955~immune response	34	9.01857	4.91877e-06	A_23_P89431,A_23_P114740,A_24_P11506,A_23_P2492,A_23_P435394,A_24_P124624,A_23_P61149,A_23_P62890,A_23_P411296,A_23_P92499,A_32_P107372,A_24_P36898,A_24_P388528,A_24_P385611,A_24_P337700,A_23_P121533,A_23_P887,A_24_P227230,A_24_P322191,A_23_P257144,A_23_P147431,A_23_P200160,A_23_P156687,A_23_P56898,A_23_P101407,A_23_P71037,A_23_P167452,A_24_P51588,A_24_P257416,A_23_P103310,A_23_P503072,A_23_P2553…
GOTERM_BP_FAT	GO:0002526~acute inflammatory response	12	3.18302	5.03309e-06	A_23_P114740,A_23_P147431,A_23_P200160,A_23_P2492,A_23_P156687,A_24_P119745,A_23_P101407,A_23_P71037,A_23_P411296,A_23_P255345,A_23_P87238,A_23_P98622,A_24_P337700,A_23_P162918,A_23_P306203
GOTERM_BP_FAT	GO:0051094~positive regulation of developmental process	18	4.77454	6.0253e-05	A_23_P30024,A_23_P4821,A_32_P841049,A_23_P404162,A_23_P147431,A_23_P23966,A_23_P71037,A_23_P167452,A_23_P61149,A_23_P8913,A_23_P111531,A_23_P255345,A_23_P68487,A_23_P122924,A_23_P27346,A_24_P337700,A_23_P143143,A_23_P152838,A_24_P223124,A_23_P140256
GOTERM_BP_FAT	GO:0045597~positive regulation of cell differentiation	16	4.24403	7.58837e-05	A_23_P30024,A_23_P4821,A_23_P147431,A_23_P23966,A_23_P71037,A_23_P61149,A_23_P8913,A_23_P111531,A_23_P255345,A_23_P68487,A_23_P122924,A_23_P27346,A_24_P337700,A_23_P143143,A_23_P152838,A_24_P223124,A_23_P140256
GOTERM_BP_FAT	GO:0030595~leukocyte chemotaxis	7	1.85676	9.51667e-05	A_23_P71037,A_23_P89431,A_23_P98622,A_23_P354074,A_23_P23048,A_23_P152838,A_23_P306203,A_23_P312150
GOTERM_BP_FAT	GO:0002684~positive regulation of immune system process	16	4.24403	0.000117042	A_24_P227230,A_23_P114740,A_23_P147431,A_23_P200160,A_23_P2492,A_23_P156687,A_23_P101407,A_23_P71037,A_23_P35256,A_23_P61149,A_23_P57036,A_23_P92499,A_23_P255345,A_23_P103361,A_24_P337700,A_23_P140256,A_23_P104798,A_23_P312150
GOTERM_BP_FAT	GO:0060326~cell chemotaxis	7	1.85676	0.000129054	A_23_P71037,A_23_P89431,A_23_P98622,A_23_P354074,A_23_P23048,A_23_P152838,A_23_P306203,A_23_P312150
GOTERM_BP_FAT	GO:0050900~leukocyte migration	8	2.12202	0.000154127	A_23_P71037,A_23_P89431,A_23_P98622,A_23_P215060,A_23_P354074,A_23_P23048,A_23_P152838,A_23_P306203,A_23_P312150
GOTERM_BP_FAT	GO:0045944~positive regulation of transcription from RNA polymerase II promoter	20	5.30504	0.000232244	A_23_P30024,A_23_P4821,A_23_P76914,A_23_P212552,A_23_P62953,A_23_P166502,A_23_P214080,A_23_P211007,A_23_P162037,A_23_P375494,A_23_P205738,A_23_P71037,A_23_P411296,A_23_P68487,A_23_P122924,A_23_P61945,A_23_P27346,A_23_P36183,A_23_P145786,A_24_P29686
SP_PIR_KEYWORDS	Secreted	53	14.0584	0.000263409	A_23_P134419,A_23_P340698,A_23_P118203,A_24_P124624,A_23_P23048,A_23_P11787,A_23_P393620,A_32_P2730,A_23_P356494,A_23_P168587,A_23_P312150,A_23_P203115,A_24_P354954,A_23_P257144,A_24_P844984,A_23_P212696,A_23_P93599,A_23_P101407,A_23_P71037,A_23_P103256,A_23_P27315,A_23_P57036,A_24_P238525,A_23_P503072,A_23_P103310,A_23_P68487,A_23_P87238,A_23_P122924,A_23_P162918,A_23_P104798,A_23_P72117,A_23_P9…
GOTERM_BP_FAT	GO:0006928~cell motion	23	6.1008	0.000315064	A_23_P76914,A_24_P388786,A_23_P348737,A_23_P89431,A_24_P119745,A_23_P23048,A_23_P106405,A_24_P333461,A_24_P337700,A_23_P121533,A_23_P312150,A_24_P208730,A_23_P38732,A_23_P71037,A_24_P51588,A_23_P255345,A_23_P68487,A_23_P98622,A_23_P17269,A_23_P58266,A_23_P215060,A_24_P912799,A_23_P354074,A_23_P152838,A_23_P306203,A_23_P216664
GOTERM_BP_FAT	GO:0045893~positive regulation of transcription, DNA-dependent	23	6.1008	0.000334863	A_23_P30024,A_23_P4821,A_23_P76914,A_23_P212552,A_23_P62953,A_23_P166502,A_23_P214080,A_23_P211007,A_23_P162037,A_23_P375494,A_23_P205738,A_23_P71037,A_23_P411296,A_23_P68487,A_23_P251785,A_23_P122924,A_24_P385611,A_23_P61945,A_23_P27346,A_23_P36183,A_24_P29686,A_23_P216664,A_23_P145786
GOTERM_BP_FAT	GO:0051254~positive regulation of RNA metabolic process	23	6.1008	0.000378254	A_23_P30024,A_23_P4821,A_23_P76914,A_23_P212552,A_23_P62953,A_23_P166502,A_23_P214080,A_23_P211007,A_23_P162037,A_23_P375494,A_23_P205738,A_23_P71037,A_23_P411296,A_23_P68487,A_23_P251785,A_23_P122924,A_24_P385611,A_23_P61945,A_23_P27346,A_23_P36183,A_24_P29686,A_23_P216664,A_23_P145786
GOTERM_BP_FAT	GO:0006357~regulation of transcription from RNA polymerase II promoter	30	7.95756	0.000450868	A_23_P76914,A_23_P73801,A_23_P348737,A_23_P404162,A_23_P212552,A_23_P259741,A_23_P330999,A_23_P211007,A_23_P375494,A_23_P205738,A_23_P411296,A_24_P385611,A_23_P27346,A_23_P145786,A_23_P30024,A_23_P4821,A_32_P841049,A_24_P74064,A_23_P62953,A_32_P160883,A_23_P166502,A_23_P162037,A_23_P214080,A_23_P331379,A_23_P71037,A_23_P68487,A_23_P122924,A_23_P61945,A_23_P143143,A_23_P36183,A_24_P29686,A_23_P216…
GOTERM_BP_FAT	GO:0045087~innate immune response	11	2.91777	0.000544653	A_23_P114740,A_24_P322191,A_23_P200160,A_24_P11506,A_23_P2492,A_23_P156687,A_23_P56898,A_23_P101407,A_23_P92499,A_23_P103310,A_23_P255345,A_23_P354074,A_24_P385611,A_24_P337700
GOTERM_BP_FAT	GO:0016477~cell migration	16	4.24403	0.000574749	A_23_P76914,A_23_P348737,A_23_P89431,A_23_P38732,A_24_P119745,A_23_P23048,A_23_P106405,A_23_P71037,A_23_P215060,A_23_P58266,A_23_P17269,A_23_P98622,A_23_P354074,A_23_P152838,A_23_P312150,A_23_P216664,A_23_P306203
GOTERM_BP_FAT	GO:0051674~localization of cell	17	4.50928	0.000601972	A_23_P76914,A_23_P348737,A_24_P388786,A_23_P89431,A_23_P38732,A_24_P119745,A_23_P23048,A_23_P106405,A_23_P71037,A_24_P333461,A_23_P215060,A_23_P58266,A_23_P17269,A_23_P98622,A_23_P354074,A_23_P152838,A_23_P312150,A_23_P216664,A_23_P306203
GOTERM_BP_FAT	GO:0048870~cell motility	17	4.50928	0.000601972	A_23_P76914,A_23_P348737,A_24_P388786,A_23_P89431,A_23_P38732,A_24_P119745,A_23_P23048,A_23_P106405,A_23_P71037,A_24_P333461,A_23_P215060,A_23_P58266,A_23_P17269,A_23_P98622,A_23_P354074,A_23_P152838,A_23_P312150,A_23_P216664,A_23_P306203
UP_SEQ_FEATURE	sequence variant	256	67.9045	0.000689275	A_24_P28165,A_32_P199884,A_24_P124624,A_23_P23048,A_23_P8281,A_23_P205738,A_23_P35256,A_23_P159406,A_32_P122226,A_23_P92499,A_32_P2730,A_23_P13222,A_23_P360316,A_23_P163697,A_23_P154929,A_23_P887,A_23_P38830,A_23_P35444,A_32_P119096,A_23_P38732,A_24_P175187,A_23_P30655,A_23_P103256,A_23_P420442,A_23_P8913,A_23_P83403,A_23_P12896,A_23_P76914,A_23_P216489,A_23_P76145,A_24_P95070,A_23_P167367,A_23_P…
GOTERM_BP_FAT	GO:0010558~negative regulation of macromolecule biosynthetic process	24	6.36605	0.000873818	A_23_P73801,A_23_P348737,A_23_P404162,A_23_P50907,A_23_P212552,A_23_P259741,A_23_P256131,A_23_P211007,A_23_P375494,A_23_P61149,A_23_P111531,A_24_P385611,A_23_P27346,A_23_P145786,A_24_P14584,A_23_P30024,A_32_P841049,A_24_P74064,A_32_P160883,A_23_P214080,A_23_P331379,A_23_P71037,A_24_P38276,A_23_P122924,A_23_P143143,A_23_P216664
SP_PIR_KEYWORDS	immune response	13	3.44828	0.00111434	A_24_P227230,A_23_P114740,A_23_P200160,A_23_P2492,A_24_P124624,A_23_P156687,A_23_P101407,A_23_P167452,A_23_P35256,A_23_P61149,A_23_P92499,A_32_P61684,A_23_P347070,A_23_P121533,A_23_P94230
GOTERM_BP_FAT	GO:0006959~humoral immune response	8	2.12202	0.00115339	A_23_P71037,A_24_P51588,A_23_P89431,A_23_P114740,A_23_P200160,A_23_P2492,A_24_P388528,A_23_P156687,A_23_P101407
GOTERM_BP_FAT	GO:0000122~negative regulation of transcription from RNA polymerase II promoter	15	3.97878	0.00118633	A_23_P30024,A_24_P74064,A_32_P841049,A_23_P348737,A_23_P73801,A_23_P404162,A_23_P212552,A_23_P259741,A_32_P160883,A_23_P214080,A_23_P211007,A_23_P331379,A_23_P375494,A_24_P385611,A_23_P143143,A_23_P216664,A_23_P145786
GOTERM_BP_FAT	GO:0001817~regulation of cytokine production	12	3.18302	0.00126562	A_23_P30024,A_24_P227230,A_23_P71037,A_23_P61149,A_23_P35256,A_23_P411296,A_23_P57036,A_23_P92499,A_23_P122924,A_23_P98622,A_23_P27346,A_23_P104798,A_23_P306203
GOTERM_BP_FAT	GO:0006953~acute-phase response	6	1.59151	0.00127068	A_23_P71037,A_23_P411296,A_23_P87238,A_23_P98622,A_24_P119745,A_23_P162918,A_23_P306203
GOTERM_BP_FAT	GO:0045941~positive regulation of transcription	24	6.36605	0.00133176	A_23_P30024,A_23_P4821,A_23_P76914,A_23_P212552,A_23_P62953,A_23_P166502,A_23_P214080,A_23_P162037,A_23_P211007,A_23_P375494,A_23_P205738,A_23_P71037,A_23_P411296,A_23_P111531,A_23_P68487,A_23_P251785,A_23_P122924,A_24_P385611,A_23_P61945,A_23_P27346,A_23_P36183,A_24_P29686,A_23_P216664,A_23_P145786
GOTERM_BP_FAT	GO:0002761~regulation of myeloid leukocyte differentiation	6	1.59151	0.00142329	A_23_P61149,A_23_P8913,A_23_P122924,A_23_P61945,A_23_P143143,A_23_P152838
GOTERM_BP_FAT	GO:0009890~negative regulation of biosynthetic process	24	6.36605	0.00163463	A_23_P73801,A_23_P348737,A_23_P404162,A_23_P50907,A_23_P212552,A_23_P259741,A_23_P256131,A_23_P211007,A_23_P375494,A_23_P61149,A_23_P111531,A_24_P385611,A_23_P27346,A_23_P145786,A_24_P14584,A_23_P30024,A_32_P841049,A_24_P74064,A_32_P160883,A_23_P214080,A_23_P331379,A_23_P71037,A_24_P38276,A_23_P122924,A_23_P143143,A_23_P216664
GOTERM_BP_FAT	GO:0010628~positive regulation of gene expression	24	6.36605	0.0019517	A_23_P30024,A_23_P4821,A_23_P76914,A_23_P212552,A_23_P62953,A_23_P166502,A_23_P214080,A_23_P162037,A_23_P211007,A_23_P375494,A_23_P205738,A_23_P71037,A_23_P411296,A_23_P111531,A_23_P68487,A_23_P251785,A_23_P122924,A_24_P385611,A_23_P61945,A_23_P27346,A_23_P36183,A_24_P29686,A_23_P216664,A_23_P145786
SP_PIR_KEYWORDS	cytoskeleton	24	6.36605	0.00217687	A_23_P502915,A_23_P434809,A_23_P123060,A_24_P322191,A_24_P158946,A_23_P410017,A_24_P28165,A_23_P51397,A_23_P334308,A_23_P424,A_23_P23048,A_32_P34444,A_24_P316154,A_32_P152437,A_23_P128887,A_23_P394014,A_23_P348383,A_23_P216556,A_23_P135878,A_24_P942773,A_24_P409042,A_23_P135273,A_23_P140256,A_23_P200001
SP_PIR_KEYWORDS	disease mutation	47	12.4668	0.00221793	A_24_P28165,A_23_P83368,A_23_P256131,A_23_P11787,A_23_P8281,A_24_P333461,A_23_P60283,A_23_P27346,A_24_P158946,A_24_P175187,A_23_P101407,A_23_P8913,A_23_P57036,A_23_P25964,A_23_P348383,A_24_P206047,A_23_P354074,A_23_P162918,A_23_P52797,A_23_P76914,A_23_P211910,A_24_P388786,A_23_P114740,A_24_P626850,A_23_P216489,A_23_P257111,A_24_P11506,A_23_P408285,A_23_P167367,A_24_P119745,A_23_P250951,A_23_P4184…
GOTERM_BP_FAT	GO:0045935~positive regulation of nucleobase, nucleoside, nucleotide and nucleic acid metabolic process	25	6.6313	0.00228265	A_23_P76914,A_23_P212552,A_23_P211007,A_23_P375494,A_23_P205738,A_23_P411296,A_23_P111531,A_24_P385611,A_23_P27346,A_23_P145786,A_23_P30024,A_23_P4821,A_23_P62953,A_23_P166502,A_23_P214080,A_23_P162037,A_23_P71037,A_23_P57036,A_23_P68487,A_23_P251785,A_23_P122924,A_23_P61945,A_23_P36183,A_23_P216664,A_24_P29686
GOTERM_BP_FAT	GO:0032844~regulation of homeostatic process	9	2.38727	0.002365	A_23_P61149,A_23_P8913,A_23_P147431,A_23_P122924,A_23_P38732,A_23_P103361,A_23_P53126,A_23_P152838,A_23_P433785
SP_PIR_KEYWORDS	polymorphism	244	64.7215	0.00239972	A_32_P199884,A_24_P124624,A_23_P23048,A_23_P8281,A_23_P205738,A_23_P35256,A_32_P122226,A_23_P159406,A_23_P92499,A_32_P2730,A_23_P13222,A_23_P360316,A_23_P163697,A_23_P154929,A_23_P887,A_23_P38830,A_23_P35444,A_32_P119096,A_23_P38732,A_24_P175187,A_23_P30655,A_23_P103256,A_23_P420442,A_23_P8913,A_23_P83403,A_23_P12896,A_23_P76145,A_24_P95070,A_23_P253622,A_23_P422831,A_23_P250951,A_32_P142881,A_23…
UP_SEQ_FEATURE	mutagenesis site	57	15.1194	0.00266125	A_23_P104323,A_23_P83368,A_24_P124624,A_23_P424,A_23_P23048,A_23_P210886,A_23_P92499,A_24_P153853,A_23_P27346,A_23_P40088,A_24_P14584,A_23_P30024,A_23_P887,A_23_P147431,A_24_P913431,A_23_P108574,A_23_P166502,A_23_P162037,A_23_P30655,A_24_P140204,A_23_P101407,A_23_P71037,A_24_P279328,A_32_P61684,A_24_P347447,A_23_P135273,A_23_P12896,A_23_P94230,A_23_P165657,A_23_P73801,A_23_P89431,A_23_P259741,A_2…
GOTERM_BP_FAT	GO:0031327~negative regulation of cellular biosynthetic process	23	6.1008	0.00271389	A_23_P73801,A_23_P348737,A_23_P404162,A_23_P212552,A_23_P259741,A_23_P256131,A_23_P211007,A_23_P375494,A_23_P61149,A_23_P111531,A_24_P385611,A_23_P27346,A_23_P145786,A_23_P30024,A_24_P14584,A_32_P841049,A_24_P74064,A_32_P160883,A_23_P214080,A_23_P331379,A_23_P71037,A_24_P38276,A_23_P122924,A_23_P143143,A_23_P216664
KEGG_PATHWAY	hsa04621:NOD-like receptor signaling pathway	7	1.85676	0.00292909	A_23_P30024,A_23_P71037,A_23_P89431,A_24_P257416,A_23_P98350,A_23_P152838,A_23_P104798
GOTERM_BP_FAT	GO:0045637~regulation of myeloid cell differentiation	7	1.85676	0.00305728	A_23_P61149,A_23_P8913,A_23_P122924,A_23_P61945,A_23_P143143,A_23_P53126,A_23_P152838
SP_PIR_KEYWORDS	inflammatory response	7	1.85676	0.00324521	A_23_P92499,A_23_P89431,A_24_P257416,A_24_P124624,A_23_P152838,A_23_P101407,A_23_P94230
GOTERM_BP_FAT	GO:0051249~regulation of lymphocyte activation	10	2.65252	0.00342298	A_23_P71037,A_23_P61149,A_23_P57036,A_23_P255345,A_32_P61684,A_23_P122924,A_23_P356494,A_23_P103361,A_24_P337700,A_23_P347070,A_23_P104798,A_23_P140256
GOTERM_BP_FAT	GO:0051173~positive regulation of nitrogen compound metabolic process	25	6.6313	0.00344015	A_23_P76914,A_23_P212552,A_23_P211007,A_23_P375494,A_23_P205738,A_23_P411296,A_23_P111531,A_24_P385611,A_23_P27346,A_23_P145786,A_23_P30024,A_23_P4821,A_23_P62953,A_23_P166502,A_23_P214080,A_23_P162037,A_23_P71037,A_23_P57036,A_23_P68487,A_23_P251785,A_23_P122924,A_23_P61945,A_23_P36183,A_23_P216664,A_24_P29686
GOTERM_BP_FAT	GO:0045639~positive regulation of myeloid cell differentiation	5	1.32626	0.00441048	A_23_P61149,A_23_P8913,A_23_P122924,A_23_P143143,A_23_P152838
UP_SEQ_FEATURE	domain:Leucine-zipper	8	2.12202	0.00481484	A_23_P4821,A_23_P887,A_23_P411296,A_23_P42718,A_23_P166502,A_23_P61945,A_23_P145786,A_23_P375494
INTERPRO	IPR016060:Complement control module	6	1.59151	0.00494212	A_23_P103256,A_23_P114740,A_32_P2730,A_23_P200160,A_23_P2492,A_23_P156687,A_24_P119745
GOTERM_BP_FAT	GO:0008037~cell recognition	6	1.59151	0.00523927	A_24_P227230,A_23_P84399,A_23_P134419,A_24_P208730,A_23_P134835,A_23_P106405
GOTERM_BP_FAT	GO:0006935~chemotaxis	10	2.65252	0.00569859	A_23_P71037,A_24_P51588,A_23_P89431,A_24_P257416,A_23_P503072,A_23_P98622,A_23_P354074,A_23_P23048,A_23_P152838,A_23_P306203,A_23_P312150
GOTERM_BP_FAT	GO:0042330~taxis	10	2.65252	0.00569859	A_23_P71037,A_24_P51588,A_23_P89431,A_24_P257416,A_23_P503072,A_23_P98622,A_23_P354074,A_23_P23048,A_23_P152838,A_23_P306203,A_23_P312150
SP_PIR_KEYWORDS	extracellular matrix	12	3.18302	0.0059685	A_23_P123060,A_23_P308974,A_23_P134419,A_23_P340698,A_23_P257144,A_24_P192727,A_23_P150316,A_23_P157865,A_24_P119745,A_23_P11787,A_23_P27315,A_32_P2730,A_23_P121533
GOTERM_BP_FAT	GO:0002252~immune effector process	9	2.38727	0.0063205	A_23_P71037,A_23_P61149,A_24_P227230,A_23_P114740,A_23_P200160,A_23_P147431,A_23_P2492,A_23_P156687,A_23_P354074,A_23_P101407
GOTERM_BP_FAT	GO:0016481~negative regulation of transcription	19	5.03979	0.0065246	A_23_P30024,A_24_P74064,A_32_P841049,A_23_P348737,A_23_P73801,A_23_P404162,A_23_P212552,A_23_P259741,A_32_P160883,A_23_P256131,A_23_P214080,A_23_P211007,A_23_P331379,A_23_P375494,A_23_P111531,A_24_P38276,A_24_P385611,A_23_P27346,A_23_P143143,A_23_P216664,A_23_P145786
GOTERM_BP_FAT	GO:0045892~negative regulation of transcription, DNA-dependent	16	4.24403	0.00669694	A_23_P30024,A_24_P74064,A_32_P841049,A_23_P348737,A_23_P73801,A_23_P404162,A_23_P212552,A_23_P259741,A_32_P160883,A_23_P214080,A_23_P211007,A_23_P331379,A_23_P375494,A_24_P385611,A_23_P27346,A_23_P143143,A_23_P216664,A_23_P145786
PIR_SUPERFAMILY	PIRSF002353:S-100 protein	4	1.06101	0.00683675	A_23_P434809,A_23_P103310,A_23_P58266,A_23_P23048
UP_SEQ_FEATURE	calcium-binding region:2; high affinity	4	1.06101	0.00685144	A_23_P434809,A_23_P103310,A_23_P58266,A_23_P23048
GOTERM_BP_FAT	GO:0006355~regulation of transcription, DNA-dependent	52	13.7931	0.0070472	A_23_P348737,A_23_P404162,A_23_P212552,A_23_P38085,A_23_P256131,A_23_P375494,A_23_P205738,A_23_P35256,A_24_P355649,A_24_P373726,A_23_P42718,A_23_P55682,A_23_P27346,A_23_P30024,A_23_P4821,A_23_P361014,A_23_P38830,A_23_P62953,A_23_P166502,A_23_P162037,A_23_P71037,A_24_P176805,A_23_P251785,A_23_P68487,A_23_P122924,A_23_P76914,A_23_P73801,A_23_P141856,A_23_P259741,A_32_P73821,A_23_P330999,A_23_P76145…
GOTERM_BP_FAT	GO:0060429~epithelium development	12	3.18302	0.00711846	A_23_P76914,A_23_P159406,A_23_P8913,A_24_P38276,A_23_P111531,A_23_P103310,A_23_P62953,A_23_P68487,A_23_P356494,A_23_P27346,A_23_P11787,A_23_P74012
GOTERM_BP_FAT	GO:0002694~regulation of leukocyte activation	10	2.65252	0.00720478	A_23_P71037,A_23_P61149,A_23_P57036,A_23_P255345,A_32_P61684,A_23_P122924,A_23_P356494,A_23_P103361,A_24_P337700,A_23_P347070,A_23_P104798,A_23_P140256
GOTERM_BP_FAT	GO:0048534~hemopoietic or lymphoid organ development	13	3.44828	0.00739826	A_23_P76914,A_32_P841049,A_23_P404162,A_23_P147431,A_23_P62953,A_23_P214080,A_23_P375494,A_23_P205738,A_23_P122924,A_23_P103361,A_24_P251381,A_23_P53126,A_23_P143143,A_24_P849801
GOTERM_BP_FAT	GO:0051253~negative regulation of RNA metabolic process	16	4.24403	0.00775926	A_23_P30024,A_24_P74064,A_32_P841049,A_23_P348737,A_23_P73801,A_23_P404162,A_23_P212552,A_23_P259741,A_32_P160883,A_23_P214080,A_23_P211007,A_23_P331379,A_23_P375494,A_24_P385611,A_23_P27346,A_23_P143143,A_23_P216664,A_23_P145786
GOTERM_BP_FAT	GO:0010629~negative regulation of gene expression	20	5.30504	0.00784394	A_23_P30024,A_24_P74064,A_32_P841049,A_23_P348737,A_23_P73801,A_23_P404162,A_23_P212552,A_23_P259741,A_32_P160883,A_23_P256131,A_23_P214080,A_23_P211007,A_23_P331379,A_23_P375494,A_23_P210886,A_23_P111531,A_24_P38276,A_24_P385611,A_23_P27346,A_23_P143143,A_23_P216664,A_23_P145786
GOTERM_BP_FAT	GO:0048247~lymphocyte chemotaxis	3	0.795756	0.0081967	A_23_P89431,A_23_P98622,A_23_P152838,A_23_P306203
GOTERM_BP_FAT	GO:0010557~positive regulation of macromolecule biosynthetic process	24	6.36605	0.00821996	A_23_P30024,A_23_P4821,A_23_P76914,A_23_P212552,A_23_P62953,A_23_P166502,A_23_P214080,A_23_P162037,A_23_P211007,A_23_P375494,A_23_P205738,A_23_P71037,A_23_P411296,A_23_P111531,A_23_P68487,A_23_P251785,A_23_P122924,A_24_P385611,A_23_P61945,A_23_P27346,A_23_P36183,A_24_P29686,A_23_P216664,A_23_P145786
GOTERM_BP_FAT	GO:0002443~leukocyte mediated immunity	7	1.85676	0.00836658	A_23_P71037,A_23_P61149,A_24_P227230,A_23_P147431,A_23_P2492,A_23_P354074,A_23_P101407
GOTERM_MF_FAT	GO:0030151~molybdenum ion binding	3	0.795756	0.00838512	A_23_P200685,A_23_P67042,A_23_P39590
KEGG_PATHWAY	hsa04623:Cytosolic DNA-sensing pathway	6	1.59151	0.00852708	A_23_P30024,A_23_P71037,A_23_P887,A_23_P35256,A_23_P152838,A_23_P104798
GOTERM_CC_FAT	GO:0044421~extracellular region part	32	8.48806	0.00863901	A_23_P308974,A_23_P340698,A_23_P134419,A_23_P89431,A_23_P114740,A_23_P157865,A_24_P95070,A_24_P119745,A_23_P11787,A_23_P85209,A_23_P393620,A_32_P2730,A_23_P78405,A_23_P121533,A_23_P312150,A_23_P200160,A_24_P192727,A_23_P150316,A_23_P212696,A_23_P101407,A_23_P71037,A_23_P103256,A_23_P27315,A_23_P8913,A_24_P257416,A_23_P503072,A_23_P87238,A_23_P68487,A_23_P122924,A_23_P98622,A_23_P152838,A_23_P1450…
GOTERM_MF_FAT	GO:0005539~glycosaminoglycan binding	9	2.38727	0.0087163	A_23_P92499,A_23_P89431,A_32_P2730,A_24_P55971,A_23_P78405,A_23_P68487,A_23_P212696,A_24_P119745,A_24_P849801
GOTERM_MF_FAT	GO:0046983~protein dimerization activity	21	5.57029	0.009071	A_23_P30024,A_23_P4821,A_23_P382199,A_24_P227230,A_24_P322191,A_23_P62953,A_24_P11506,A_23_P334308,A_23_P83368,A_23_P106405,A_23_P433785,A_23_P56898,A_23_P375494,A_23_P411296,A_23_P210886,A_23_P60283,A_23_P42718,A_23_P122924,A_23_P17269,A_24_P385611,A_23_P27346,A_23_P207957,A_23_P145786
GOTERM_BP_FAT	GO:0030097~hemopoiesis	12	3.18302	0.00945716	A_32_P841049,A_23_P404162,A_23_P147431,A_23_P62953,A_23_P214080,A_23_P375494,A_23_P205738,A_23_P122924,A_24_P251381,A_23_P53126,A_23_P103361,A_23_P143143,A_24_P849801
GOTERM_CC_FAT	GO:0005829~cytosol	41	10.8753	0.00955783	A_23_P138899,A_23_P216708,A_23_P216489,A_23_P158148,A_23_P257111,A_23_P408285,A_24_P11506,A_24_P77082,A_24_P316154,A_23_P215419,A_23_P61149,A_23_P218965,A_23_P144458,A_32_P122226,A_23_P210886,A_24_P62783,A_32_P215938,A_23_P356494,A_23_P103361,A_23_P27346,A_32_P47988,A_23_P30024,A_23_P502915,A_23_P154929,A_24_P158946,A_24_P175909,A_23_P147431,A_24_P913431,A_32_P160883,A_23_P51397,A_23_P156687,A_24…
GOTERM_BP_FAT	GO:0045670~regulation of osteoclast differentiation	4	1.06101	0.00980473	A_23_P61149,A_23_P8913,A_23_P61945,A_23_P152838
GOTERM_BP_FAT	GO:0001658~branching involved in ureteric bud morphogenesis	4	1.06101	0.00980473	A_23_P76914,A_23_P111531,A_23_P62953,A_23_P27346
GOTERM_BP_FAT	GO:0060675~ureteric bud morphogenesis	4	1.06101	0.00980473	A_23_P76914,A_23_P111531,A_23_P62953,A_23_P27346
GOTERM_BP_FAT	GO:0050865~regulation of cell activation	10	2.65252	0.00994381	A_23_P71037,A_23_P61149,A_23_P57036,A_23_P255345,A_32_P61684,A_23_P122924,A_23_P356494,A_23_P103361,A_24_P337700,A_23_P347070,A_23_P104798,A_23_P140256
GOTERM_BP_FAT	GO:0048754~branching morphogenesis of a tube	6	1.59151	0.0105518	A_23_P76914,A_23_P111531,A_23_P62953,A_23_P68487,A_24_P912799,A_23_P27346
SP_PIR_KEYWORDS	phosphoprotein	159	42.1751	0.0105534	A_23_P104323,A_23_P211126,A_23_P212552,A_24_P28165,A_23_P38085,A_23_P83368,A_32_P725218,A_23_P23048,A_23_P8281,A_23_P205738,A_23_P35256,A_24_P355649,A_23_P60283,A_32_P215938,A_23_P27346,A_23_P163697,A_23_P154929,A_23_P887,A_23_P4821,A_23_P361014,A_23_P147431,A_23_P391906,A_24_P844984,A_23_P35444,A_23_P38732,A_23_P162037,A_23_P30655,A_24_P171873,A_23_P203933,A_23_P394014,A_23_P71037,A_23_P420442,A…
GOTERM_BP_FAT	GO:0051252~regulation of RNA metabolic process	52	13.7931	0.0107074	A_23_P348737,A_23_P404162,A_23_P212552,A_23_P38085,A_23_P256131,A_23_P375494,A_23_P205738,A_23_P35256,A_24_P355649,A_24_P373726,A_23_P42718,A_23_P55682,A_23_P27346,A_23_P30024,A_23_P4821,A_23_P361014,A_23_P38830,A_23_P62953,A_23_P166502,A_23_P162037,A_23_P71037,A_24_P176805,A_23_P251785,A_23_P68487,A_23_P122924,A_23_P76914,A_23_P73801,A_23_P141856,A_23_P259741,A_32_P73821,A_23_P330999,A_23_P76145…
GOTERM_BP_FAT	GO:0042364~water-soluble vitamin biosynthetic process	4	1.06101	0.0111074	A_23_P216708,A_24_P11506,A_24_P77082,A_23_P200838,A_23_P140256,A_23_P56898
SP_PIR_KEYWORDS	duplication	11	2.91777	0.0112229	A_23_P30024,A_23_P123060,A_23_P393620,A_23_P50907,A_23_P2492,A_24_P206047,A_23_P108574,A_24_P844984,A_23_P38732,A_23_P156687,A_24_P95070,A_24_P119745
GOTERM_CC_FAT	GO:0044451~nucleoplasm part	21	5.57029	0.0112666	A_23_P76914,A_32_P841049,A_23_P211126,A_23_P404162,A_23_P212552,A_23_P325501,A_23_P330999,A_23_P62953,A_23_P167367,A_23_P256131,A_23_P211007,A_23_P162037,A_23_P375494,A_24_P51588,A_23_P35256,A_23_P418493,A_23_P111531,A_23_P251785,A_24_P385611,A_23_P27346,A_23_P36183,A_23_P145786
SP_PIR_KEYWORDS	chemotaxis	6	1.59151	0.011357	A_23_P434809,A_23_P89431,A_24_P257416,A_23_P503072,A_23_P23048,A_23_P152838
UP_SEQ_FEATURE	DNA-binding region:Basic motif	9	2.38727	0.0114271	A_23_P4821,A_23_P411296,A_23_P42718,A_23_P166502,A_23_P76145,A_23_P61945,A_23_P162037,A_23_P145786,A_23_P375494
GOTERM_BP_FAT	GO:0002520~immune system development	13	3.44828	0.0115668	A_23_P76914,A_32_P841049,A_23_P404162,A_23_P147431,A_23_P62953,A_23_P214080,A_23_P375494,A_23_P205738,A_23_P122924,A_23_P103361,A_24_P251381,A_23_P53126,A_23_P143143,A_24_P849801
GOTERM_BP_FAT	GO:0051240~positive regulation of multicellular organismal process	12	3.18302	0.0119359	A_23_P89431,A_23_P71037,A_23_P35256,A_23_P57036,A_23_P92499,A_23_P8913,A_23_P78405,A_23_P68487,A_23_P98622,A_23_P152838,A_23_P104798,A_23_P312150,A_23_P306203
GOTERM_CC_FAT	GO:0005667~transcription factor complex	11	2.91777	0.0119376	A_23_P76914,A_32_P841049,A_23_P404162,A_23_P330999,A_23_P62953,A_23_P251785,A_23_P167367,A_23_P27346,A_23_P162037,A_23_P36183,A_23_P145786,A_23_P375494
SP_PIR_KEYWORDS	calcium binding	7	1.85676	0.0130804	A_23_P434809,A_23_P103310,A_23_P2492,A_23_P13222,A_23_P58266,A_23_P38732,A_23_P23048
GOTERM_BP_FAT	GO:0010033~response to organic substance	25	6.6313	0.0131825	A_23_P404162,A_23_P89431,A_23_P257111,A_23_P2492,A_24_P11506,A_32_P95067,A_23_P309701,A_23_P210886,A_23_P92499,A_24_P62783,A_32_P1445,A_24_P385611,A_23_P36745,A_23_P4821,A_32_P841049,A_24_P322191,A_23_P147431,A_23_P166502,A_23_P156687,A_23_P214080,A_23_P56898,A_23_P71037,A_23_P8913,A_23_P92730,A_24_P345290,A_23_P68487,A_23_P143143,A_23_P152838,A_23_P94230
GOTERM_BP_FAT	GO:0048246~macrophage chemotaxis	3	0.795756	0.0136766	A_23_P89431,A_23_P98622,A_23_P306203,A_23_P312150
GOTERM_BP_FAT	GO:0031328~positive regulation of cellular biosynthetic process	24	6.36605	0.0137499	A_23_P30024,A_23_P4821,A_23_P76914,A_23_P212552,A_23_P62953,A_23_P166502,A_23_P214080,A_23_P162037,A_23_P211007,A_23_P375494,A_23_P205738,A_23_P71037,A_23_P411296,A_23_P111531,A_23_P68487,A_23_P251785,A_23_P122924,A_24_P385611,A_23_P61945,A_23_P27346,A_23_P36183,A_24_P29686,A_23_P216664,A_23_P145786
GOTERM_BP_FAT	GO:0043434~response to peptide hormone stimulus	9	2.38727	0.0139913	A_23_P4821,A_32_P841049,A_23_P309701,A_23_P404162,A_23_P210886,A_24_P62783,A_32_P1445,A_23_P257111,A_23_P147431,A_23_P68487,A_23_P152838
GOTERM_BP_FAT	GO:0006040~amino sugar metabolic process	4	1.06101	0.0139991	A_23_P91697,A_23_P49351,A_23_P216489,A_23_P134835
GOTERM_BP_FAT	GO:0051251~positive regulation of lymphocyte activation	7	1.85676	0.0146188	A_23_P71037,A_23_P61149,A_23_P57036,A_23_P255345,A_23_P103361,A_24_P337700,A_23_P104798,A_23_P140256
GOTERM_MF_FAT	GO:0030247~polysaccharide binding	9	2.38727	0.0149035	A_23_P92499,A_23_P89431,A_32_P2730,A_24_P55971,A_23_P78405,A_23_P68487,A_23_P212696,A_24_P119745,A_24_P849801
GOTERM_MF_FAT	GO:0001871~pattern binding	9	2.38727	0.0149035	A_23_P92499,A_23_P89431,A_32_P2730,A_24_P55971,A_23_P78405,A_23_P68487,A_23_P212696,A_24_P119745,A_24_P849801
INTERPRO	IPR013787:S100/CaBP-9k-type, calcium binding, subdomain	4	1.06101	0.0150932	A_23_P434809,A_23_P103310,A_23_P58266,A_23_P23048
GOTERM_BP_FAT	GO:0006687~glycosphingolipid metabolic process	4	1.06101	0.0155899	A_23_P91697,A_23_P123060,A_23_P25964,A_23_P313389
SP_PIR_KEYWORDS	innate immunity	6	1.59151	0.0156565	A_23_P35256,A_23_P92499,A_23_P114740,A_23_P200160,A_23_P2492,A_23_P156687,A_23_P101407
GOTERM_BP_FAT	GO:0010605~negative regulation of macromolecule metabolic process	25	6.6313	0.0156972	A_23_P348737,A_23_P73801,A_23_P404162,A_23_P50907,A_23_P212552,A_23_P259741,A_23_P256131,A_23_P211007,A_23_P375494,A_23_P61149,A_23_P210886,A_23_P111531,A_24_P385611,A_23_P27346,A_23_P145786,A_24_P14584,A_23_P30024,A_32_P841049,A_24_P74064,A_32_P160883,A_23_P214080,A_23_P331379,A_23_P71037,A_24_P38276,A_23_P122924,A_23_P143143,A_23_P216664
INTERPRO	IPR011993:Pleckstrin homology-type	13	3.44828	0.0158423	A_24_P158946,A_24_P913431,A_23_P51397,A_23_P108574,A_23_P16722,A_23_P394014,A_24_P943613,A_23_P216556,A_23_P111593,A_23_P384748,A_23_P135273,A_23_P36183,A_23_P40088
GOTERM_BP_FAT	GO:0009891~positive regulation of biosynthetic process	24	6.36605	0.0160284	A_23_P30024,A_23_P4821,A_23_P76914,A_23_P212552,A_23_P62953,A_23_P166502,A_23_P214080,A_23_P162037,A_23_P211007,A_23_P375494,A_23_P205738,A_23_P71037,A_23_P411296,A_23_P111531,A_23_P68487,A_23_P251785,A_23_P122924,A_24_P385611,A_23_P61945,A_23_P27346,A_23_P36183,A_24_P29686,A_23_P216664,A_23_P145786
SP_PIR_KEYWORDS	chromosomal rearrangement	12	3.18302	0.0164306	A_32_P841049,A_23_P404162,A_24_P208730,A_23_P259741,A_24_P28165,A_23_P62953,A_23_P98350,A_23_P84399,A_24_P355649,A_24_P251381,A_23_P53126,A_23_P38813,A_23_P103361
INTERPRO	IPR001751:S100/CaBP-9k-type, calcium binding	4	1.06101	0.0166658	A_23_P434809,A_23_P103310,A_23_P58266,A_23_P23048
GOTERM_BP_FAT	GO:0051050~positive regulation of transport	11	2.91777	0.0166922	A_24_P227230,A_32_P160883,A_23_P433785,A_23_P331379,A_23_P101407,A_23_P71037,A_23_P111531,A_23_P78405,A_23_P122924,A_23_P98622,A_23_P27346,A_23_P312150,A_23_P306203
GOTERM_BP_FAT	GO:0031349~positive regulation of defense response	6	1.59151	0.0168314	A_23_P71037,A_23_P35256,A_24_P227230,A_23_P92499,A_23_P152838,A_23_P101407
GOTERM_BP_FAT	GO:0034341~response to interferon-gamma	3	0.795756	0.0168668	A_24_P322191,A_24_P11506,A_24_P385611,A_23_P56898
GOTERM_BP_FAT	GO:0010604~positive regulation of macromolecule metabolic process	28	7.42706	0.0170458	A_23_P76914,A_23_P212552,A_23_P211007,A_23_P375494,A_23_P205738,A_23_P411296,A_23_P111531,A_24_P385611,A_23_P27346,A_23_P145786,A_23_P30024,A_23_P4821,A_23_P147431,A_23_P62953,A_32_P160883,A_23_P166502,A_23_P214080,A_23_P162037,A_23_P331379,A_24_P171873,A_23_P71037,A_23_P57036,A_23_P68487,A_23_P251785,A_23_P122924,A_23_P61945,A_23_P36183,A_24_P29686,A_23_P216664
GOTERM_BP_FAT	GO:0001763~morphogenesis of a branching structure	6	1.59151	0.0177586	A_23_P76914,A_23_P111531,A_23_P62953,A_23_P68487,A_24_P912799,A_23_P27346
GOTERM_BP_FAT	GO:0045934~negative regulation of nucleobase, nucleoside, nucleotide and nucleic acid metabolic process	19	5.03979	0.0183	A_23_P30024,A_24_P74064,A_32_P841049,A_23_P348737,A_23_P73801,A_23_P404162,A_23_P212552,A_23_P259741,A_32_P160883,A_23_P256131,A_23_P214080,A_23_P211007,A_23_P331379,A_23_P375494,A_23_P111531,A_24_P38276,A_24_P385611,A_23_P27346,A_23_P143143,A_23_P216664,A_23_P145786
GOTERM_BP_FAT	GO:0009110~vitamin biosynthetic process	4	1.06101	0.0190649	A_23_P216708,A_24_P11506,A_24_P77082,A_23_P200838,A_23_P140256,A_23_P56898
GOTERM_BP_FAT	GO:0042127~regulation of cell proliferation	26	6.89655	0.0195164	A_23_P150281,A_23_P340698,A_23_P89431,A_24_P55971,A_23_P45517,A_23_P325501,A_23_P106405,A_23_P375494,A_23_P205738,A_23_P144458,A_23_P61149,A_23_P210886,A_24_P62783,A_23_P111531,A_23_P27346,A_32_P47988,A_23_P312150,A_23_P147431,A_23_P62953,A_23_P150316,A_23_P71037,A_23_P57036,A_23_P68487,A_23_P17269,A_23_P61945,A_23_P143143,A_23_P104798,A_23_P140256
SP_PIR_KEYWORDS	activator	18	4.77454	0.0195354	A_23_P30024,A_24_P74064,A_23_P348737,A_23_P212552,A_24_P9090,A_23_P330999,A_23_P62953,A_23_P166502,A_23_P76145,A_23_P251075,A_23_P162037,A_23_P214080,A_23_P375494,A_23_P411296,A_24_P355649,A_23_P42718,A_24_P414376,A_23_P61945
SP_PIR_KEYWORDS	cytoplasm	79	20.9549	0.0198721	A_23_P138899,A_24_P28165,A_23_P83368,A_23_P334308,A_23_P38085,A_23_P326160,A_23_P424,A_24_P11384,A_23_P23048,A_23_P128887,A_23_P159406,A_24_P153853,A_24_P62783,A_32_P1445,A_23_P216556,A_32_P215938,A_23_P27346,A_23_P40088,A_23_P76823,A_23_P30024,A_23_P502915,A_23_P154929,A_23_P887,A_24_P158946,A_23_P147431,A_24_P913431,A_23_P98350,A_23_P108574,A_24_P372012,A_24_P175187,A_32_P34444,A_23_P30655,A_24…
GOTERM_MF_FAT	GO:0008201~heparin binding	7	1.85676	0.0201292	A_23_P89431,A_24_P55971,A_23_P78405,A_23_P68487,A_23_P212696,A_24_P119745,A_24_P849801
GOTERM_BP_FAT	GO:0051172~negative regulation of nitrogen compound metabolic process	19	5.03979	0.0205078	A_23_P30024,A_24_P74064,A_32_P841049,A_23_P348737,A_23_P73801,A_23_P404162,A_23_P212552,A_23_P259741,A_32_P160883,A_23_P256131,A_23_P214080,A_23_P211007,A_23_P331379,A_23_P375494,A_23_P111531,A_24_P38276,A_24_P385611,A_23_P27346,A_23_P143143,A_23_P216664,A_23_P145786
SP_PIR_KEYWORDS	sushi	5	1.32626	0.0208477	A_23_P103256,A_23_P114740,A_32_P2730,A_23_P200160,A_23_P2492,A_23_P156687
GOTERM_BP_FAT	GO:0002696~positive regulation of leukocyte activation	7	1.85676	0.0217113	A_23_P71037,A_23_P61149,A_23_P57036,A_23_P255345,A_23_P103361,A_24_P337700,A_23_P104798,A_23_P140256
GOTERM_MF_FAT	GO:0042803~protein homodimerization activity	14	3.71353	0.0221088	A_23_P30024,A_24_P227230,A_24_P322191,A_23_P334308,A_24_P11506,A_23_P106405,A_23_P433785,A_23_P375494,A_23_P56898,A_23_P411296,A_23_P60283,A_23_P17269,A_24_P385611,A_23_P27346,A_23_P145786
GOTERM_CC_FAT	GO:0005794~Golgi apparatus	28	7.42706	0.02254	A_23_P138899,A_23_P161446,A_23_P83368,A_23_P215419,A_23_P11787,A_32_P215938,A_24_P388528,A_23_P356494,A_23_P360316,A_23_P103361,A_23_P40088,A_24_P14584,A_23_P317683,A_23_P163697,A_23_P145965,A_24_P158946,A_24_P322191,A_23_P147431,A_23_P134835,A_23_P166502,A_24_P372012,A_23_P30655,A_23_P91697,A_23_P204380,A_23_P9415,A_23_P17269,A_23_P139418,A_23_P204947,A_23_P119353
GOTERM_BP_FAT	GO:0034097~response to cytokine stimulus	6	1.59151	0.0229002	A_23_P4821,A_23_P210886,A_24_P322191,A_24_P11506,A_24_P385611,A_23_P152838,A_23_P56898
GOTERM_CC_FAT	GO:0005576~extracellular region	55	14.5889	0.0229924	A_23_P134419,A_23_P340698,A_23_P118203,A_23_P2492,A_24_P124624,A_23_P11787,A_23_P393620,A_32_P2730,A_23_P356494,A_23_P168587,A_24_P354954,A_23_P312150,A_23_P203115,A_23_P502915,A_23_P257144,A_24_P844984,A_23_P212696,A_23_P93599,A_23_P101407,A_23_P71037,A_23_P167452,A_23_P103256,A_23_P27315,A_23_P57036,A_23_P8913,A_24_P238525,A_23_P503072,A_23_P103310,A_23_P68487,A_23_P87238,A_23_P122924,A_23_P162…
INTERPRO	IPR000436:Sushi/SCR/CCP	5	1.32626	0.0233677	A_23_P103256,A_23_P114740,A_32_P2730,A_23_P200160,A_23_P2492,A_23_P156687
GOTERM_BP_FAT	GO:0032880~regulation of protein localization	8	2.12202	0.0234518	A_23_P71037,A_24_P227230,A_23_P57036,A_23_P111531,A_23_P98622,A_23_P38732,A_23_P30655,A_23_P27346,A_23_P306203
GOTERM_BP_FAT	GO:0048584~positive regulation of response to stimulus	11	2.91777	0.0236869	A_23_P71037,A_23_P35256,A_24_P227230,A_23_P92499,A_23_P114740,A_23_P200160,A_23_P147431,A_23_P2492,A_23_P156687,A_23_P152838,A_23_P101407,A_23_P312150
SP_PIR_KEYWORDS	complement alternate pathway	3	0.795756	0.0238995	A_23_P114740,A_23_P200160,A_23_P156687,A_23_P101407
GOTERM_BP_FAT	GO:0002675~positive regulation of acute inflammatory response	3	0.795756	0.0240813	A_23_P71037,A_23_P152838,A_23_P101407
GOTERM_BP_FAT	GO:0006664~glycolipid metabolic process	4	1.06101	0.0250152	A_23_P91697,A_23_P123060,A_23_P25964,A_23_P313389
GOTERM_BP_FAT	GO:0009306~protein secretion	4	1.06101	0.0250152	A_24_P14584,A_23_P204380,A_23_P147431,A_23_P88947
GOTERM_BP_FAT	GO:0048568~embryonic organ development	9	2.38727	0.0253391	A_23_P4821,A_23_P76914,A_23_P411296,A_23_P111531,A_23_P62953,A_23_P68487,A_23_P53126,A_23_P216664,A_23_P375494
GOTERM_BP_FAT	GO:0070482~response to oxygen levels	8	2.12202	0.0259971	A_23_P203933,A_23_P144458,A_23_P211910,A_23_P210886,A_23_P89431,A_23_P36745,A_23_P27346,A_32_P47988,A_23_P104798
SP_PIR_KEYWORDS	EF hand	5	1.32626	0.0261249	A_23_P434809,A_23_P103310,A_23_P13222,A_23_P58266,A_23_P23048
UP_SEQ_FEATURE	cross-link:Glycyl lysine isopeptide (Lys-Gly) (interchain with G-Cter in SUMO)	6	1.59151	0.0264581	A_23_P411296,A_23_P259741,A_24_P414376,A_23_P61945,A_24_P385611,A_23_P162037
GOTERM_BP_FAT	GO:0050867~positive regulation of cell activation	7	1.85676	0.0265137	A_23_P71037,A_23_P61149,A_23_P57036,A_23_P255345,A_23_P103361,A_24_P337700,A_23_P104798,A_23_P140256
SP_PIR_KEYWORDS	peroxisome	6	1.59151	0.0272329	A_24_P153853,A_24_P221154,A_23_P39590,A_23_P162982,A_23_P423480,A_23_P14515
GOTERM_BP_FAT	GO:0043603~cellular amide metabolic process	5	1.32626	0.0275022	A_24_P626850,A_24_P11506,A_24_P77082,A_23_P200838,A_23_P140256,A_23_P56898,A_23_P375494
UP_SEQ_FEATURE	zinc finger region:C2H2-type 1	18	4.77454	0.0285332	A_23_P384512,A_24_P74064,A_23_P361014,A_23_P3753,A_23_P38830,A_23_P214080,A_23_P202458,A_23_P23966,A_24_P528858,A_23_P205738,A_24_P176805,A_23_P111531,A_24_P373726,A_24_P39894,A_23_P215819,A_23_P110699,A_23_P55682,A_24_P414376,A_23_P38813
KEGG_PATHWAY	hsa04620:Toll-like receptor signaling pathway	7	1.85676	0.0291836	A_23_P30024,A_23_P71037,A_23_P887,A_23_P92499,A_23_P57036,A_23_P152838,A_23_P94230
GOTERM_BP_FAT	GO:0050778~positive regulation of immune response	8	2.12202	0.029676	A_23_P35256,A_24_P227230,A_23_P92499,A_23_P114740,A_23_P200160,A_23_P147431,A_23_P2492,A_23_P156687,A_23_P101407
GOTERM_BP_FAT	GO:0051223~regulation of protein transport	7	1.85676	0.029709	A_23_P71037,A_24_P227230,A_23_P57036,A_23_P111531,A_23_P98622,A_23_P30655,A_23_P27346,A_23_P306203
SMART	SM00032:CCP	5	1.32626	0.0298187	A_23_P103256,A_23_P114740,A_32_P2730,A_23_P200160,A_23_P2492,A_23_P156687
GOTERM_BP_FAT	GO:0046942~carboxylic acid transport	8	2.12202	0.0316409	A_23_P205489,A_24_P62783,A_23_P45304,A_24_P221154,A_32_P42684,A_24_P206047,A_23_P30655,A_24_P356916
GOTERM_BP_FAT	GO:0051969~regulation of transmission of nerve impulse	8	2.12202	0.0316409	A_23_P89431,A_32_P2730,A_23_P348063,A_24_P208730,A_23_P58266,A_23_P38732,A_23_P214080,A_24_P140204
UP_SEQ_FEATURE	domain:PH 2	4	1.06101	0.0321133	A_23_P394014,A_24_P158946,A_24_P913431,A_23_P384748
GOTERM_BP_FAT	GO:0015849~organic acid transport	8	2.12202	0.0326553	A_23_P205489,A_24_P62783,A_23_P45304,A_24_P221154,A_32_P42684,A_24_P206047,A_23_P30655,A_24_P356916
GOTERM_BP_FAT	GO:0050863~regulation of T cell activation	7	1.85676	0.0331475	A_23_P71037,A_23_P255345,A_32_P61684,A_23_P356494,A_23_P103361,A_24_P337700,A_23_P347070,A_23_P104798,A_23_P140256
SP_PIR_KEYWORDS	heparin-binding	5	1.32626	0.0337531	A_24_P55971,A_23_P78405,A_23_P212696,A_24_P119745,A_24_P849801
SP_PIR_KEYWORDS	transcription factor	5	1.32626	0.0337531	A_23_P411296,A_23_P348737,A_24_P355649,A_23_P166502,A_23_P375494
GOTERM_BP_FAT	GO:0042493~response to drug	10	2.65252	0.0339645	A_23_P4821,A_23_P92499,A_23_P340698,A_23_P89431,A_24_P62783,A_23_P147431,A_23_P166502,A_23_P150316,A_23_P103361,A_23_P152838,A_23_P140256
BBID	18.Cytokine_astocytes	4	1.06101	0.0339806	A_23_P71037,A_23_P89431,A_23_P152838,A_23_P101407
GOTERM_BP_FAT	GO:0001657~ureteric bud development	4	1.06101	0.0343239	A_23_P76914,A_23_P111531,A_23_P62953,A_23_P27346
GOTERM_BP_FAT	GO:0015837~amine transport	7	1.85676	0.0343486	A_23_P205489,A_23_P45304,A_23_P147431,A_32_P42684,A_24_P206047,A_23_P30655,A_24_P356916
UP_SEQ_FEATURE	domain:PH 1	4	1.06101	0.0343933	A_23_P394014,A_24_P158946,A_24_P913431,A_23_P384748
GOTERM_BP_FAT	GO:0001775~cell activation	12	3.18302	0.0346196	A_32_P841049,A_23_P404162,A_23_P147431,A_23_P214080,A_23_P71037,A_23_P205738,A_23_P57036,A_23_P92499,A_23_P98622,A_23_P103361,A_24_P251381,A_24_P849801,A_23_P312150,A_23_P306203
GOTERM_BP_FAT	GO:0007548~sex differentiation	8	2.12202	0.0358283	A_23_P210886,A_32_P73821,A_23_P62953,A_23_P122924,A_23_P204947,A_23_P211007,A_23_P11787,A_23_P312150
BIOCARTA	h_mitochondriaPathway:Role of Mitochondria in Apoptotic Signaling	4	1.06101	0.0363726	A_23_P154929,A_23_P210886,A_23_P98350,A_23_P44546
GOTERM_BP_FAT	GO:0006957~complement activation, alternative pathway	3	0.795756	0.0368025	A_23_P114740,A_23_P200160,A_23_P156687,A_23_P101407
GOTERM_BP_FAT	GO:0019363~pyridine nucleotide biosynthetic process	3	0.795756	0.0368025	A_24_P11506,A_24_P77082,A_23_P200838,A_23_P140256,A_23_P56898
GOTERM_BP_FAT	GO:0032675~regulation of interleukin-6 production	4	1.06101	0.036894	A_23_P71037,A_23_P61149,A_23_P411296,A_23_P92499
GOTERM_BP_FAT	GO:0048168~regulation of neuronal synaptic plasticity	4	1.06101	0.036894	A_32_P2730,A_23_P348063,A_23_P58266,A_23_P214080
UP_SEQ_FEATURE	region of interest:2 X 12 AA approximate repeats	2	0.530504	0.0373169	A_23_P159406,A_23_P74012
UP_SEQ_FEATURE	region of interest:6 X 8 AA approximate tandem repeats	2	0.530504	0.0373169	A_23_P159406,A_23_P74012
GOTERM_BP_FAT	GO:0006865~amino acid transport	6	1.59151	0.0373549	A_23_P205489,A_23_P45304,A_32_P42684,A_24_P206047,A_23_P30655,A_24_P356916
GOTERM_BP_FAT	GO:0001819~positive regulation of cytokine production	6	1.59151	0.0373549	A_23_P71037,A_23_P35256,A_23_P92499,A_23_P57036,A_23_P98622,A_23_P104798,A_23_P306203
GOTERM_MF_FAT	GO:0008134~transcription factor binding	18	4.77454	0.0379203	A_23_P4821,A_32_P841049,A_23_P348737,A_23_P404162,A_23_P212552,A_23_P330999,A_23_P408285,A_23_P62953,A_23_P156687,A_23_P256131,A_23_P167367,A_23_P211007,A_23_P162037,A_23_P375494,A_23_P204380,A_23_P42718,A_24_P385611,A_23_P145786,A_24_P29686
GOTERM_BP_FAT	GO:0031644~regulation of neurological system process	8	2.12202	0.0380533	A_23_P89431,A_32_P2730,A_23_P348063,A_24_P208730,A_23_P58266,A_23_P38732,A_23_P214080,A_24_P140204
GOTERM_BP_FAT	GO:0006732~coenzyme metabolic process	8	2.12202	0.0380533	A_23_P67042,A_24_P626850,A_23_P9415,A_23_P255345,A_24_P11506,A_24_P77082,A_24_P337700,A_23_P14515,A_23_P200838,A_23_P140256,A_23_P56898
GOTERM_BP_FAT	GO:0070201~regulation of establishment of protein localization	7	1.85676	0.0381194	A_23_P71037,A_24_P227230,A_23_P57036,A_23_P111531,A_23_P98622,A_23_P30655,A_23_P27346,A_23_P306203
GOTERM_BP_FAT	GO:0009725~response to hormone stimulus	14	3.71353	0.0391779	A_23_P4821,A_32_P841049,A_23_P89431,A_23_P404162,A_23_P257111,A_23_P147431,A_23_P166502,A_23_P71037,A_23_P309701,A_23_P210886,A_23_P8913,A_24_P62783,A_32_P1445,A_23_P68487,A_23_P36745,A_23_P152838
KEGG_PATHWAY	hsa05200:Pathways in cancer	14	3.71353	0.0393974	A_23_P154929,A_23_P30024,A_23_P50907,A_24_P55971,A_23_P98350,A_24_P119745,A_23_P11787,A_23_P375494,A_23_P71037,A_23_P210886,A_24_P38276,A_23_P111531,A_23_P61945,A_23_P27346
KEGG_PATHWAY	hsa04060:Cytokine-cytokine receptor interaction	12	3.18302	0.0396644	A_23_P71037,A_24_P51588,A_23_P89431,A_23_P57036,A_24_P257416,A_24_P55971,A_23_P503072,A_23_P68487,A_23_P122924,A_23_P152838,A_23_P104798,A_23_P8281
GOTERM_BP_FAT	GO:0009719~response to endogenous stimulus	15	3.97878	0.0399032	A_23_P4821,A_32_P841049,A_23_P89431,A_23_P404162,A_23_P257111,A_23_P147431,A_23_P166502,A_32_P95067,A_23_P71037,A_23_P309701,A_23_P210886,A_23_P8913,A_24_P62783,A_32_P1445,A_24_P345290,A_23_P68487,A_23_P36745,A_23_P152838
UP_SEQ_FEATURE	domain:Fibronectin type-III 9	3	0.795756	0.0399331	A_23_P157865,A_24_P119745,A_24_P223124
GOTERM_BP_FAT	GO:0045619~regulation of lymphocyte differentiation	5	1.32626	0.0399737	A_23_P61149,A_23_P255345,A_23_P122924,A_23_P356494,A_24_P337700,A_23_P140256
GOTERM_CC_FAT	GO:0005856~cytoskeleton	39	10.3448	0.0400273	A_24_P388786,A_23_P401774,A_24_P320254,A_23_P216489,A_23_P212552,A_23_P410017,A_24_P28165,A_23_P334308,A_23_P424,A_23_P373708,A_32_P152437,A_23_P106405,A_23_P128887,A_23_P8281,A_23_P259189,A_23_P159406,A_24_P333461,A_23_P216556,A_23_P384748,A_24_P356916,A_23_P103361,A_23_P207957,A_23_P502915,A_23_P382199,A_23_P171296,A_24_P322191,A_24_P158946,A_23_P147431,A_23_P51397,A_23_P35444,A_32_P34444,A_23_…
UP_SEQ_FEATURE	zinc finger region:C2H2-type 2	19	5.03979	0.0402801	A_23_P384512,A_24_P74064,A_23_P361014,A_23_P141856,A_23_P3753,A_23_P214080,A_23_P202458,A_23_P23966,A_24_P528858,A_23_P205738,A_24_P176805,A_23_P111531,A_24_P373726,A_24_P39894,A_23_P215819,A_23_P110699,A_23_P55682,A_24_P414376,A_23_P38813,A_32_P3998
SP_PIR_KEYWORDS	signal	75	19.8939	0.040575	A_23_P419696,A_23_P340698,A_23_P50907,A_23_P134419,A_23_P16252,A_23_P118203,A_23_P2492,A_23_P11787,A_23_P8281,A_23_P337262,A_23_P92499,A_23_P393620,A_32_P2730,A_23_P13222,A_23_P356494,A_23_P168587,A_23_P203115,A_23_P312150,A_24_P354954,A_24_P14584,A_23_P257144,A_24_P844984,A_23_P38732,A_23_P212696,A_23_P93599,A_23_P101407,A_23_P71037,A_23_P103256,A_23_P420442,A_23_P27315,A_23_P57036,A_23_P25964,A…
GOTERM_BP_FAT	GO:0048167~regulation of synaptic plasticity	5	1.32626	0.0419785	A_32_P2730,A_23_P348063,A_24_P208730,A_23_P58266,A_23_P214080
GOTERM_BP_FAT	GO:0008585~female gonad development	5	1.32626	0.0419785	A_23_P210886,A_23_P122924,A_23_P211007,A_23_P11787,A_23_P312150
COG_ONTOLOGY	Transcription / Cell division and chromosome partitioning	5	1.32626	0.0428397	A_24_P74064,A_23_P111531,A_23_P38830,A_23_P38813,A_23_P214080
UP_SEQ_FEATURE	signal peptide	75	19.8939	0.0433849	A_23_P419696,A_23_P340698,A_23_P50907,A_23_P134419,A_23_P16252,A_23_P118203,A_23_P2492,A_23_P11787,A_23_P8281,A_23_P337262,A_23_P92499,A_23_P393620,A_32_P2730,A_23_P13222,A_23_P356494,A_23_P168587,A_23_P203115,A_23_P312150,A_24_P354954,A_24_P14584,A_23_P257144,A_24_P844984,A_23_P38732,A_23_P212696,A_23_P93599,A_23_P101407,A_23_P71037,A_23_P103256,A_23_P420442,A_23_P27315,A_23_P57036,A_23_P25964,A…
SP_PIR_KEYWORDS	actin-binding	10	2.65252	0.0435326	A_23_P502915,A_23_P394014,A_24_P158946,A_23_P51397,A_24_P347447,A_23_P135878,A_32_P34444,A_24_P140204,A_23_P128887,A_23_P200001
GOTERM_BP_FAT	GO:0002253~activation of immune response	6	1.59151	0.0437354	A_23_P92499,A_23_P114740,A_23_P200160,A_23_P147431,A_23_P2492,A_23_P156687,A_23_P101407
GOTERM_BP_FAT	GO:0030217~T cell differentiation	5	1.32626	0.0440393	A_23_P205738,A_23_P103361,A_23_P214080,A_24_P251381,A_24_P849801
SP_PIR_KEYWORDS	zinc	53	14.0584	0.0441587	A_23_P104323,A_23_P348737,A_23_P340698,A_23_P326160,A_23_P256131,A_24_P153456,A_23_P205738,A_32_P122226,A_23_P60283,A_24_P153853,A_24_P39894,A_24_P373726,A_23_P55682,A_24_P414376,A_23_P40088,A_23_P388993,A_24_P158946,A_23_P361014,A_23_P38830,A_23_P98350,A_23_P108574,A_23_P23966,A_24_P176805,A_23_P93912,A_23_P167452,A_23_P8913,A_23_P103310,A_23_P83403,A_23_P53126,A_23_P384512,A_23_P216708,A_23_P14…
UP_SEQ_FEATURE	calcium-binding region:1; low affinity	3	0.795756	0.0443769	A_23_P434809,A_23_P58266,A_23_P23048
SP_PIR_KEYWORDS	heterodimer	6	1.59151	0.0447104	A_23_P434809,A_23_P123060,A_23_P50907,A_23_P122924,A_24_P119745,A_23_P23048
SP_PIR_KEYWORDS	metal-binding	69	18.3024	0.0450905	A_23_P104323,A_23_P348737,A_23_P340698,A_23_P2492,A_23_P326160,A_23_P424,A_23_P256131,A_24_P153456,A_23_P205738,A_32_P122226,A_23_P60283,A_24_P153853,A_24_P373726,A_24_P39894,A_23_P55682,A_24_P414376,A_23_P40088,A_23_P76823,A_23_P163697,A_23_P361014,A_24_P158946,A_23_P388993,A_23_P38830,A_23_P257144,A_23_P98350,A_24_P385134,A_23_P108574,A_23_P23966,A_24_P176805,A_23_P93912,A_23_P167452,A_23_P7671…
INTERPRO	IPR001811:Small chemokine, interleukin-8-like	4	1.06101	0.0451394	A_23_P89431,A_24_P257416,A_23_P503072,A_23_P152838
GOTERM_CC_FAT	GO:0005615~extracellular space	22	5.83554	0.0455282	A_23_P89431,A_23_P114740,A_23_P200160,A_23_P212696,A_24_P119745,A_23_P101407,A_23_P85209,A_23_P71037,A_23_P103256,A_23_P8913,A_24_P257416,A_23_P503072,A_23_P78405,A_23_P68487,A_23_P87238,A_23_P122924,A_23_P98622,A_23_P145096,A_23_P152838,A_23_P104798,A_23_P94230,A_23_P312150,A_23_P72117,A_23_P306203
GOTERM_BP_FAT	GO:0035239~tube morphogenesis	7	1.85676	0.0464286	A_23_P76914,A_23_P111531,A_23_P62953,A_23_P68487,A_24_P912799,A_23_P27346,A_23_P11787
GOTERM_BP_FAT	GO:0045137~development of primary sexual characteristics	7	1.85676	0.0464286	A_23_P210886,A_32_P73821,A_23_P122924,A_23_P204947,A_23_P211007,A_23_P11787,A_23_P312150
GOTERM_BP_FAT	GO:0010941~regulation of cell death	25	6.6313	0.0465454	A_23_P104323,A_23_P89431,A_23_P83368,A_23_P205738,A_23_P61149,A_23_P411296,A_23_P92499,A_23_P210886,A_23_P60283,A_23_P111531,A_24_P337700,A_23_P103361,A_23_P154929,A_23_P30024,A_24_P227230,A_24_P158946,A_24_P913431,A_23_P98350,A_23_P71037,A_23_P255345,A_23_P68487,A_23_P151970,A_24_P206047,A_23_P122924,A_23_P354074,A_23_P61945
OMIM_DISEASE	Prader-Willi syndrome	2	0.530504	0.0468432	A_24_P347624,A_23_P106405,A_24_P607880
GOTERM_BP_FAT	GO:0001822~kidney development	6	1.59151	0.0471562	A_23_P76914,A_23_P8913,A_23_P111531,A_23_P62953,A_23_P68487,A_23_P27346
GOTERM_BP_FAT	GO:0006767~water-soluble vitamin metabolic process	4	1.06101	0.0481252	A_23_P216708,A_24_P11506,A_24_P77082,A_23_P200838,A_23_P140256,A_23_P56898
GOTERM_BP_FAT	GO:0006769~nicotinamide metabolic process	4	1.06101	0.0481252	A_24_P626850,A_24_P11506,A_24_P77082,A_23_P200838,A_23_P140256,A_23_P56898
GOTERM_BP_FAT	GO:0046496~nicotinamide nucleotide metabolic process	4	1.06101	0.0481252	A_24_P626850,A_24_P11506,A_24_P77082,A_23_P200838,A_23_P140256,A_23_P56898
GOTERM_BP_FAT	GO:0051222~positive regulation of protein transport	5	1.32626	0.0483285	A_23_P71037,A_24_P227230,A_23_P111531,A_23_P98622,A_23_P27346,A_23_P306203
GOTERM_BP_FAT	GO:0060562~epithelial tube morphogenesis	5	1.32626	0.0483285	A_23_P76914,A_23_P111531,A_23_P62953,A_23_P27346,A_23_P11787
SP_PIR_KEYWORDS	glycosyltransferase	9	2.38727	0.048864	A_23_P91697,A_23_P213486,A_23_P336796,A_23_P139418,A_24_P388528,A_23_P360316,A_23_P313389,A_23_P393034,A_23_P140256
UP_SEQ_FEATURE	domain:Sushi 2	4	1.06101	0.0497653	A_23_P103256,A_23_P114740,A_23_P200160,A_23_P2492,A_23_P156687
UP_SEQ_FEATURE	domain:Sushi 1	4	1.06101	0.0497653	A_23_P103256,A_23_P114740,A_23_P200160,A_23_P2492,A_23_P156687

## Sheet: 4h
Category	Term	Count	%	PValue	Genes
GOTERM_BP_FAT	GO:0009611~response to wounding	9	15.2542	0.000227249	A_23_P434809,A_23_P163697,A_23_P145965,A_23_P92499,A_23_P89431,A_23_P255345,A_23_P87238,A_23_P157865,A_24_P124624,A_24_P337700
GOTERM_BP_FAT	GO:0006954~inflammatory response	7	11.8644	0.00052887	A_23_P434809,A_23_P145965,A_23_P92499,A_23_P89431,A_23_P255345,A_23_P87238,A_24_P124624,A_24_P337700
SP_PIR_KEYWORDS	Secreted	14	23.7288	0.000920126	A_23_P434809,A_23_P362694,A_23_P89431,A_23_P340698,A_23_P88522,A_23_P118203,A_23_P150316,A_23_P157865,A_24_P124624,A_24_P95059,A_23_P27315,A_23_P253896,A_23_P87238,A_23_P203115,A_23_P312150
GOTERM_BP_FAT	GO:0008284~positive regulation of cell proliferation	7	11.8644	0.00185065	A_23_P59375,A_23_P340698,A_23_P89431,A_32_P69368,A_24_P114739,A_23_P150316,A_23_P143143,A_23_P401055,A_23_P312150
GOTERM_BP_FAT	GO:0006952~defense response	8	13.5593	0.00299962	A_23_P434809,A_23_P145965,A_23_P92499,A_23_P89431,A_23_P255345,A_23_P87238,A_24_P11506,A_24_P124624,A_24_P337700,A_23_P56898
GOTERM_CC_FAT	GO:0044421~extracellular region part	10	16.9492	0.00341502	A_23_P8913,A_23_P340698,A_23_P27315,A_23_P89431,A_24_P95059,A_23_P253896,A_23_P87238,A_23_P157865,A_23_P150316,A_24_P235248,A_23_P168761,A_23_P312150
GOTERM_CC_FAT	GO:0005576~extracellular region	15	25.4237	0.00366796	A_23_P362694,A_23_P89431,A_23_P340698,A_23_P88522,A_23_P118203,A_23_P150316,A_23_P157865,A_24_P124624,A_24_P235248,A_23_P168761,A_24_P95059,A_23_P27315,A_23_P8913,A_23_P253896,A_23_P87238,A_23_P203115,A_23_P312150
GOTERM_CC_FAT	GO:0005578~proteinaceous extracellular matrix	6	10.1695	0.00379383	A_23_P340698,A_23_P27315,A_24_P95059,A_23_P253896,A_23_P157865,A_23_P150316,A_24_P235248,A_23_P168761
SP_PIR_KEYWORDS	signal	19	32.2034	0.00381295	A_23_P362694,A_23_P213415,A_23_P89431,A_23_P340698,A_23_P88522,A_23_P203120,A_23_P118203,A_23_P157865,A_23_P150316,A_24_P235248,A_23_P168761,A_23_P420442,A_24_P95059,A_23_P27315,A_23_P92499,A_23_P255345,A_23_P253896,A_23_P87238,A_24_P337700,A_32_P101031,A_23_P203115,A_23_P312150
UP_SEQ_FEATURE	signal peptide	19	32.2034	0.00408923	A_23_P362694,A_23_P213415,A_23_P89431,A_23_P340698,A_23_P88522,A_23_P203120,A_23_P118203,A_23_P157865,A_23_P150316,A_24_P235248,A_23_P168761,A_23_P420442,A_24_P95059,A_23_P27315,A_23_P92499,A_23_P255345,A_23_P253896,A_23_P87238,A_24_P337700,A_32_P101031,A_23_P203115,A_23_P312150
GOTERM_CC_FAT	GO:0031012~extracellular matrix	6	10.1695	0.00521526	A_23_P340698,A_23_P27315,A_24_P95059,A_23_P253896,A_23_P157865,A_23_P150316,A_24_P235248,A_23_P168761
SP_PIR_KEYWORDS	extracellular matrix	5	8.47458	0.00530211	A_23_P340698,A_23_P27315,A_24_P95059,A_23_P253896,A_23_P157865,A_23_P150316
GOTERM_BP_FAT	GO:0007155~cell adhesion	8	13.5593	0.0060977	A_23_P213415,A_23_P27315,A_23_P89431,A_23_P203120,A_23_P255345,A_23_P253896,A_23_P157865,A_24_P124624,A_24_P337700
GOTERM_BP_FAT	GO:0022610~biological adhesion	8	13.5593	0.00614465	A_23_P213415,A_23_P27315,A_23_P89431,A_23_P203120,A_23_P255345,A_23_P253896,A_23_P157865,A_24_P124624,A_24_P337700
SP_PIR_KEYWORDS	polymorphism	44	74.5763	0.00633041	A_23_P216108,A_23_P363275,A_23_P340698,A_23_P118203,A_24_P124624,A_23_P424,A_24_P235248,A_23_P92499,A_23_P70480,A_23_P14515,A_23_P203115,A_23_P312150,A_23_P163697,A_23_P76983,A_23_P213415,A_23_P88522,A_23_P203120,A_23_P358597,A_23_P29975,A_24_P175187,A_24_P152649,A_23_P420442,A_23_P8913,A_23_P27315,A_23_P87238,A_23_P200838,A_23_P384512,A_24_P149036,A_24_P114739,A_24_P11506,A_23_P157865,A_24_P7708…
GOTERM_BP_FAT	GO:0006732~coenzyme metabolic process	4	6.77966	0.0125783	A_23_P255345,A_24_P11506,A_24_P152649,A_24_P77082,A_24_P337700,A_23_P14515,A_23_P200838,A_23_P56898
GOTERM_BP_FAT	GO:0008037~cell recognition	3	5.08475	0.0131732	A_24_P95059,A_23_P203120,A_23_P134835
UP_SEQ_FEATURE	sequence variant	44	74.5763	0.0183258	A_23_P216108,A_23_P363275,A_23_P340698,A_23_P118203,A_24_P124624,A_23_P424,A_24_P235248,A_23_P92499,A_23_P70480,A_23_P14515,A_23_P203115,A_23_P312150,A_23_P163697,A_23_P76983,A_23_P213415,A_23_P88522,A_23_P203120,A_23_P358597,A_23_P29975,A_24_P175187,A_24_P152649,A_23_P420442,A_23_P8913,A_23_P27315,A_23_P87238,A_23_P200838,A_23_P384512,A_24_P149036,A_24_P114739,A_24_P11506,A_23_P157865,A_24_P7708…
GOTERM_BP_FAT	GO:0033273~response to vitamin	3	5.08475	0.0186141	A_23_P89431,A_24_P11506,A_23_P401055,A_23_P56898
GOTERM_BP_FAT	GO:0046218~indolalkylamine catabolic process	2	3.38983	0.0189241	A_24_P11506,A_24_P77082,A_23_P200838,A_23_P56898
GOTERM_BP_FAT	GO:0006569~tryptophan catabolic process	2	3.38983	0.0189241	A_24_P11506,A_24_P77082,A_23_P200838,A_23_P56898
GOTERM_BP_FAT	GO:0019441~tryptophan catabolic process to kynurenine	2	3.38983	0.0189241	A_24_P11506,A_24_P77082,A_23_P200838,A_23_P56898
GOTERM_BP_FAT	GO:0042436~indole derivative catabolic process	2	3.38983	0.0189241	A_24_P11506,A_24_P77082,A_23_P200838,A_23_P56898
GOTERM_BP_FAT	GO:0045637~regulation of myeloid cell differentiation	3	5.08475	0.0207905	A_23_P8913,A_32_P69368,A_23_P70480,A_23_P143143
SP_PIR_KEYWORDS	inflammatory response	3	5.08475	0.0211879	A_23_P92499,A_23_P89431,A_24_P124624
GOTERM_BP_FAT	GO:0006568~tryptophan metabolic process	2	3.38983	0.0220439	A_24_P11506,A_24_P77082,A_23_P200838,A_23_P56898
GOTERM_BP_FAT	GO:0051186~cofactor metabolic process	4	6.77966	0.0238605	A_23_P255345,A_24_P11506,A_24_P152649,A_24_P77082,A_24_P337700,A_23_P14515,A_23_P200838,A_23_P56898
SP_PIR_KEYWORDS	developmental protein	7	11.8644	0.0252102	A_23_P213415,A_23_P420442,A_23_P203120,A_32_P69368,A_23_P253896,A_23_P44724,A_23_P143143,A_23_P406135
GOTERM_BP_FAT	GO:0048246~macrophage chemotaxis	2	3.38983	0.0282545	A_23_P89431,A_23_P312150
SP_PIR_KEYWORDS	cell adhesion	5	8.47458	0.0342984	A_23_P27315,A_23_P203120,A_23_P253896,A_23_P157865,A_24_P124624
SP_PIR_KEYWORDS	acetylated amino end	3	5.08475	0.0343579	A_23_P8913,A_23_P101208,A_23_P70480
SP_PIR_KEYWORDS	pyridine nucleotide biosynthesis	2	3.38983	0.034392	A_24_P11506,A_24_P77082,A_23_P200838,A_23_P56898
GOTERM_CC_FAT	GO:0005741~mitochondrial outer membrane	3	5.08475	0.0351857	A_23_P200685,A_23_P101208,A_24_P77082,A_23_P200838
GOTERM_BP_FAT	GO:0045597~positive regulation of cell differentiation	4	6.77966	0.0359736	A_23_P8913,A_23_P255345,A_32_P69368,A_23_P143143,A_24_P337700,A_23_P401055
GOTERM_BP_FAT	GO:0042127~regulation of cell proliferation	7	11.8644	0.0369171	A_23_P59375,A_23_P340698,A_23_P89431,A_32_P69368,A_24_P114739,A_23_P150316,A_23_P143143,A_23_P401055,A_23_P312150
GOTERM_BP_FAT	GO:0009074~aromatic amino acid family catabolic process	2	3.38983	0.0374983	A_24_P11506,A_24_P77082,A_23_P200838,A_23_P56898
GOTERM_BP_FAT	GO:0002684~positive regulation of immune system process	4	6.77966	0.0396232	A_23_P92499,A_23_P203120,A_23_P255345,A_24_P337700,A_23_P312150
GOTERM_BP_FAT	GO:0051240~positive regulation of multicellular organismal process	4	6.77966	0.0421578	A_23_P8913,A_23_P92499,A_23_P89431,A_23_P312150
GOTERM_BP_FAT	GO:0042434~indole derivative metabolic process	2	3.38983	0.043613	A_24_P11506,A_24_P77082,A_23_P200838,A_23_P56898
GOTERM_BP_FAT	GO:0006586~indolalkylamine metabolic process	2	3.38983	0.043613	A_24_P11506,A_24_P77082,A_23_P200838,A_23_P56898
GOTERM_BP_FAT	GO:0042430~indole and derivative metabolic process	2	3.38983	0.043613	A_24_P11506,A_24_P77082,A_23_P200838,A_23_P56898
SP_PIR_KEYWORDS	differentiation	5	8.47458	0.0447484	A_23_P213415,A_23_P420442,A_23_P203120,A_23_P253896,A_23_P44724
GOTERM_CC_FAT	GO:0031968~organelle outer membrane	3	5.08475	0.0457253	A_23_P200685,A_23_P101208,A_24_P77082,A_23_P200838
GOTERM_BP_FAT	GO:0042116~macrophage activation	2	3.38983	0.0466561	A_23_P92499,A_23_P312150
GOTERM_BP_FAT	GO:0042402~biogenic amine catabolic process	2	3.38983	0.0466561	A_24_P11506,A_24_P77082,A_23_P200838,A_23_P56898
GOTERM_BP_FAT	GO:0019363~pyridine nucleotide biosynthetic process	2	3.38983	0.0466561	A_24_P11506,A_24_P77082,A_23_P200838,A_23_P56898
GOTERM_CC_FAT	GO:0019867~outer membrane	3	5.08475	0.0489266	A_23_P200685,A_23_P101208,A_24_P77082,A_23_P200838
GOTERM_BP_FAT	GO:0030182~neuron differentiation	5	8.47458	0.0496034	A_23_P59375,A_23_P213415,A_23_P169278,A_24_P235248,A_23_P401055,A_23_P168761

## Sheet: 24h
Category	Term	Count	%	PValue	Genes
GOTERM_BP_FAT	GO:0022402~cell cycle process	40	8.16327	2.35038e-08	A_24_P278747,A_23_P253524,A_23_P82738,A_23_P99452,A_23_P12816,A_24_P397107,A_32_P77343,A_24_P913227,A_23_P207400,A_23_P8241,A_24_P346855,A_23_P375,A_23_P206441,A_23_P78152,A_23_P88630,A_23_P58321,A_23_P254612,A_23_P88731,A_23_P252740,A_32_P186474,A_23_P216845,A_23_P116123,A_23_P83134,A_23_P150286,A_23_P164081,A_23_P52278,A_23_P340909,A_23_P155815,A_23_P138507,A_32_P200934,A_23_P136817,A_23_P23206…
GOTERM_BP_FAT	GO:0022403~cell cycle phase	33	6.73469	3.46789e-08	A_24_P278747,A_23_P253524,A_23_P82738,A_23_P99452,A_23_P12816,A_24_P397107,A_32_P77343,A_24_P913227,A_23_P8241,A_24_P346855,A_23_P375,A_23_P206441,A_23_P78152,A_23_P88630,A_23_P58321,A_23_P254612,A_23_P88731,A_23_P252740,A_23_P216845,A_23_P116123,A_23_P52278,A_23_P340909,A_23_P155815,A_23_P138507,A_32_P200934,A_23_P136817,A_23_P23206,A_23_P428129,A_32_P55860,A_23_P333705,A_23_P80902,A_23_P357794,…
GOTERM_BP_FAT	GO:0000278~mitotic cell cycle	28	5.71429	1.31476e-06	A_24_P278747,A_23_P253524,A_23_P12816,A_24_P397107,A_24_P913227,A_23_P8241,A_23_P375,A_23_P78152,A_23_P58321,A_23_P254612,A_23_P88630,A_23_P252740,A_23_P216845,A_23_P116123,A_23_P150286,A_23_P52278,A_23_P155815,A_23_P340909,A_23_P138507,A_32_P200934,A_23_P136817,A_23_P23206,A_23_P428129,A_32_P55860,A_23_P333705,A_23_P80902,A_23_P357794,A_23_P80032,A_23_P63789
SP_PIR_KEYWORDS	cell cycle	31	6.32653	1.46874e-06	A_24_P278747,A_23_P253524,A_23_P12816,A_24_P913227,A_24_P397107,A_23_P207400,A_23_P8241,A_24_P346855,A_23_P375,A_23_P78152,A_23_P58321,A_23_P254612,A_23_P252740,A_32_P186474,A_23_P116123,A_23_P83134,A_23_P52278,A_23_P19115,A_23_P155815,A_23_P340909,A_23_P138507,A_32_P200934,A_23_P136817,A_23_P23206,A_23_P428129,A_24_P23527,A_32_P55860,A_23_P333705,A_23_P5611,A_23_P357794,A_23_P80032,A_23_P63789
GOTERM_BP_FAT	GO:0000279~M phase	26	5.30612	1.58503e-06	A_23_P82738,A_23_P253524,A_23_P99452,A_23_P12816,A_32_P77343,A_24_P913227,A_24_P397107,A_23_P8241,A_24_P346855,A_23_P375,A_23_P206441,A_23_P78152,A_23_P58321,A_23_P88731,A_23_P252740,A_23_P116123,A_23_P52278,A_23_P155815,A_23_P340909,A_23_P138507,A_32_P200934,A_23_P136817,A_23_P23206,A_32_P55860,A_23_P333705,A_23_P80902,A_23_P63789
GOTERM_BP_FAT	GO:0051726~regulation of cell cycle	26	5.30612	1.7677e-06	A_23_P99452,A_23_P253524,A_24_P278747,A_24_P913227,A_24_P397107,A_23_P8241,A_23_P207400,A_23_P58321,A_23_P88630,A_23_P116123,A_24_P912925,A_23_P83134,A_23_P138507,A_23_P136817,A_23_P389281,A_23_P23206,A_23_P428129,A_24_P91566,A_24_P287129,A_23_P116414,A_24_P298420,A_23_P357794,A_23_P80032,A_23_P63789,A_23_P143143,A_23_P10701
GOTERM_CC_FAT	GO:0044427~chromosomal part	28	5.71429	1.97381e-06	A_23_P12816,A_23_P253524,A_23_P254733,A_24_P346855,A_23_P375,A_23_P78152,A_23_P88630,A_23_P252740,A_23_P121222,A_23_P116123,A_23_P18196,A_23_P325040,A_23_P103981,A_23_P100344,A_23_P53541,A_23_P155815,A_23_P340909,A_23_P309381,A_32_P200934,A_23_P136817,A_32_P160883,A_23_P355075,A_32_P55860,A_24_P419132,A_23_P5611,A_24_P76666,A_23_P63789,A_24_P944616,A_23_P143143,A_23_P70328
SP_PIR_KEYWORDS	phosphoprotein	229	46.7347	2.15377e-06	A_32_P89755,A_24_P208909,A_23_P64489,A_23_P23048,A_24_P67378,A_23_P53856,A_32_P20573,A_23_P412764,A_23_P325040,A_24_P225616,A_23_P145134,A_23_P53541,A_23_P155815,A_24_P255524,A_23_P100660,A_32_P180741,A_23_P56505,A_24_P148499,A_32_P33263,A_23_P71389,A_23_P30655,A_24_P333326,A_23_P254790,A_24_P287129,A_24_P7642,A_24_P419132,A_23_P145024,A_23_P153745,A_24_P56388,A_23_P253524,A_23_P27279,A_32_P77343…
GOTERM_CC_FAT	GO:0005694~chromosome	30	6.12245	6.34862e-06	A_23_P12816,A_23_P253524,A_23_P254733,A_23_P207400,A_24_P346855,A_23_P375,A_23_P78152,A_23_P88630,A_23_P88731,A_23_P252740,A_23_P121222,A_23_P116123,A_23_P18196,A_23_P325040,A_23_P100344,A_23_P103981,A_23_P53541,A_23_P155815,A_23_P340909,A_23_P309381,A_32_P200934,A_23_P136817,A_32_P160883,A_32_P55860,A_23_P355075,A_24_P419132,A_23_P5611,A_24_P76666,A_23_P63789,A_24_P944616,A_23_P143143,A_23_P70328
GOTERM_BP_FAT	GO:0009611~response to wounding	33	6.73469	7.94544e-06	A_23_P84344,A_23_P96827,A_23_P329573,A_23_P134176,A_23_P89431,A_23_P404162,A_23_P114740,A_23_P2492,A_23_P123608,A_23_P60387,A_24_P124624,A_23_P52067,A_23_P23048,A_23_P423197,A_23_P411296,A_23_P92499,A_23_P29237,A_23_P164081,A_23_P82868,A_23_P434809,A_23_P200160,A_24_P183150,A_23_P156687,A_24_P53215,A_23_P89249,A_23_P125423,A_23_P169137,A_24_P331727,A_23_P71037,A_24_P256764,A_24_P257416,A_24_P3780…
GOTERM_BP_FAT	GO:0007049~cell cycle	42	8.57143	1.11488e-05	A_24_P278747,A_23_P253524,A_23_P82738,A_23_P99452,A_23_P12816,A_24_P397107,A_32_P77343,A_24_P913227,A_23_P207400,A_23_P8241,A_24_P346855,A_23_P375,A_23_P206441,A_23_P78152,A_23_P88630,A_23_P58321,A_23_P254612,A_23_P88731,A_23_P252740,A_32_P186474,A_23_P216845,A_23_P116123,A_23_P83134,A_23_P150286,A_23_P164081,A_23_P52278,A_23_P19115,A_23_P340909,A_23_P155815,A_23_P138507,A_32_P200934,A_23_P136817…
SP_PIR_KEYWORDS	mitosis	17	3.46939	1.27255e-05	A_23_P12816,A_23_P155815,A_23_P253524,A_23_P340909,A_24_P913227,A_24_P397107,A_23_P8241,A_32_P200934,A_23_P138507,A_23_P375,A_23_P136817,A_23_P78152,A_23_P58321,A_23_P23206,A_32_P55860,A_23_P333705,A_23_P63789,A_23_P52278
GOTERM_BP_FAT	GO:0006954~inflammatory response	24	4.89796	1.34282e-05	A_23_P84344,A_23_P96827,A_23_P329573,A_23_P404162,A_23_P89431,A_23_P114740,A_23_P2492,A_24_P124624,A_23_P23048,A_23_P423197,A_23_P411296,A_23_P92499,A_23_P29237,A_23_P434809,A_23_P200160,A_24_P183150,A_23_P156687,A_24_P53215,A_23_P125423,A_24_P331727,A_23_P71037,A_24_P257416,A_24_P378019,A_24_P56388,A_23_P87238
GOTERM_CC_FAT	GO:0000775~chromosome, centromeric region	14	2.85714	1.58662e-05	A_23_P253524,A_23_P254733,A_23_P340909,A_23_P12816,A_32_P200934,A_24_P346855,A_23_P375,A_23_P136817,A_23_P78152,A_23_P252740,A_23_P355075,A_32_P55860,A_24_P419132,A_23_P63789,A_23_P70328
GOTERM_BP_FAT	GO:0000280~nuclear division	19	3.87755	1.74391e-05	A_23_P12816,A_23_P155815,A_23_P253524,A_23_P340909,A_24_P913227,A_24_P397107,A_23_P8241,A_32_P200934,A_23_P138507,A_23_P375,A_23_P136817,A_23_P78152,A_23_P58321,A_23_P252740,A_23_P23206,A_32_P55860,A_23_P333705,A_23_P80902,A_23_P63789,A_23_P52278
GOTERM_BP_FAT	GO:0007067~mitosis	19	3.87755	1.74391e-05	A_23_P12816,A_23_P155815,A_23_P253524,A_23_P340909,A_24_P913227,A_24_P397107,A_23_P8241,A_32_P200934,A_23_P138507,A_23_P375,A_23_P136817,A_23_P78152,A_23_P58321,A_23_P252740,A_23_P23206,A_32_P55860,A_23_P333705,A_23_P80902,A_23_P63789,A_23_P52278
GOTERM_BP_FAT	GO:0000087~M phase of mitotic cell cycle	19	3.87755	2.22241e-05	A_23_P12816,A_23_P155815,A_23_P253524,A_23_P340909,A_24_P913227,A_24_P397107,A_23_P8241,A_32_P200934,A_23_P138507,A_23_P375,A_23_P136817,A_23_P78152,A_23_P58321,A_23_P252740,A_23_P23206,A_32_P55860,A_23_P333705,A_23_P80902,A_23_P63789,A_23_P52278
GOTERM_CC_FAT	GO:0000793~condensed chromosome	14	2.85714	2.42972e-05	A_23_P155815,A_23_P253524,A_23_P254733,A_23_P340909,A_23_P207400,A_24_P346855,A_23_P136817,A_23_P78152,A_23_P88630,A_23_P88731,A_23_P116123,A_32_P55860,A_23_P355075,A_23_P63789
GOTERM_BP_FAT	GO:0051301~cell division	22	4.4898	2.92707e-05	A_23_P253524,A_23_P99452,A_23_P12816,A_24_P278747,A_24_P397107,A_24_P913227,A_23_P8241,A_23_P375,A_23_P78152,A_23_P58321,A_23_P60387,A_32_P186474,A_23_P52278,A_23_P164081,A_23_P155815,A_23_P340909,A_23_P138507,A_32_P200934,A_23_P136817,A_23_P23206,A_32_P55860,A_24_P256764,A_23_P333705,A_24_P34168,A_23_P63789
GOTERM_BP_FAT	GO:0048285~organelle fission	19	3.87755	2.98823e-05	A_23_P12816,A_23_P155815,A_23_P253524,A_23_P340909,A_24_P913227,A_24_P397107,A_23_P8241,A_32_P200934,A_23_P138507,A_23_P375,A_23_P136817,A_23_P78152,A_23_P58321,A_23_P252740,A_23_P23206,A_32_P55860,A_23_P333705,A_23_P80902,A_23_P63789,A_23_P52278
GOTERM_BP_FAT	GO:0045765~regulation of angiogenesis	10	2.04082	3.30837e-05	A_23_P71037,A_23_P70849,A_23_P404162,A_23_P100660,A_24_P108401,A_24_P344961,A_24_P56388,A_23_P89249,A_23_P356494,A_23_P252306
UP_SEQ_FEATURE	mutagenesis site	79	16.1224	5.87329e-05	A_23_P254733,A_24_P165949,A_24_P397107,A_23_P164089,A_23_P8241,A_23_P207400,A_23_P134176,A_24_P184230,A_24_P110983,A_23_P424,A_24_P124624,A_32_P186474,A_23_P23048,A_23_P92499,A_24_P225616,A_23_P145134,A_23_P252163,A_23_P103981,A_23_P94422,A_23_P397248,A_23_P205646,A_23_P56505,A_32_P180741,A_32_P203219,A_24_P148499,A_32_P92505,A_24_P53215,A_23_P146077,A_23_P30655,A_23_P216068,A_23_P145074,A_23_P35…
GOTERM_BP_FAT	GO:0006898~receptor-mediated endocytosis	9	1.83673	6.06449e-05	A_23_P5342,A_23_P124837,A_23_P53176,A_23_P257871,A_23_P145024,A_23_P29939,A_32_P160883,A_23_P135273,A_23_P62659
GOTERM_BP_FAT	GO:0000725~recombinational repair	6	1.22449	9.84506e-05	A_23_P99452,A_23_P82738,A_32_P77343,A_23_P207400,A_23_P88630,A_23_P88731
GOTERM_BP_FAT	GO:0000724~double-strand break repair via homologous recombination	6	1.22449	9.84506e-05	A_23_P99452,A_23_P82738,A_32_P77343,A_23_P207400,A_23_P88630,A_23_P88731
SP_PIR_KEYWORDS	cell division	19	3.87755	0.000103933	A_24_P278747,A_23_P12816,A_23_P155815,A_23_P253524,A_23_P340909,A_24_P913227,A_24_P397107,A_23_P8241,A_32_P200934,A_23_P138507,A_23_P375,A_23_P136817,A_23_P78152,A_23_P58321,A_23_P23206,A_32_P186474,A_32_P55860,A_23_P333705,A_23_P63789,A_23_P52278
GOTERM_BP_FAT	GO:0007346~regulation of mitotic cell cycle	14	2.85714	0.00016481	A_23_P253524,A_23_P99452,A_24_P913227,A_23_P8241,A_23_P138507,A_23_P136817,A_23_P389281,A_23_P58321,A_23_P23206,A_23_P83134,A_24_P298420,A_23_P357794,A_23_P63789,A_23_P10701
GOTERM_BP_FAT	GO:0010564~regulation of cell cycle process	12	2.44898	0.00018164	A_24_P912925,A_23_P253524,A_23_P99452,A_24_P913227,A_23_P83134,A_23_P207400,A_23_P8241,A_23_P136817,A_24_P298420,A_23_P389281,A_23_P23206,A_23_P10701
GOTERM_BP_FAT	GO:0042981~regulation of apoptosis	39	7.95918	0.000247972	A_23_P119202,A_23_P99452,A_23_P12816,A_32_P77343,A_23_P207400,A_24_P935839,A_23_P134176,A_23_P89431,A_23_P29939,A_24_P366033,A_23_P123608,A_23_P17663,A_23_P60387,A_23_P35912,A_23_P250136,A_23_P83134,A_23_P423197,A_23_P411296,A_23_P92499,A_23_P111531,A_23_P206359,A_23_P252163,A_24_P227230,A_23_P138507,A_32_P200934,A_24_P148499,A_23_P389281,A_23_P98350,A_24_P53215,A_23_P89249,A_23_P1292,A_23_P62659…
GOTERM_BP_FAT	GO:0043067~regulation of programmed cell death	39	7.95918	0.000301775	A_23_P119202,A_23_P99452,A_23_P12816,A_32_P77343,A_23_P207400,A_24_P935839,A_23_P134176,A_23_P89431,A_23_P29939,A_24_P366033,A_23_P123608,A_23_P17663,A_23_P60387,A_23_P35912,A_23_P250136,A_23_P83134,A_23_P423197,A_23_P411296,A_23_P92499,A_23_P111531,A_23_P206359,A_23_P252163,A_24_P227230,A_23_P138507,A_32_P200934,A_24_P148499,A_23_P389281,A_23_P98350,A_24_P53215,A_23_P89249,A_23_P1292,A_23_P62659…
GOTERM_BP_FAT	GO:0006952~defense response	32	6.53061	0.000316238	A_23_P84344,A_23_P96827,A_24_P935839,A_23_P329573,A_23_P404162,A_23_P89431,A_23_P114740,A_23_P29939,A_24_P11506,A_23_P2492,A_23_P17663,A_24_P124624,A_23_P23048,A_23_P250136,A_23_P423197,A_23_P411296,A_23_P92499,A_23_P214444,A_23_P217899,A_23_P29237,A_23_P434809,A_23_P128281,A_23_P200160,A_24_P183150,A_23_P156687,A_24_P53215,A_32_P87697,A_23_P125423,A_24_P331727,A_23_P56898,A_23_P71037,A_24_P25741…
SP_PIR_KEYWORDS	dna replication	10	2.04082	0.000316649	A_23_P163099,A_23_P10385,A_24_P412088,A_23_P88630,A_23_P254612,A_24_P225616,A_23_P18196,A_23_P100344,A_24_P234196,A_23_P252740,A_24_P3415
GOTERM_BP_FAT	GO:0010941~regulation of cell death	39	7.95918	0.000323406	A_23_P119202,A_23_P99452,A_23_P12816,A_32_P77343,A_23_P207400,A_24_P935839,A_23_P134176,A_23_P89431,A_23_P29939,A_24_P366033,A_23_P123608,A_23_P17663,A_23_P60387,A_23_P35912,A_23_P250136,A_23_P83134,A_23_P423197,A_23_P411296,A_23_P92499,A_23_P111531,A_23_P206359,A_23_P252163,A_24_P227230,A_23_P138507,A_32_P200934,A_24_P148499,A_23_P389281,A_23_P98350,A_24_P53215,A_23_P89249,A_23_P1292,A_23_P62659…
GOTERM_BP_FAT	GO:0019884~antigen processing and presentation of exogenous antigen	5	1.02041	0.000362858	A_23_P214444,A_23_P119526,A_23_P153745,A_24_P50245,A_32_P87697
GOTERM_BP_FAT	GO:0006260~DNA replication	15	3.06122	0.000440593	A_23_P99452,A_24_P397107,A_23_P207400,A_23_P88630,A_23_P254612,A_23_P88731,A_23_P252740,A_23_P116123,A_23_P163099,A_23_P10385,A_24_P412088,A_23_P218827,A_23_P333998,A_23_P18196,A_24_P225616,A_23_P100344,A_24_P234196
GOTERM_BP_FAT	GO:0010558~negative regulation of macromolecule biosynthetic process	29	5.91837	0.000484595	A_23_P84344,A_23_P12816,A_23_P99452,A_23_P207400,A_23_P348737,A_32_P83845,A_23_P404162,A_23_P251173,A_23_P259741,A_23_P88630,A_23_P216845,A_23_P143016,A_23_P118266,A_23_P423197,A_23_P19987,A_23_P111531,A_32_P200934,A_23_P216667,A_23_P142872,A_32_P160883,A_23_P428129,A_23_P252306,A_23_P71037,A_23_P254790,A_23_P83498,A_23_P118894,A_24_P378019,A_23_P121405,A_23_P80032,A_24_P391431,A_23_P143143,A_23_…
GOTERM_CC_FAT	GO:0000777~condensed chromosome kinetochore	8	1.63265	0.000636222	A_23_P355075,A_23_P254733,A_23_P253524,A_32_P55860,A_23_P340909,A_23_P136817,A_23_P78152,A_23_P63789
GOTERM_BP_FAT	GO:0006928~cell motion	26	5.30612	0.000650822	A_23_P329573,A_23_P348737,A_23_P89431,A_23_P123608,A_23_P23048,A_23_P106405,A_23_P83134,A_23_P217899,A_23_P42575,A_23_P164081,A_23_P82868,A_23_P502142,A_24_P255524,A_23_P216667,A_23_P56505,A_23_P32165,A_24_P183150,A_23_P89249,A_23_P252306,A_24_P91566,A_23_P71037,A_23_P70849,A_24_P256764,A_23_P41992,A_24_P344961,A_24_P56388,A_23_P429950,A_24_P34168,A_23_P10701,A_23_P216664
GOTERM_BP_FAT	GO:0031327~negative regulation of cellular biosynthetic process	29	5.91837	0.000716839	A_23_P84344,A_23_P12816,A_23_P99452,A_23_P207400,A_23_P348737,A_32_P83845,A_23_P404162,A_23_P251173,A_23_P259741,A_23_P88630,A_23_P216845,A_23_P143016,A_23_P118266,A_23_P423197,A_23_P19987,A_23_P111531,A_32_P200934,A_23_P216667,A_23_P142872,A_32_P160883,A_23_P428129,A_23_P252306,A_23_P71037,A_23_P254790,A_23_P83498,A_23_P118894,A_24_P378019,A_23_P121405,A_23_P80032,A_24_P391431,A_23_P143143,A_23_…
GOTERM_BP_FAT	GO:0033554~cellular response to stress	29	5.91837	0.000827726	A_23_P99452,A_23_P82738,A_32_P77343,A_23_P207400,A_23_P134176,A_23_P206441,A_23_P29939,A_23_P58321,A_23_P88630,A_23_P88731,A_23_P123608,A_23_P121222,A_23_P116123,A_23_P423197,A_23_P18196,A_24_P944570,A_23_P205646,A_24_P113144,A_23_P138507,A_32_P203219,A_23_P257144,A_32_P160883,A_23_P1292,A_23_P163099,A_23_P10385,A_23_P218827,A_24_P378019,A_23_P333998,A_23_P5611,A_24_P56388,A_32_P528311,A_23_P2021…
GOTERM_BP_FAT	GO:0010212~response to ionizing radiation	8	1.63265	0.000883219	A_23_P99452,A_23_P82738,A_32_P77343,A_23_P207400,A_23_P134176,A_23_P89431,A_23_P88630,A_23_P1292
SP_PIR_KEYWORDS	kinetochore	8	1.63265	0.000887517	A_23_P355075,A_23_P254733,A_23_P253524,A_32_P55860,A_23_P340909,A_23_P136817,A_23_P78152,A_23_P63789
GOTERM_BP_FAT	GO:0016477~cell migration	18	3.67347	0.000890385	A_23_P502142,A_23_P329573,A_23_P216667,A_23_P348737,A_23_P89431,A_23_P56505,A_24_P183150,A_23_P23048,A_23_P106405,A_23_P252306,A_23_P71037,A_24_P256764,A_23_P70849,A_24_P344961,A_23_P41992,A_24_P56388,A_24_P34168,A_23_P82868,A_23_P164081,A_23_P10701,A_23_P216664
GOTERM_BP_FAT	GO:0009890~negative regulation of biosynthetic process	29	5.91837	0.000998614	A_23_P84344,A_23_P12816,A_23_P99452,A_23_P207400,A_23_P348737,A_32_P83845,A_23_P404162,A_23_P251173,A_23_P259741,A_23_P88630,A_23_P216845,A_23_P143016,A_23_P118266,A_23_P423197,A_23_P19987,A_23_P111531,A_32_P200934,A_23_P216667,A_23_P142872,A_32_P160883,A_23_P428129,A_23_P252306,A_23_P71037,A_23_P254790,A_23_P83498,A_23_P118894,A_24_P378019,A_23_P121405,A_23_P80032,A_24_P391431,A_23_P143143,A_23_…
SP_PIR_KEYWORDS	heterodimer	10	2.04082	0.00100605	A_23_P434809,A_23_P120809,A_23_P124837,A_23_P408353,A_23_P329573,A_23_P56505,A_24_P56388,A_32_P87697,A_23_P23048,A_24_P343233
GOTERM_BP_FAT	GO:0000080~G1 phase of mitotic cell cycle	5	1.02041	0.00102175	A_24_P913227,A_23_P80032,A_23_P357794,A_23_P216845,A_23_P428129
GOTERM_BP_FAT	GO:0006955~immune response	33	6.73469	0.00105754	A_23_P119202,A_23_P84344,A_23_P89431,A_23_P114740,A_23_P46141,A_23_P29939,A_24_P11506,A_23_P2492,A_24_P124624,A_23_P60387,A_23_P122127,A_23_P411296,A_23_P92499,A_23_P214444,A_24_P36898,A_24_P50245,A_23_P217899,A_24_P944570,A_24_P343233,A_24_P227230,A_23_P203498,A_23_P257144,A_23_P200160,A_24_P183150,A_23_P156687,A_24_P53215,A_32_P87697,A_23_P125423,A_24_P331727,A_23_P56898,A_23_P71037,A_23_P12125…
GOTERM_BP_FAT	GO:0031175~neuron projection development	17	3.46939	0.00107239	A_23_P11372,A_23_P32165,A_23_P123608,A_32_P160883,A_23_P60387,A_23_P89249,A_23_P106405,A_24_P91566,A_23_P71037,A_23_P83134,A_24_P256764,A_23_P423197,A_23_P41992,A_23_P429950,A_24_P34168,A_23_P206359,A_32_P528311,A_23_P164081,A_23_P10701
GOTERM_BP_FAT	GO:0010033~response to organic substance	34	6.93878	0.00110485	A_24_P278747,A_23_P99452,A_23_P96827,A_23_P207400,A_23_P404162,A_23_P89431,A_23_P29939,A_23_P58321,A_24_P11506,A_23_P2492,A_23_P123608,A_23_P48886,A_24_P62708,A_23_P423197,A_23_P214444,A_23_P92499,A_32_P1445,A_23_P206359,A_23_P363936,A_23_P502142,A_24_P148499,A_23_P11372,A_23_P156687,A_23_P89249,A_23_P252306,A_23_P56898,A_23_P19894,A_23_P71037,A_24_P91566,A_23_P254790,A_23_P70849,A_24_P287129,A_2…
GOTERM_BP_FAT	GO:0007059~chromosome segregation	9	1.83673	0.00117343	A_23_P253524,A_32_P55860,A_23_P340909,A_23_P155815,A_24_P913227,A_23_P207400,A_23_P78152,A_23_P63789,A_23_P252740
UP_SEQ_FEATURE	short sequence motif:Nuclear localization signal	19	3.87755	0.00124601	A_23_P254733,A_23_P142872,A_23_P206441,A_23_P203498,A_23_P259741,A_23_P32165,A_23_P88630,A_23_P44724,A_23_P167367,A_23_P1292,A_23_P428129,A_23_P122127,A_24_P923612,A_23_P145074,A_23_P10385,A_23_P121405,A_23_P325040,A_24_P56388,A_23_P256948
GOTERM_BP_FAT	GO:0042127~regulation of cell proliferation	36	7.34694	0.00129167	A_24_P278747,A_23_P99452,A_23_P207400,A_23_P303087,A_23_P134176,A_23_P89431,A_23_P251173,A_23_P206441,A_23_P88630,A_23_P58321,A_23_P123608,A_23_P48886,A_32_P89755,A_23_P60387,A_23_P106405,A_23_P116123,A_24_P923612,A_23_P83134,A_23_P423197,A_23_P251421,A_23_P78209,A_23_P111531,A_23_P145134,A_23_P52410,A_24_P55496,A_23_P89249,A_23_P428129,A_23_P71037,A_24_P91566,A_23_P70849,A_24_P105933,A_32_P47148…
GOTERM_CC_FAT	GO:0005819~spindle	12	2.44898	0.00132689	A_23_P340909,A_23_P253524,A_23_P8241,A_23_P138507,A_23_P375,A_23_P136817,A_32_P186474,A_32_P55860,A_24_P256764,A_23_P80902,A_23_P5611,A_24_P34168,A_23_P164081,A_23_P52278
GOTERM_CC_FAT	GO:0000779~condensed chromosome, centromeric region	8	1.63265	0.00138611	A_23_P355075,A_23_P254733,A_23_P253524,A_32_P55860,A_23_P340909,A_23_P136817,A_23_P78152,A_23_P63789
SP_PIR_KEYWORDS	immune response	15	3.06122	0.00139378	A_24_P227230,A_23_P114740,A_23_P200160,A_23_P2492,A_24_P124624,A_23_P156687,A_32_P87697,A_24_P331727,A_23_P125423,A_23_P408353,A_23_P214444,A_23_P92499,A_24_P50245,A_23_P150286,A_24_P343233,A_23_P347070
GOTERM_BP_FAT	GO:0048666~neuron development	20	4.08163	0.00140364	A_23_P134176,A_23_P11372,A_23_P32165,A_23_P123608,A_32_P160883,A_23_P60387,A_23_P89249,A_23_P106405,A_23_P428129,A_23_P62659,A_24_P91566,A_23_P71037,A_23_P83134,A_24_P256764,A_23_P423197,A_23_P41992,A_23_P429950,A_24_P34168,A_23_P206359,A_32_P528311,A_23_P164081,A_23_P10701
GOTERM_BP_FAT	GO:0051329~interphase of mitotic cell cycle	10	2.04082	0.00141609	A_24_P278747,A_24_P913227,A_24_P397107,A_23_P88630,A_23_P254612,A_23_P80032,A_23_P357794,A_23_P216845,A_23_P428129,A_23_P116123
GOTERM_BP_FAT	GO:0048678~response to axon injury	5	1.02041	0.00155283	A_23_P423197,A_23_P134176,A_23_P123608,A_32_P528311,A_23_P89249
UP_SEQ_FEATURE	nucleotide phosphate-binding region:ATP	40	8.16327	0.00159984	A_23_P253524,A_23_P82738,A_23_P12816,A_24_P346855,A_23_P251173,A_24_P110983,A_23_P88630,A_23_P88731,A_23_P123608,A_23_P424,A_23_P116123,A_24_P912925,A_24_P62708,A_23_P214444,A_23_P18196,A_23_P252163,A_23_P94422,A_23_P164081,A_23_P52278,A_23_P53541,A_23_P254091,A_23_P502142,A_23_P205646,A_24_P113144,A_23_P21207,A_23_P138507,A_32_P200934,A_32_P180741,A_32_P203219,A_23_P89249,A_23_P332413,A_23_P1292…
GOTERM_BP_FAT	GO:0051325~interphase	10	2.04082	0.00173168	A_24_P278747,A_24_P913227,A_24_P397107,A_23_P88630,A_23_P254612,A_23_P80032,A_23_P357794,A_23_P216845,A_23_P428129,A_23_P116123
GOTERM_BP_FAT	GO:0006974~response to DNA damage stimulus	21	4.28571	0.00178051	A_23_P82738,A_23_P99452,A_32_P77343,A_23_P207400,A_24_P113144,A_23_P134176,A_23_P138507,A_23_P206441,A_23_P88630,A_23_P58321,A_23_P88731,A_23_P1292,A_23_P121222,A_23_P116123,A_23_P163099,A_23_P10385,A_23_P218827,A_24_P378019,A_23_P333998,A_23_P5611,A_23_P18196,A_23_P202199
GOTERM_BP_FAT	GO:0000904~cell morphogenesis involved in differentiation	16	3.26531	0.00179293	A_23_P11372,A_23_P32165,A_23_P123608,A_23_P60387,A_23_P89249,A_23_P106405,A_24_P91566,A_23_P83134,A_24_P256764,A_23_P423197,A_23_P257871,A_23_P41992,A_24_P56388,A_23_P429950,A_24_P34168,A_32_P528311,A_23_P164081,A_23_P10701
GOTERM_BP_FAT	GO:0051318~G1 phase	5	1.02041	0.00187936	A_24_P913227,A_23_P80032,A_23_P357794,A_23_P216845,A_23_P428129
GOTERM_BP_FAT	GO:0001701~in utero embryonic development	13	2.65306	0.00215425	A_23_P99452,A_32_P77343,A_23_P48886,A_23_P64489,A_24_P912925,A_24_P256764,A_23_P411296,A_23_P78209,A_23_P111531,A_23_P257871,A_24_P344961,A_24_P56388,A_24_P34168,A_23_P206359,A_23_P164081
GOTERM_BP_FAT	GO:0010627~regulation of protein kinase cascade	16	3.26531	0.0021911	A_23_P205646,A_24_P935839,A_32_P203219,A_24_P148499,A_24_P366033,A_23_P123608,A_32_P160883,A_23_P89249,A_23_P1292,A_24_P331727,A_23_P121253,A_23_P250136,A_23_P71037,A_23_P162425,A_23_P145024,A_23_P29237,A_23_P55873,A_24_P157926
GOTERM_BP_FAT	GO:0010647~positive regulation of cell communication	19	3.87755	0.00240439	A_24_P935839,A_23_P89431,A_24_P148499,A_24_P366033,A_23_P29939,A_23_P123608,A_32_P160883,A_23_P89249,A_24_P331727,A_23_P428129,A_24_P91566,A_23_P71037,A_23_P121253,A_23_P250136,A_23_P83134,A_23_P162425,A_23_P145024,A_24_P56388,A_23_P29237,A_23_P55873
GOTERM_BP_FAT	GO:0030182~neuron differentiation	23	4.69388	0.0024455	A_23_P134176,A_23_P123608,A_23_P60387,A_23_P106405,A_23_P83134,A_23_P423197,A_23_P411296,A_23_P111531,A_23_P206359,A_23_P164081,A_23_P11372,A_23_P32165,A_32_P160883,A_23_P89249,A_23_P169278,A_23_P428129,A_23_P62659,A_23_P71037,A_24_P91566,A_24_P256764,A_23_P41992,A_23_P429950,A_32_P528311,A_24_P34168,A_23_P10701
GOTERM_BP_FAT	GO:0002478~antigen processing and presentation of exogenous peptide antigen	4	0.816327	0.00244726	A_23_P214444,A_23_P153745,A_24_P50245,A_32_P87697
GOTERM_BP_FAT	GO:0000075~cell cycle checkpoint	9	1.83673	0.00248019	A_23_P253524,A_23_P207400,A_23_P138507,A_23_P136817,A_23_P88630,A_23_P58321,A_23_P63789,A_23_P23206,A_23_P116123
GOTERM_BP_FAT	GO:0051094~positive regulation of developmental process	17	3.46939	0.00249799	A_32_P77343,A_23_P404162,A_23_P100660,A_23_P123608,A_23_P60387,A_23_P118266,A_23_P71037,A_24_P91566,A_23_P70849,A_23_P8913,A_23_P119526,A_23_P111531,A_24_P50245,A_23_P145024,A_24_P344961,A_24_P56388,A_23_P143143
GOTERM_BP_FAT	GO:0010332~response to gamma radiation	5	1.02041	0.00266925	A_23_P99452,A_32_P77343,A_23_P134176,A_23_P89431,A_23_P1292
GOTERM_BP_FAT	GO:0048870~cell motility	18	3.67347	0.00277443	A_23_P502142,A_23_P329573,A_23_P216667,A_23_P348737,A_23_P89431,A_23_P56505,A_24_P183150,A_23_P23048,A_23_P106405,A_23_P252306,A_23_P71037,A_24_P256764,A_23_P70849,A_24_P344961,A_23_P41992,A_24_P56388,A_24_P34168,A_23_P82868,A_23_P164081,A_23_P10701,A_23_P216664
GOTERM_BP_FAT	GO:0051674~localization of cell	18	3.67347	0.00277443	A_23_P502142,A_23_P329573,A_23_P216667,A_23_P348737,A_23_P89431,A_23_P56505,A_24_P183150,A_23_P23048,A_23_P106405,A_23_P252306,A_23_P71037,A_24_P256764,A_23_P70849,A_24_P344961,A_23_P41992,A_24_P56388,A_24_P34168,A_23_P82868,A_23_P164081,A_23_P10701,A_23_P216664
GOTERM_BP_FAT	GO:0010605~negative regulation of macromolecule metabolic process	33	6.73469	0.00279013	A_23_P84344,A_23_P99452,A_23_P12816,A_24_P913227,A_23_P207400,A_23_P8241,A_23_P348737,A_32_P83845,A_23_P404162,A_23_P251173,A_23_P259741,A_23_P88630,A_23_P29939,A_23_P216845,A_23_P143016,A_23_P118266,A_23_P423197,A_23_P19987,A_23_P111531,A_23_P150286,A_32_P200934,A_23_P216667,A_23_P142872,A_32_P160883,A_23_P428129,A_23_P252306,A_23_P254790,A_23_P71037,A_23_P83498,A_23_P118894,A_24_P378019,A_23_P1…
GOTERM_MF_FAT	GO:0005524~ATP binding	55	11.2245	0.00286011	A_23_P12816,A_32_P141437,A_24_P110983,A_23_P424,A_24_P346604,A_24_P62708,A_32_P155506,A_23_P214444,A_23_P252163,A_23_P94422,A_23_P164081,A_23_P53541,A_23_P205646,A_23_P138507,A_32_P180741,A_32_P203219,A_32_P87697,A_23_P1292,A_24_P258051,A_23_P216068,A_24_P287129,A_24_P256764,A_23_P118894,A_23_P80902,A_23_P129925,A_24_P76666,A_24_P237601,A_23_P500400,A_23_P253524,A_23_P82738,A_32_P77343,A_24_P3468…
GOTERM_MF_FAT	GO:0008094~DNA-dependent ATPase activity	7	1.42857	0.00295824	A_23_P82738,A_32_P77343,A_23_P88630,A_23_P18196,A_23_P88731,A_23_P53541,A_23_P1292
GOTERM_BP_FAT	GO:0048667~cell morphogenesis involved in neuron differentiation	14	2.85714	0.00320602	A_23_P11372,A_23_P32165,A_23_P123608,A_23_P60387,A_23_P89249,A_23_P106405,A_24_P91566,A_23_P83134,A_24_P256764,A_23_P423197,A_23_P41992,A_23_P429950,A_24_P34168,A_32_P528311,A_23_P164081,A_23_P10701
KEGG_PATHWAY	hsa04612:Antigen processing and presentation	9	1.83673	0.00325991	A_24_P287129,A_23_P408353,A_23_P128281,A_23_P214444,A_23_P46141,A_23_P153745,A_24_P50245,A_32_P87697,A_24_P343233
GOTERM_CC_FAT	GO:0000776~kinetochore	8	1.63265	0.00337703	A_23_P355075,A_23_P254733,A_23_P253524,A_32_P55860,A_23_P340909,A_23_P136817,A_23_P78152,A_23_P63789
GOTERM_BP_FAT	GO:0048584~positive regulation of response to stimulus	15	3.06122	0.00345787	A_23_P502142,A_23_P207400,A_24_P227230,A_23_P114740,A_23_P200160,A_23_P2492,A_23_P123608,A_23_P48886,A_23_P156687,A_32_P87697,A_23_P125423,A_23_P71037,A_23_P214444,A_23_P92499,A_24_P378019,A_24_P50245
GOTERM_CC_FAT	GO:0045121~membrane raft	11	2.2449	0.00355655	A_23_P70849,A_23_P58796,A_24_P148499,A_23_P145024,A_23_P98350,A_23_P123608,A_32_P528311,A_23_P89249,A_23_P347070,A_23_P102551,A_23_P62659
GOTERM_BP_FAT	GO:0010948~negative regulation of cell cycle process	5	1.02041	0.00366082	A_23_P253524,A_23_P83134,A_23_P207400,A_23_P23206,A_23_P10701
SP_PIR_KEYWORDS	cytoplasm	106	21.6327	0.0037101	A_24_P184230,A_24_P208909,A_23_P64489,A_23_P23048,A_23_P122127,A_32_P188860,A_24_P225616,A_23_P145134,A_23_P94422,A_23_P19115,A_23_P155815,A_24_P255524,A_23_P250313,A_23_P203023,A_32_P203219,A_24_P148499,A_23_P11372,A_23_P71389,A_23_P30655,A_24_P7642,A_24_P287129,A_23_P8913,A_23_P80902,A_24_P56388,A_24_P80135,A_24_P237601,A_23_P27279,A_23_P253524,A_23_P375,A_23_P87773,A_23_P408285,A_23_P133216,A_…
GOTERM_BP_FAT	GO:0048812~neuron projection morphogenesis	14	2.85714	0.00376537	A_23_P11372,A_23_P32165,A_23_P123608,A_23_P60387,A_23_P89249,A_23_P106405,A_24_P91566,A_23_P83134,A_24_P256764,A_23_P423197,A_23_P41992,A_23_P429950,A_24_P34168,A_32_P528311,A_23_P164081,A_23_P10701
GOTERM_MF_FAT	GO:0032559~adenyl ribonucleotide binding	55	11.2245	0.00376762	A_23_P12816,A_32_P141437,A_24_P110983,A_23_P424,A_24_P346604,A_24_P62708,A_32_P155506,A_23_P214444,A_23_P252163,A_23_P94422,A_23_P164081,A_23_P53541,A_23_P205646,A_23_P138507,A_32_P180741,A_32_P203219,A_32_P87697,A_23_P1292,A_24_P258051,A_23_P216068,A_24_P287129,A_24_P256764,A_23_P118894,A_23_P80902,A_23_P129925,A_24_P76666,A_24_P237601,A_23_P500400,A_23_P253524,A_23_P82738,A_32_P77343,A_24_P3468…
GOTERM_BP_FAT	GO:0002526~acute inflammatory response	9	1.83673	0.00392986	A_23_P84344,A_23_P71037,A_23_P96827,A_23_P411296,A_23_P114740,A_23_P200160,A_23_P2492,A_23_P87238,A_23_P156687,A_23_P125423
GOTERM_BP_FAT	GO:0031572~G2/M transition DNA damage checkpoint	4	0.816327	0.00408153	A_23_P207400,A_23_P138507,A_23_P88630,A_23_P58321
KEGG_PATHWAY	hsa04110:Cell cycle	11	2.2449	0.00413323	A_24_P278747,A_24_P913227,A_24_P397107,A_23_P138507,A_23_P254612,A_23_P58321,A_23_P80032,A_23_P100344,A_23_P23206,A_23_P428129,A_23_P116123
GOTERM_BP_FAT	GO:0010740~positive regulation of protein kinase cascade	12	2.44898	0.00422859	A_23_P121253,A_23_P71037,A_24_P148499,A_23_P145024,A_23_P162425,A_24_P366033,A_32_P160883,A_23_P123608,A_23_P29237,A_23_P89249,A_23_P55873,A_24_P331727
GOTERM_MF_FAT	GO:0030554~adenyl nucleotide binding	57	11.6327	0.00441601	A_23_P12816,A_32_P141437,A_24_P110983,A_23_P424,A_24_P346604,A_24_P62708,A_32_P155506,A_23_P214444,A_23_P252163,A_23_P94422,A_23_P164081,A_23_P53541,A_23_P205646,A_23_P138507,A_32_P180741,A_32_P203219,A_32_P87697,A_23_P1292,A_24_P258051,A_23_P216068,A_24_P287129,A_24_P256764,A_23_P118894,A_23_P80902,A_23_P129925,A_24_P76666,A_24_P237601,A_23_P200838,A_23_P500400,A_23_P253524,A_23_P82738,A_32_P773…
GOTERM_BP_FAT	GO:0043068~positive regulation of programmed cell death	22	4.4898	0.00455236	A_23_P119202,A_23_P99452,A_23_P207400,A_24_P935839,A_24_P227230,A_24_P148499,A_24_P366033,A_23_P389281,A_23_P123608,A_24_P53215,A_23_P60387,A_23_P17663,A_23_P35912,A_23_P1292,A_24_P91566,A_23_P121253,A_23_P250136,A_23_P423197,A_23_P411296,A_23_P92499,A_23_P145024,A_23_P252163,A_23_P10701
GOTERM_BP_FAT	GO:0007409~axonogenesis	13	2.65306	0.00456403	A_23_P32165,A_23_P123608,A_23_P60387,A_23_P89249,A_23_P106405,A_24_P91566,A_23_P83134,A_23_P423197,A_24_P256764,A_23_P41992,A_23_P429950,A_24_P34168,A_32_P528311,A_23_P164081,A_23_P10701
SP_PIR_KEYWORDS	atp-binding	49	10	0.00478567	A_23_P12816,A_24_P110983,A_23_P424,A_24_P346604,A_24_P62708,A_32_P155506,A_23_P214444,A_23_P252163,A_23_P94422,A_23_P164081,A_23_P53541,A_23_P205646,A_23_P138507,A_32_P180741,A_32_P203219,A_23_P1292,A_24_P258051,A_23_P216068,A_24_P256764,A_24_P287129,A_23_P118894,A_23_P80902,A_24_P76666,A_23_P129925,A_24_P237601,A_23_P500400,A_23_P253524,A_23_P82738,A_24_P346855,A_23_P251173,A_23_P88630,A_23_P887…
GOTERM_BP_FAT	GO:0010942~positive regulation of cell death	22	4.4898	0.00479466	A_23_P119202,A_23_P99452,A_23_P207400,A_24_P935839,A_24_P227230,A_24_P148499,A_24_P366033,A_23_P389281,A_23_P123608,A_24_P53215,A_23_P60387,A_23_P17663,A_23_P35912,A_23_P1292,A_24_P91566,A_23_P121253,A_23_P250136,A_23_P423197,A_23_P411296,A_23_P92499,A_23_P145024,A_23_P252163,A_23_P10701
GOTERM_BP_FAT	GO:0007093~mitotic cell cycle checkpoint	6	1.22449	0.00489762	A_23_P253524,A_23_P138507,A_23_P136817,A_23_P58321,A_23_P63789,A_23_P23206
GOTERM_BP_FAT	GO:0002028~regulation of sodium ion transport	4	0.816327	0.00509571	A_23_P27279,A_23_P70849,A_23_P145024,A_32_P160883
KEGG_PATHWAY	hsa05416:Viral myocarditis	8	1.63265	0.005154	A_23_P502142,A_24_P256764,A_23_P408353,A_23_P329573,A_24_P148499,A_24_P50245,A_24_P34168,A_23_P164081,A_32_P87697,A_24_P343233
GOTERM_BP_FAT	GO:0043066~negative regulation of apoptosis	19	3.87755	0.0051788	A_23_P12816,A_32_P77343,A_24_P935839,A_23_P134176,A_32_P200934,A_23_P138507,A_23_P89431,A_23_P29939,A_23_P98350,A_23_P60387,A_23_P89249,A_23_P62659,A_23_P71037,A_23_P254790,A_23_P250136,A_23_P70849,A_23_P411296,A_24_P391431,A_23_P252163,A_24_P157926,A_23_P10701,A_23_P214411
SP_PIR_KEYWORDS	transcription factor	7	1.42857	0.00525214	A_23_P423197,A_23_P411296,A_23_P348737,A_23_P142872,A_24_P355649,A_23_P139500,A_23_P37244
GOTERM_BP_FAT	GO:0006302~double-strand break repair	7	1.42857	0.00529396	A_23_P99452,A_23_P82738,A_32_P77343,A_23_P207400,A_23_P134176,A_23_P88630,A_23_P88731
SP_PIR_KEYWORDS	acute phase	5	1.02041	0.00530627	A_23_P71037,A_23_P2492,A_23_P87238,A_23_P156687,A_23_P125423
GOTERM_BP_FAT	GO:0048002~antigen processing and presentation of peptide antigen	5	1.02041	0.00557447	A_23_P408353,A_23_P214444,A_23_P153745,A_24_P50245,A_32_P87697
UP_SEQ_FEATURE	domain:EGF-like 20	3	0.612245	0.00576814	A_23_P124837,A_24_P926960,A_23_P60387
GOTERM_CC_FAT	GO:0005876~spindle microtubule	5	1.02041	0.00589858	A_32_P55860,A_23_P340909,A_23_P138507,A_23_P136817,A_23_P52278
GOTERM_BP_FAT	GO:0043069~negative regulation of programmed cell death	19	3.87755	0.00595554	A_23_P12816,A_32_P77343,A_24_P935839,A_23_P134176,A_32_P200934,A_23_P138507,A_23_P89431,A_23_P29939,A_23_P98350,A_23_P60387,A_23_P89249,A_23_P62659,A_23_P71037,A_23_P254790,A_23_P250136,A_23_P70849,A_23_P411296,A_24_P391431,A_23_P252163,A_24_P157926,A_23_P10701,A_23_P214411
GOTERM_MF_FAT	GO:0001883~purine nucleoside binding	57	11.6327	0.00604244	A_23_P12816,A_32_P141437,A_24_P110983,A_23_P424,A_24_P346604,A_24_P62708,A_32_P155506,A_23_P214444,A_23_P252163,A_23_P94422,A_23_P164081,A_23_P53541,A_23_P205646,A_23_P138507,A_32_P180741,A_32_P203219,A_32_P87697,A_23_P1292,A_24_P258051,A_23_P216068,A_24_P287129,A_24_P256764,A_23_P118894,A_23_P80902,A_23_P129925,A_24_P76666,A_24_P237601,A_23_P200838,A_23_P500400,A_23_P253524,A_23_P82738,A_32_P773…
BIOCARTA	h_mhcPathway:Antigen Processing and Presentation	4	0.816327	0.00612166	A_23_P408353,A_23_P214444,A_32_P87697,A_24_P343233
GOTERM_BP_FAT	GO:0060548~negative regulation of cell death	19	3.87755	0.00613318	A_23_P12816,A_32_P77343,A_24_P935839,A_23_P134176,A_32_P200934,A_23_P138507,A_23_P89431,A_23_P29939,A_23_P98350,A_23_P60387,A_23_P89249,A_23_P62659,A_23_P71037,A_23_P254790,A_23_P250136,A_23_P70849,A_23_P411296,A_24_P391431,A_23_P252163,A_24_P157926,A_23_P10701,A_23_P214411
GOTERM_BP_FAT	GO:0010165~response to X-ray	4	0.816327	0.00624845	A_23_P99452,A_32_P77343,A_23_P88630,A_23_P1292
GOTERM_BP_FAT	GO:0000089~mitotic metaphase	3	0.612245	0.00637356	A_23_P253524,A_23_P8241,A_23_P375
GOTERM_BP_FAT	GO:0006461~protein complex assembly	24	4.89796	0.00648851	A_23_P253524,A_23_P96827,A_23_P8241,A_24_P935839,A_23_P134176,A_23_P206441,A_23_P78152,A_23_P88630,A_23_P88731,A_23_P250136,A_23_P130266,A_23_P214444,A_24_P50245,A_24_P225616,A_23_P206359,A_24_P234196,A_24_P398323,A_23_P203498,A_23_P136817,A_23_P11372,A_24_P148499,A_23_P98350,A_23_P253963,A_23_P254790,A_24_P378019,A_23_P145024,A_24_P391431
GOTERM_BP_FAT	GO:0070271~protein complex biogenesis	24	4.89796	0.00648851	A_23_P253524,A_23_P96827,A_23_P8241,A_24_P935839,A_23_P134176,A_23_P206441,A_23_P78152,A_23_P88630,A_23_P88731,A_23_P250136,A_23_P130266,A_23_P214444,A_24_P50245,A_24_P225616,A_23_P206359,A_24_P234196,A_24_P398323,A_23_P203498,A_23_P136817,A_23_P11372,A_24_P148499,A_23_P98350,A_23_P253963,A_23_P254790,A_24_P378019,A_23_P145024,A_24_P391431
UP_SEQ_FEATURE	domain:EGF-like 10	4	0.816327	0.00655654	A_23_P5342,A_23_P124837,A_24_P926960,A_23_P60387
GOTERM_BP_FAT	GO:0006259~DNA metabolic process	24	4.89796	0.00663504	A_23_P99452,A_23_P82738,A_23_P12816,A_24_P397107,A_32_P77343,A_23_P207400,A_23_P134176,A_23_P206441,A_23_P88630,A_23_P254612,A_23_P88731,A_23_P252740,A_23_P116123,A_23_P121222,A_24_P412088,A_23_P18196,A_24_P225616,A_23_P100344,A_24_P234196,A_32_P200934,A_23_P1292,A_23_P62659,A_23_P163099,A_23_P10385,A_23_P218827,A_23_P333998,A_23_P202199
GOTERM_MF_FAT	GO:0019899~enzyme binding	24	4.89796	0.00664244	A_23_P253524,A_24_P278747,A_23_P124837,A_24_P935839,A_23_P207400,A_23_P329573,A_23_P404162,A_24_P366033,A_23_P123608,A_23_P48886,A_23_P67453,A_23_P118266,A_23_P116123,A_23_P121222,A_23_P250136,A_23_P130266,A_23_P168188,A_23_P206359,A_32_P160883,A_23_P89249,A_23_P376599,A_24_P942492,A_23_P145024,A_24_P338121,A_24_P56388
SP_PIR_KEYWORDS	cell cycle control	5	1.02041	0.00676321	A_24_P278747,A_24_P397107,A_23_P138507,A_24_P346855,A_23_P58321
GOTERM_MF_FAT	GO:0001882~nucleoside binding	57	11.6327	0.00694481	A_23_P12816,A_32_P141437,A_24_P110983,A_23_P424,A_24_P346604,A_24_P62708,A_32_P155506,A_23_P214444,A_23_P252163,A_23_P94422,A_23_P164081,A_23_P53541,A_23_P205646,A_23_P138507,A_32_P180741,A_32_P203219,A_32_P87697,A_23_P1292,A_24_P258051,A_23_P216068,A_24_P287129,A_24_P256764,A_23_P118894,A_23_P80902,A_23_P129925,A_24_P76666,A_24_P237601,A_23_P200838,A_23_P500400,A_23_P253524,A_23_P82738,A_32_P773…
GOTERM_CC_FAT	GO:0030424~axon	11	2.2449	0.00745389	A_24_P935839,A_24_P227230,A_24_P29885,A_23_P29939,A_23_P121637,A_23_P62659,A_23_P19894,A_23_P250136,A_23_P423197,A_24_P256764,A_23_P8913,A_23_P145024,A_24_P34168,A_23_P164081
GOTERM_BP_FAT	GO:0031576~G2/M transition checkpoint	4	0.816327	0.00754429	A_23_P207400,A_23_P138507,A_23_P88630,A_23_P58321
GOTERM_BP_FAT	GO:0045934~negative regulation of nucleobase, nucleoside, nucleotide and nucleic acid metabolic process	24	4.89796	0.0076118	A_23_P99452,A_23_P12816,A_23_P207400,A_23_P348737,A_23_P404162,A_32_P83845,A_23_P259741,A_23_P88630,A_23_P143016,A_23_P216845,A_23_P118266,A_23_P423197,A_23_P111531,A_23_P216667,A_32_P200934,A_23_P142872,A_32_P160883,A_23_P428129,A_23_P252306,A_23_P254790,A_23_P118894,A_24_P378019,A_23_P121405,A_23_P80032,A_24_P391431,A_23_P143143,A_23_P216664
SP_PIR_KEYWORDS	one-carbon metabolism	4	0.816327	0.00781758	A_24_P57367,A_24_P243347,A_23_P139312,A_24_P320284
GOTERM_BP_FAT	GO:0065003~macromolecular complex assembly	29	5.91837	0.00804104	A_23_P12816,A_23_P253524,A_23_P96827,A_24_P935839,A_23_P8241,A_23_P134176,A_23_P206441,A_23_P78152,A_23_P88630,A_23_P88731,A_23_P107087,A_23_P250136,A_23_P130266,A_23_P214444,A_24_P50245,A_24_P225616,A_23_P206359,A_23_P103981,A_24_P234196,A_24_P398323,A_23_P309381,A_32_P200934,A_23_P11372,A_24_P148499,A_23_P136817,A_23_P203498,A_23_P98350,A_23_P253963,A_23_P254790,A_24_P378019,A_24_P298420,A_23_P…
UP_SEQ_FEATURE	domain:EGF-like 22	3	0.612245	0.00851153	A_23_P124837,A_24_P926960,A_23_P60387
GOTERM_CC_FAT	GO:0043228~non-membrane-bounded organelle	85	17.3469	0.00851891	A_23_P12816,A_23_P99452,A_23_P254733,A_23_P8241,A_23_P207400,A_23_P146497,A_23_P115460,A_32_P141437,A_23_P424,A_32_P186474,A_23_P23048,A_23_P107087,A_23_P122127,A_23_P325040,A_23_P145134,A_23_P252163,A_23_P103981,A_23_P164081,A_23_P53541,A_23_P25873,A_23_P155815,A_24_P255524,A_23_P138507,A_23_P203023,A_23_P136817,A_24_P148499,A_23_P337923,A_23_P20392,A_23_P30655,A_23_P1292,A_23_P209636,A_32_P5586…
GOTERM_CC_FAT	GO:0043232~intracellular non-membrane-bounded organelle	85	17.3469	0.00851891	A_23_P12816,A_23_P99452,A_23_P254733,A_23_P8241,A_23_P207400,A_23_P146497,A_23_P115460,A_32_P141437,A_23_P424,A_32_P186474,A_23_P23048,A_23_P107087,A_23_P122127,A_23_P325040,A_23_P145134,A_23_P252163,A_23_P103981,A_23_P164081,A_23_P53541,A_23_P25873,A_23_P155815,A_24_P255524,A_23_P138507,A_23_P203023,A_23_P136817,A_24_P148499,A_23_P337923,A_23_P20392,A_23_P30655,A_23_P1292,A_23_P209636,A_32_P5586…
GOTERM_BP_FAT	GO:0016481~negative regulation of transcription	22	4.4898	0.00866036	A_23_P12816,A_23_P207400,A_23_P348737,A_23_P404162,A_32_P83845,A_23_P259741,A_23_P143016,A_23_P216845,A_23_P118266,A_23_P423197,A_23_P111531,A_23_P216667,A_32_P200934,A_23_P142872,A_32_P160883,A_23_P428129,A_23_P252306,A_23_P254790,A_23_P118894,A_24_P378019,A_23_P121405,A_23_P80032,A_24_P391431,A_23_P143143,A_23_P216664
GOTERM_BP_FAT	GO:0043065~positive regulation of apoptosis	21	4.28571	0.00869481	A_23_P119202,A_23_P99452,A_23_P207400,A_24_P227230,A_24_P148499,A_24_P366033,A_23_P389281,A_23_P123608,A_24_P53215,A_23_P60387,A_23_P17663,A_23_P35912,A_23_P1292,A_24_P91566,A_23_P121253,A_23_P423197,A_23_P411296,A_23_P92499,A_23_P145024,A_23_P252163,A_23_P10701
GOTERM_BP_FAT	GO:0051172~negative regulation of nitrogen compound metabolic process	24	4.89796	0.00887162	A_23_P99452,A_23_P12816,A_23_P207400,A_23_P348737,A_23_P404162,A_32_P83845,A_23_P259741,A_23_P88630,A_23_P143016,A_23_P216845,A_23_P118266,A_23_P423197,A_23_P111531,A_23_P216667,A_32_P200934,A_23_P142872,A_32_P160883,A_23_P428129,A_23_P252306,A_23_P254790,A_23_P118894,A_24_P378019,A_23_P121405,A_23_P80032,A_24_P391431,A_23_P143143,A_23_P216664
GOTERM_BP_FAT	GO:0031099~regeneration	7	1.42857	0.00888121	A_23_P423197,A_23_P89431,A_23_P58321,A_23_P123608,A_32_P528311,A_23_P60387,A_23_P169137
GOTERM_BP_FAT	GO:0042330~taxis	11	2.2449	0.00892613	A_23_P71037,A_23_P329573,A_23_P89431,A_24_P257416,A_23_P376599,A_24_P344961,A_23_P217899,A_23_P429950,A_24_P183150,A_23_P391980,A_23_P23048
GOTERM_BP_FAT	GO:0006935~chemotaxis	11	2.2449	0.00892613	A_23_P71037,A_23_P329573,A_23_P89431,A_24_P257416,A_23_P376599,A_24_P344961,A_23_P217899,A_23_P429950,A_24_P183150,A_23_P391980,A_23_P23048
KEGG_PATHWAY	hsa03440:Homologous recombination	5	1.02041	0.00918918	A_23_P99452,A_23_P82738,A_32_P77343,A_23_P88630,A_23_P88731
GOTERM_BP_FAT	GO:0002684~positive regulation of immune system process	14	2.85714	0.00934746	A_23_P502142,A_24_P227230,A_23_P114740,A_23_P200160,A_23_P88630,A_23_P2492,A_23_P48886,A_23_P156687,A_32_P87697,A_23_P125423,A_23_P71037,A_23_P214444,A_23_P92499,A_23_P119526,A_24_P50245
GOTERM_BP_FAT	GO:0034508~centromere complex assembly	3	0.612245	0.00939695	A_23_P253524,A_23_P12816,A_32_P200934,A_23_P78152
GOTERM_BP_FAT	GO:0000122~negative regulation of transcription from RNA polymerase II promoter	15	3.06122	0.00972942	A_23_P216667,A_23_P348737,A_23_P404162,A_32_P83845,A_23_P259741,A_32_P160883,A_23_P216845,A_23_P428129,A_23_P118266,A_23_P252306,A_23_P254790,A_23_P423197,A_24_P378019,A_23_P80032,A_24_P391431,A_23_P143143,A_23_P216664
GOTERM_BP_FAT	GO:0045087~innate immune response	10	2.04082	0.00985672	A_23_P84344,A_23_P92499,A_23_P114740,A_23_P200160,A_23_P29939,A_23_P2492,A_24_P11506,A_24_P53215,A_23_P156687,A_23_P125423,A_24_P331727,A_23_P56898
INTERPRO	IPR013091:EGF calcium-binding	7	1.42857	0.00997387	A_23_P5342,A_23_P124837,A_24_P926960,A_23_P163087,A_23_P60387,A_24_P298360,A_23_P125423
GOTERM_BP_FAT	GO:0008283~cell proliferation	21	4.28571	0.0101047	A_23_P119202,A_23_P12816,A_23_P502142,A_23_P99452,A_23_P124837,A_24_P397107,A_32_P200934,A_24_P346855,A_23_P100660,A_23_P139500,A_23_P11372,A_23_P134835,A_23_P44724,A_23_P89249,A_32_P186474,A_23_P216845,A_24_P256764,A_23_P423197,A_23_P80902,A_23_P257871,A_24_P298420,A_23_P80032,A_24_P34168,A_23_P164081
GOTERM_BP_FAT	GO:0009967~positive regulation of signal transduction	16	3.26531	0.0102336	A_24_P148499,A_24_P366033,A_23_P123608,A_32_P160883,A_23_P89249,A_24_P331727,A_23_P428129,A_23_P121253,A_23_P71037,A_24_P91566,A_23_P83134,A_23_P162425,A_23_P145024,A_24_P56388,A_23_P29237,A_23_P55873
GOTERM_BP_FAT	GO:0033043~regulation of organelle organization	13	2.65306	0.0112008	A_23_P253524,A_23_P340909,A_24_P913227,A_23_P207400,A_23_P203023,A_32_P141437,A_23_P29939,A_23_P389281,A_23_P23206,A_32_P55860,A_24_P912925,A_24_P298420,A_24_P344961
INTERPRO	IPR018097:EGF-like calcium-binding, conserved site	8	1.63265	0.0112751	A_23_P5342,A_23_P124837,A_24_P926960,A_23_P163087,A_23_P2492,A_23_P60387,A_24_P298360,A_23_P125423
INTERPRO	IPR001881:EGF-like calcium-binding	8	1.63265	0.0112751	A_23_P5342,A_23_P124837,A_24_P926960,A_23_P163087,A_23_P2492,A_23_P60387,A_24_P298360,A_23_P125423
GOTERM_BP_FAT	GO:0006575~cellular amino acid derivative metabolic process	11	2.2449	0.0113892	A_23_P134176,A_24_P243347,A_23_P11372,A_23_P29939,A_24_P11506,A_24_P77082,A_23_P56898,A_23_P120809,A_24_P178175,A_23_P19020,A_24_P67375,A_23_P200838,A_23_P214411
GOTERM_BP_FAT	GO:0048545~response to steroid hormone stimulus	12	2.44898	0.011622	A_24_P278747,A_24_P91566,A_23_P99452,A_23_P71037,A_23_P70849,A_23_P207400,A_23_P423197,A_23_P8913,A_23_P89431,A_23_P58321,A_23_P89249,A_23_P19894
GOTERM_BP_FAT	GO:0008284~positive regulation of cell proliferation	20	4.08163	0.0117189	A_24_P278747,A_23_P303087,A_23_P89431,A_24_P55496,A_23_P58321,A_23_P88630,A_23_P123608,A_32_P89755,A_23_P48886,A_23_P60387,A_23_P89249,A_24_P923612,A_23_P71037,A_23_P83134,A_24_P105933,A_32_P471485,A_24_P870620,A_23_P145024,A_23_P145134,A_24_P56388,A_23_P52410,A_23_P143143
GOTERM_BP_FAT	GO:0048858~cell projection morphogenesis	14	2.85714	0.0117207	A_23_P11372,A_23_P32165,A_23_P123608,A_23_P60387,A_23_P89249,A_23_P106405,A_24_P91566,A_23_P83134,A_24_P256764,A_23_P423197,A_23_P41992,A_23_P429950,A_24_P34168,A_32_P528311,A_23_P164081,A_23_P10701
GOTERM_BP_FAT	GO:0045892~negative regulation of transcription, DNA-dependent	18	3.67347	0.0117463	A_23_P12816,A_32_P200934,A_23_P348737,A_23_P216667,A_23_P404162,A_23_P142872,A_32_P83845,A_23_P259741,A_32_P160883,A_23_P143016,A_23_P216845,A_23_P428129,A_23_P118266,A_23_P252306,A_23_P254790,A_23_P423197,A_24_P378019,A_23_P80032,A_24_P391431,A_23_P143143,A_23_P216664
GOTERM_BP_FAT	GO:0000902~cell morphogenesis	18	3.67347	0.0117463	A_23_P11372,A_24_P366033,A_23_P32165,A_23_P123608,A_23_P60387,A_23_P89249,A_23_P106405,A_24_P91566,A_23_P83134,A_23_P130266,A_24_P256764,A_23_P423197,A_23_P257871,A_23_P41992,A_24_P56388,A_23_P429950,A_24_P34168,A_32_P528311,A_23_P164081,A_23_P10701
GOTERM_BP_FAT	GO:0001889~liver development	6	1.22449	0.011838	A_24_P278747,A_23_P423197,A_24_P227230,A_23_P134176,A_23_P60387,A_23_P89249
INTERPRO	IPR000152:EGF-type aspartate/asparagine hydroxylation conserved site	8	1.63265	0.0118946	A_23_P5342,A_23_P124837,A_24_P926960,A_23_P163087,A_23_P2492,A_23_P60387,A_24_P298360,A_23_P125423
BIOCARTA	h_atrbrcaPathway:Role of BRCA1, BRCA2 and ATR in Cancer Susceptibility	5	1.02041	0.0119196	A_23_P99452,A_23_P207400,A_23_P206441,A_23_P88731,A_23_P116123
GOTERM_CC_FAT	GO:0042825~TAP complex	3	0.612245	0.0124377	A_23_P214444,A_24_P50245,A_32_P87697
GOTERM_BP_FAT	GO:0008360~regulation of cell shape	6	1.22449	0.0127762	A_23_P502142,A_24_P256764,A_23_P329573,A_24_P942492,A_24_P34168,A_23_P164081,A_24_P409042,A_23_P209636
GOTERM_BP_FAT	GO:0043009~chordate embryonic development	17	3.46939	0.0127943	A_23_P99452,A_32_P77343,A_23_P207400,A_24_P148499,A_24_P55496,A_23_P48886,A_23_P64489,A_24_P912925,A_23_P83134,A_24_P256764,A_23_P411296,A_23_P78209,A_23_P111531,A_23_P257871,A_24_P344961,A_24_P56388,A_24_P34168,A_23_P206359,A_23_P164081
GOTERM_BP_FAT	GO:0051323~metaphase	3	0.612245	0.0129314	A_23_P253524,A_23_P8241,A_23_P375
SP_PIR_KEYWORDS	DNA damage	12	2.44898	0.0130231	A_23_P99452,A_23_P82738,A_32_P77343,A_23_P207400,A_24_P113144,A_23_P10385,A_23_P206441,A_23_P5611,A_23_P88731,A_23_P1292,A_23_P121222,A_23_P116123
INTERPRO	IPR017441:Protein kinase, ATP binding site	21	4.28571	0.0130421	A_23_P502142,A_23_P205646,A_23_P138507,A_23_P251173,A_32_P180741,A_32_P203219,A_24_P110983,A_23_P123608,A_23_P424,A_23_P89249,A_23_P61633,A_23_P116123,A_24_P258051,A_24_P912925,A_24_P62708,A_24_P59278,A_23_P333705,A_24_P179585,A_24_P76666,A_23_P252163,A_23_P94422,A_23_P202199,A_23_P142310,A_24_P237601
GOTERM_BP_FAT	GO:0050778~positive regulation of immune response	10	2.04082	0.0133366	A_23_P502142,A_24_P227230,A_23_P214444,A_23_P92499,A_23_P114740,A_24_P50245,A_23_P200160,A_23_P2492,A_23_P156687,A_32_P87697,A_23_P125423
GOTERM_BP_FAT	GO:0000070~mitotic sister chromatid segregation	5	1.02041	0.01364	A_23_P253524,A_23_P155815,A_24_P913227,A_23_P63789,A_23_P252740
GOTERM_BP_FAT	GO:0051253~negative regulation of RNA metabolic process	18	3.67347	0.0136574	A_23_P12816,A_32_P200934,A_23_P348737,A_23_P216667,A_23_P404162,A_23_P142872,A_32_P83845,A_23_P259741,A_32_P160883,A_23_P143016,A_23_P216845,A_23_P428129,A_23_P118266,A_23_P252306,A_23_P254790,A_23_P423197,A_24_P378019,A_23_P80032,A_24_P391431,A_23_P143143,A_23_P216664
GOTERM_BP_FAT	GO:0007126~meiosis	8	1.63265	0.0137487	A_23_P99452,A_23_P82738,A_32_P77343,A_23_P8241,A_24_P346855,A_23_P206441,A_23_P88731,A_23_P116123
GOTERM_BP_FAT	GO:0051327~M phase of meiotic cell cycle	8	1.63265	0.0137487	A_23_P99452,A_23_P82738,A_32_P77343,A_23_P8241,A_24_P346855,A_23_P206441,A_23_P88731,A_23_P116123
SP_PIR_KEYWORDS	centromere	5	1.02041	0.0138668	A_23_P355075,A_23_P253524,A_24_P419132,A_23_P375,A_23_P70328
GOTERM_BP_FAT	GO:0009792~embryonic development ending in birth or egg hatching	17	3.46939	0.0142446	A_23_P99452,A_32_P77343,A_23_P207400,A_24_P148499,A_24_P55496,A_23_P48886,A_23_P64489,A_24_P912925,A_23_P83134,A_24_P256764,A_23_P411296,A_23_P78209,A_23_P111531,A_23_P257871,A_24_P344961,A_24_P56388,A_24_P34168,A_23_P206359,A_23_P164081
KEGG_PATHWAY	hsa04914:Progesterone-mediated oocyte maturation	8	1.63265	0.0143351	A_24_P913227,A_24_P397107,A_24_P62708,A_23_P138507,A_24_P110983,A_23_P58321,A_23_P23206,A_24_P71244
GOTERM_BP_FAT	GO:0000819~sister chromatid segregation	5	1.02041	0.0149882	A_23_P253524,A_23_P155815,A_24_P913227,A_23_P63789,A_23_P252740
GOTERM_BP_FAT	GO:0030595~leukocyte chemotaxis	5	1.02041	0.0149882	A_23_P71037,A_23_P329573,A_23_P89431,A_24_P183150,A_23_P23048
SP_PIR_KEYWORDS	cytoskeleton	26	5.30612	0.0151512	A_23_P253524,A_23_P8241,A_23_P329573,A_23_P375,A_23_P424,A_23_P23048,A_32_P186474,A_23_P110764,A_23_P116123,A_24_P912925,A_23_P130266,A_23_P145134,A_23_P42575,A_23_P254091,A_23_P434809,A_23_P340909,A_24_P255524,A_23_P56505,A_23_P203023,A_23_P136817,A_23_P209636,A_32_P55860,A_23_P70849,A_24_P179585,A_23_P80902,A_23_P5611,A_23_P135273,A_24_P409042
GOTERM_BP_FAT	GO:0009314~response to radiation	12	2.44898	0.0152154	A_23_P99452,A_23_P82738,A_32_P77343,A_23_P207400,A_23_P134176,A_23_P89431,A_23_P88630,A_32_P160883,A_23_P119015,A_23_P74391,A_23_P64489,A_23_P1292
GOTERM_BP_FAT	GO:0051321~meiotic cell cycle	8	1.63265	0.0152317	A_23_P99452,A_23_P82738,A_32_P77343,A_23_P8241,A_24_P346855,A_23_P206441,A_23_P88731,A_23_P116123
GOTERM_BP_FAT	GO:0009628~response to abiotic stimulus	18	3.67347	0.0155262	A_23_P82738,A_23_P502142,A_23_P99452,A_32_P77343,A_23_P207400,A_23_P134176,A_23_P89431,A_23_P88630,A_32_P160883,A_23_P64489,A_24_P77082,A_23_P74391,A_23_P1292,A_23_P70849,A_23_P8913,A_23_P145024,A_23_P119015,A_24_P393958,A_23_P200838
GOTERM_BP_FAT	GO:0030030~cell projection organization	18	3.67347	0.0155262	A_23_P203023,A_23_P11372,A_23_P32165,A_23_P123608,A_32_P160883,A_23_P60387,A_23_P89249,A_23_P106405,A_24_P91566,A_23_P71037,A_23_P83134,A_24_P256764,A_23_P423197,A_23_P41992,A_23_P429950,A_24_P34168,A_23_P206359,A_32_P528311,A_23_P164081,A_23_P10701
INTERPRO	IPR002290:Serine/threonine protein kinase	14	2.85714	0.0156465	A_23_P205646,A_23_P138507,A_32_P203219,A_24_P110983,A_23_P424,A_23_P116123,A_24_P912925,A_24_P62708,A_23_P333705,A_24_P179585,A_24_P76666,A_23_P252163,A_23_P94422,A_23_P202199,A_23_P142310,A_24_P237601
GOTERM_BP_FAT	GO:0050865~regulation of cell activation	11	2.2449	0.0160069	A_23_P71037,A_23_P70849,A_23_P119526,A_24_P50245,A_23_P88630,A_23_P29939,A_23_P123608,A_24_P53215,A_23_P89249,A_23_P356494,A_23_P347070
UP_SEQ_FEATURE	sequence variant	319	65.102	0.0163169	A_24_P372643,A_32_P89755,A_24_P124624,A_23_P23048,A_23_P53856,A_32_P20573,A_23_P92499,A_32_P140823,A_23_P325040,A_23_P145134,A_23_P53541,A_23_P52410,A_23_P155815,A_23_P100660,A_32_P180741,A_23_P56505,A_32_P33263,A_24_P148499,A_23_P11372,A_32_P92505,A_23_P30655,A_24_P333326,A_24_P287129,A_23_P8913,A_23_P145024,A_24_P110564,A_23_P68486,A_23_P257457,A_24_P56388,A_23_P500400,A_23_P253524,A_23_P27279,…
GOTERM_BP_FAT	GO:0032990~cell part morphogenesis	14	2.85714	0.0163367	A_23_P11372,A_23_P32165,A_23_P123608,A_23_P60387,A_23_P89249,A_23_P106405,A_24_P91566,A_23_P83134,A_24_P256764,A_23_P423197,A_23_P41992,A_23_P429950,A_24_P34168,A_32_P528311,A_23_P164081,A_23_P10701
GOTERM_BP_FAT	GO:0006281~DNA repair	15	3.06122	0.0164581	A_23_P82738,A_23_P99452,A_32_P77343,A_23_P207400,A_23_P134176,A_23_P206441,A_23_P88630,A_23_P88731,A_23_P1292,A_23_P116123,A_23_P121222,A_23_P163099,A_23_P218827,A_23_P333998,A_23_P18196,A_23_P202199
GOTERM_BP_FAT	GO:0045597~positive regulation of cell differentiation	13	2.65306	0.0165322	A_32_P77343,A_23_P100660,A_23_P123608,A_23_P60387,A_23_P118266,A_23_P71037,A_24_P91566,A_23_P8913,A_23_P111531,A_23_P119526,A_24_P50245,A_24_P56388,A_23_P143143
GOTERM_BP_FAT	GO:0006959~humoral immune response	7	1.42857	0.0166271	A_23_P71037,A_23_P89431,A_23_P114740,A_23_P200160,A_23_P217899,A_23_P2492,A_23_P156687,A_23_P125423
GOTERM_BP_FAT	GO:0019886~antigen processing and presentation of exogenous peptide antigen via MHC class II	3	0.612245	0.0169484	A_23_P153745,A_24_P50245,A_32_P87697
GOTERM_BP_FAT	GO:0002495~antigen processing and presentation of peptide antigen via MHC class II	3	0.612245	0.0169484	A_23_P153745,A_24_P50245,A_32_P87697
KEGG_PATHWAY	hsa04514:Cell adhesion molecules (CAMs)	10	2.04082	0.0173634	A_23_P427014,A_24_P165949,A_23_P408353,A_24_P227230,A_23_P329573,A_23_P56505,A_24_P50245,A_23_P206359,A_32_P87697,A_24_P343233
GOTERM_CC_FAT	GO:0046658~anchored to plasma membrane	4	0.816327	0.0175315	A_23_P83134,A_23_P53176,A_23_P58796,A_32_P528311
GOTERM_BP_FAT	GO:0042770~DNA damage response, signal transduction	7	1.42857	0.017596	A_23_P99452,A_23_P207400,A_23_P138507,A_23_P88630,A_23_P58321,A_23_P1292,A_23_P116123
SMART	SM00179:EGF_CA	8	1.63265	0.0178264	A_23_P5342,A_23_P124837,A_24_P926960,A_23_P163087,A_23_P2492,A_23_P60387,A_24_P298360,A_23_P125423
GOTERM_BP_FAT	GO:0060326~cell chemotaxis	5	1.02041	0.0179297	A_23_P71037,A_23_P329573,A_23_P89431,A_24_P183150,A_23_P23048
GOTERM_BP_FAT	GO:0043933~macromolecular complex subunit organization	29	5.91837	0.0179771	A_23_P12816,A_23_P253524,A_23_P96827,A_24_P935839,A_23_P8241,A_23_P134176,A_23_P206441,A_23_P78152,A_23_P88630,A_23_P88731,A_23_P107087,A_23_P250136,A_23_P130266,A_23_P214444,A_24_P50245,A_24_P225616,A_23_P206359,A_23_P103981,A_24_P234196,A_24_P398323,A_23_P309381,A_32_P200934,A_23_P11372,A_24_P148499,A_23_P136817,A_23_P203498,A_23_P98350,A_23_P253963,A_23_P254790,A_24_P378019,A_24_P298420,A_23_P…
GOTERM_BP_FAT	GO:0051100~negative regulation of binding	6	1.22449	0.0182234	A_23_P84344,A_23_P145024,A_23_P123608,A_23_P143143,A_23_P252306,A_24_P923612
GOTERM_BP_FAT	GO:0051098~regulation of binding	10	2.04082	0.0183464	A_23_P84344,A_23_P71037,A_24_P255524,A_23_P92499,A_23_P145024,A_23_P88630,A_23_P123608,A_23_P42575,A_23_P143143,A_23_P252306,A_24_P923612
KEGG_PATHWAY	hsa05200:Pathways in cancer	18	3.67347	0.0187422	A_23_P99452,A_23_P142872,A_24_P148499,A_24_P110983,A_23_P88731,A_23_P98350,A_23_P89249,A_23_P11787,A_23_P71037,A_23_P382607,A_23_P423197,A_23_P376599,A_23_P111531,A_24_P108401,A_23_P80032,A_24_P56388,A_23_P206359,A_23_P252163,A_24_P71244
GOTERM_BP_FAT	GO:0043627~response to estrogen stimulus	8	1.63265	0.019431	A_24_P278747,A_24_P91566,A_23_P99452,A_23_P70849,A_23_P207400,A_23_P8913,A_23_P58321,A_23_P19894
GOTERM_BP_FAT	GO:0006953~acute-phase response	5	1.02041	0.0195256	A_23_P84344,A_23_P71037,A_23_P96827,A_23_P411296,A_23_P87238
INTERPRO	IPR000719:Protein kinase, core	21	4.28571	0.0200629	A_23_P502142,A_23_P205646,A_23_P138507,A_23_P251173,A_32_P180741,A_32_P203219,A_24_P110983,A_23_P123608,A_23_P424,A_23_P89249,A_23_P61633,A_23_P116123,A_24_P258051,A_24_P912925,A_24_P62708,A_24_P59278,A_23_P333705,A_24_P179585,A_24_P76666,A_23_P252163,A_23_P94422,A_23_P202199,A_23_P142310,A_24_P237601
GOTERM_MF_FAT	GO:0003841~1-acylglycerol-3-phosphate O-acyltransferase activity	3	0.612245	0.020137	A_24_P29876,A_32_P92505,A_23_P370635
SP_PIR_KEYWORDS	ubl conjugation	24	4.89796	0.0203063	A_23_P253524,A_24_P397107,A_24_P935839,A_23_P164089,A_23_P404162,A_23_P375,A_23_P259741,A_23_P29939,A_23_P116123,A_24_P912925,A_23_P250136,A_23_P423197,A_23_P411296,A_24_P412088,A_23_P78209,A_23_P103981,A_23_P150286,A_23_P309381,A_23_P138507,A_23_P203498,A_23_P408353,A_23_P19020,A_23_P145024,A_23_P106127,A_24_P214841,A_24_P56388
KEGG_PATHWAY	hsa05212:Pancreatic cancer	7	1.42857	0.0205314	A_23_P99452,A_23_P376599,A_24_P110983,A_23_P80032,A_23_P88731,A_23_P89249,A_24_P71244
GOTERM_BP_FAT	GO:0012502~induction of programmed cell death	16	3.26531	0.0205593	A_23_P119202,A_23_P99452,A_24_P935839,A_23_P207400,A_24_P227230,A_24_P148499,A_24_P366033,A_23_P123608,A_24_P53215,A_23_P17663,A_23_P35912,A_23_P1292,A_23_P121253,A_23_P250136,A_23_P411296,A_23_P92499,A_23_P252163
GOTERM_CC_FAT	GO:0000940~outer kinetochore of condensed chromosome	3	0.612245	0.0206175	A_23_P253524,A_32_P55860,A_23_P340909
GOTERM_CC_FAT	GO:0042824~MHC class I peptide loading complex	3	0.612245	0.0206175	A_23_P214444,A_24_P50245,A_32_P87697
GOTERM_BP_FAT	GO:0019882~antigen processing and presentation	7	1.42857	0.0207338	A_23_P408353,A_23_P214444,A_23_P119526,A_23_P153745,A_24_P50245,A_32_P87697,A_24_P343233
GOTERM_BP_FAT	GO:0043271~negative regulation of ion transport	4	0.816327	0.0208763	A_23_P27279,A_23_P70849,A_23_P145024,A_32_P160883
GOTERM_BP_FAT	GO:0043122~regulation of I-kappaB kinase/NF-kappaB cascade	8	1.63265	0.0213176	A_23_P121253,A_24_P148499,A_23_P162425,A_24_P366033,A_23_P29237,A_23_P55873,A_24_P157926,A_24_P331727
GOTERM_BP_FAT	GO:0007411~axon guidance	8	1.63265	0.0213176	A_24_P91566,A_23_P83134,A_24_P256764,A_23_P41992,A_23_P32165,A_23_P429950,A_24_P34168,A_23_P164081,A_23_P89249,A_23_P10701
GOTERM_BP_FAT	GO:0033205~cytokinesis during cell cycle	3	0.612245	0.0214209	A_23_P99452,A_24_P256764,A_24_P34168,A_23_P164081,A_32_P186474
GOTERM_BP_FAT	GO:0048514~blood vessel morphogenesis	12	2.44898	0.0219358	A_23_P421423,A_23_P70849,A_32_P83845,A_23_P56505,A_24_P148499,A_24_P344961,A_24_P56388,A_23_P326160,A_23_P82868,A_23_P60387,A_23_P67453,A_23_P252306
GOTERM_BP_FAT	GO:0031399~regulation of protein modification process	15	3.06122	0.0220257	A_24_P278747,A_24_P913227,A_23_P205646,A_23_P207400,A_23_P8241,A_23_P138507,A_23_P329573,A_32_P180741,A_32_P203219,A_23_P29939,A_23_P123608,A_23_P1292,A_23_P61633,A_24_P124349,A_23_P71037,A_24_P91566,A_23_P150286
INTERPRO	IPR017442:Serine/threonine protein kinase-related	17	3.46939	0.0222475	A_23_P205646,A_23_P138507,A_23_P251173,A_32_P203219,A_24_P110983,A_23_P424,A_23_P116123,A_24_P258051,A_24_P912925,A_24_P62708,A_24_P59278,A_23_P333705,A_24_P179585,A_24_P76666,A_23_P252163,A_23_P94422,A_23_P202199,A_23_P142310,A_24_P237601
GOTERM_BP_FAT	GO:0010629~negative regulation of gene expression	22	4.4898	0.0224312	A_23_P12816,A_23_P207400,A_23_P348737,A_23_P404162,A_32_P83845,A_23_P259741,A_23_P143016,A_23_P216845,A_23_P118266,A_23_P423197,A_23_P111531,A_23_P216667,A_32_P200934,A_23_P142872,A_32_P160883,A_23_P428129,A_23_P252306,A_23_P254790,A_23_P118894,A_24_P378019,A_23_P121405,A_23_P80032,A_24_P391431,A_23_P143143,A_23_P216664
SP_PIR_KEYWORDS	inflammation	4	0.816327	0.022872	A_23_P434809,A_23_P89431,A_24_P257416,A_23_P23048
GOTERM_BP_FAT	GO:0070507~regulation of microtubule cytoskeleton organization	5	1.02041	0.0229735	A_24_P912925,A_23_P253524,A_32_P55860,A_23_P340909,A_23_P207400
GOTERM_BP_FAT	GO:0002252~immune effector process	9	1.83673	0.0235016	A_23_P71037,A_24_P227230,A_23_P114740,A_24_P50245,A_23_P200160,A_23_P2492,A_24_P53215,A_23_P156687,A_32_P87697,A_23_P125423
GOTERM_BP_FAT	GO:0006508~proteolysis	39	7.95918	0.0241703	A_23_P27279,A_24_P913227,A_23_P207400,A_23_P164089,A_23_P8241,A_23_P114740,A_23_P46141,A_23_P133216,A_23_P2492,A_23_P48886,A_24_P124624,A_23_P35912,A_23_P121222,A_24_P346604,A_32_P155506,A_32_P198731,A_23_P40989,A_24_P13533,A_23_P150286,A_23_P82868,A_23_P21207,A_23_P138507,A_23_P81898,A_23_P152548,A_23_P18751,A_24_P148499,A_23_P200160,A_32_P160883,A_23_P121637,A_23_P156687,A_23_P169278,A_24_P9465…
GOTERM_BP_FAT	GO:0002443~leukocyte mediated immunity	7	1.42857	0.0242307	A_23_P71037,A_24_P227230,A_24_P50245,A_23_P2492,A_24_P53215,A_32_P87697,A_23_P125423
GOTERM_BP_FAT	GO:0007507~heart development	12	2.44898	0.0244108	A_23_P134176,A_23_P404162,A_23_P56505,A_24_P148499,A_23_P60387,A_23_P89249,A_23_P67453,A_23_P252306,A_23_P423197,A_24_P256764,A_23_P111531,A_24_P34168,A_23_P164081,A_23_P143143
GOTERM_MF_FAT	GO:0043015~gamma-tubulin binding	3	0.612245	0.0247585	A_23_P99452,A_32_P186474,A_23_P106405
GOTERM_BP_FAT	GO:0008585~female gonad development	6	1.22449	0.0250163	A_24_P278747,A_23_P99452,A_23_P382607,A_23_P70849,A_24_P419132,A_23_P206441,A_23_P11787
GOTERM_BP_FAT	GO:0001764~neuron migration	6	1.22449	0.0250163	A_23_P502142,A_24_P256764,A_23_P348737,A_23_P41992,A_24_P34168,A_23_P164081,A_23_P106405,A_23_P10701
GOTERM_BP_FAT	GO:0006468~protein amino acid phosphorylation	27	5.5102	0.0254725	A_23_P89431,A_23_P251173,A_24_P110983,A_23_P123608,A_23_P48886,A_23_P424,A_23_P116123,A_23_P122127,A_24_P912925,A_24_P62708,A_23_P252163,A_23_P94422,A_23_P502142,A_23_P205646,A_23_P138507,A_32_P180741,A_32_P203219,A_23_P89249,A_23_P1292,A_23_P61633,A_24_P258051,A_24_P91566,A_24_P59278,A_23_P333705,A_24_P179585,A_24_P76666,A_23_P202199,A_23_P142310,A_24_P237601,A_24_P71244
GOTERM_BP_FAT	GO:0048589~developmental growth	7	1.42857	0.0254789	A_23_P99452,A_23_P83134,A_23_P111531,A_23_P60387,A_23_P356494,A_23_P106405,A_23_P169137
GOTERM_MF_FAT	GO:0032553~ribonucleotide binding	60	12.2449	0.0257072	A_23_P12816,A_32_P141437,A_24_P110983,A_23_P424,A_24_P62708,A_24_P346604,A_32_P155506,A_23_P214444,A_23_P252163,A_23_P94422,A_23_P164081,A_23_P53541,A_23_P19115,A_23_P205646,A_23_P138507,A_32_P180741,A_32_P203219,A_32_P87697,A_23_P1292,A_24_P258051,A_23_P216068,A_24_P287129,A_24_P256764,A_23_P118894,A_23_P80902,A_23_P129925,A_24_P76666,A_23_P135273,A_24_P237601,A_23_P500400,A_23_P253524,A_23_P827…
GOTERM_MF_FAT	GO:0032555~purine ribonucleotide binding	60	12.2449	0.0257072	A_23_P12816,A_32_P141437,A_24_P110983,A_23_P424,A_24_P62708,A_24_P346604,A_32_P155506,A_23_P214444,A_23_P252163,A_23_P94422,A_23_P164081,A_23_P53541,A_23_P19115,A_23_P205646,A_23_P138507,A_32_P180741,A_32_P203219,A_32_P87697,A_23_P1292,A_24_P258051,A_23_P216068,A_24_P287129,A_24_P256764,A_23_P118894,A_23_P80902,A_23_P129925,A_24_P76666,A_23_P135273,A_24_P237601,A_23_P500400,A_23_P253524,A_23_P827…
GOTERM_MF_FAT	GO:0008022~protein C-terminus binding	9	1.83673	0.0258584	A_24_P227230,A_24_P346855,A_23_P1461,A_23_P257871,A_23_P88731,A_23_P89249,A_32_P186474,A_23_P106405,A_23_P1292
UP_SEQ_FEATURE	repeat:ANK 6	7	1.42857	0.0261669	A_24_P306034,A_32_P16975,A_23_P19020,A_23_P412577,A_23_P252163,A_23_P125643,A_23_P30655
GOTERM_BP_FAT	GO:0031103~axon regeneration	3	0.612245	0.0263224	A_23_P423197,A_23_P123608,A_32_P528311
GOTERM_BP_FAT	GO:0008285~negative regulation of cell proliferation	17	3.46939	0.0265203	A_23_P99452,A_23_P134176,A_23_P251173,A_23_P123608,A_23_P89249,A_23_P106405,A_23_P428129,A_23_P116123,A_24_P923612,A_23_P71037,A_24_P91566,A_23_P83134,A_23_P70849,A_23_P423197,A_23_P111531,A_23_P153745,A_23_P357794
SP_PIR_KEYWORDS	chromosomal protein	9	1.83673	0.0273944	A_23_P355075,A_23_P254733,A_23_P309381,A_24_P419132,A_23_P375,A_23_P5611,A_23_P325040,A_23_P103981,A_24_P944616,A_23_P70328
SP_PIR_KEYWORDS	serine/threonine-protein kinase	17	3.46939	0.0274275	A_23_P205646,A_23_P138507,A_23_P251173,A_32_P203219,A_24_P110983,A_23_P424,A_23_P116123,A_24_P258051,A_24_P912925,A_24_P62708,A_24_P59278,A_23_P333705,A_24_P179585,A_24_P76666,A_23_P252163,A_23_P94422,A_23_P202199,A_23_P142310,A_24_P237601
BBID	1.RBphosphoE2F	4	0.816327	0.0274872	A_23_P138507,A_23_P80032,A_23_P428129,A_24_P320284
SP_PIR_KEYWORDS	ubl conjugation pathway	21	4.28571	0.0281066	A_23_P27279,A_24_P913227,A_23_P207400,A_23_P8241,A_23_P21207,A_23_P164089,A_23_P81898,A_23_P203498,A_32_P160883,A_24_P94651,A_23_P121222,A_24_P346604,A_32_P155506,A_23_P10385,A_23_P40989,A_32_P198731,A_24_P13533,A_23_P357794,A_23_P125643,A_23_P57089,A_24_P157926
GOTERM_MF_FAT	GO:0017076~purine nucleotide binding	62	12.6531	0.0282574	A_23_P12816,A_32_P141437,A_24_P110983,A_23_P424,A_24_P62708,A_24_P346604,A_32_P155506,A_23_P214444,A_23_P252163,A_23_P94422,A_23_P164081,A_23_P53541,A_23_P19115,A_23_P205646,A_23_P138507,A_32_P180741,A_32_P203219,A_32_P87697,A_23_P1292,A_24_P258051,A_23_P216068,A_24_P287129,A_24_P256764,A_23_P118894,A_23_P80902,A_23_P129925,A_24_P76666,A_23_P135273,A_24_P237601,A_23_P200838,A_23_P500400,A_23_P827…
KEGG_PATHWAY	hsa05332:Graft-versus-host disease	5	1.02041	0.0286326	A_23_P71037,A_23_P408353,A_24_P50245,A_32_P87697,A_24_P343233
SP_PIR_KEYWORDS	beta-hydroxyasparagine	3	0.612245	0.0287672	A_23_P124837,A_23_P2492,A_23_P125423
SP_PIR_KEYWORDS	lipoprotein	25	5.10204	0.0288952	A_23_P253524,A_23_P124837,A_23_P164089,A_23_P408285,A_23_P83134,A_24_P62708,A_24_P52111,A_24_P36898,A_24_P323148,A_23_P5342,A_23_P502142,A_23_P171296,A_23_P53176,A_23_P74391,A_24_P331727,A_24_P330234,A_23_P70849,A_23_P58796,A_24_P942492,A_23_P145024,A_23_P41992,A_32_P528311,A_24_P409042,A_23_P347070,A_32_P101031
GOTERM_BP_FAT	GO:0045766~positive regulation of angiogenesis	4	0.816327	0.0289552	A_23_P70849,A_23_P404162,A_24_P344961,A_24_P56388
SP_PIR_KEYWORDS	polymorphism	306	62.449	0.028965	A_24_P372643,A_32_P89755,A_24_P124624,A_23_P23048,A_23_P53856,A_32_P20573,A_23_P92499,A_32_P140823,A_23_P325040,A_23_P145134,A_23_P53541,A_23_P52410,A_23_P155815,A_23_P100660,A_32_P180741,A_23_P56505,A_24_P148499,A_32_P33263,A_32_P92505,A_23_P30655,A_24_P333326,A_24_P287129,A_23_P8913,A_23_P145024,A_24_P110564,A_23_P68486,A_23_P257457,A_24_P56388,A_23_P500400,A_23_P253524,A_23_P27279,A_32_P77343,…
SMART	SM00220:S_TKc	14	2.85714	0.0299541	A_23_P205646,A_23_P138507,A_32_P203219,A_24_P110983,A_23_P424,A_23_P116123,A_24_P912925,A_24_P62708,A_23_P333705,A_24_P179585,A_24_P76666,A_23_P252163,A_23_P94422,A_23_P202199,A_23_P142310,A_24_P237601
GOTERM_BP_FAT	GO:0006790~sulfur metabolic process	8	1.63265	0.0301337	A_23_P120809,A_23_P134176,A_24_P178175,A_24_P242357,A_24_P243347,A_24_P67375,A_23_P134835,A_23_P214411
GOTERM_BP_FAT	GO:0032989~cellular component morphogenesis	18	3.67347	0.0302246	A_23_P11372,A_24_P366033,A_23_P32165,A_23_P123608,A_23_P60387,A_23_P89249,A_23_P106405,A_24_P91566,A_23_P83134,A_23_P130266,A_24_P256764,A_23_P423197,A_23_P257871,A_23_P41992,A_24_P56388,A_23_P429950,A_24_P34168,A_32_P528311,A_23_P164081,A_23_P10701
INTERPRO	IPR002067:Mitochondrial carrier protein	4	0.816327	0.030462	A_23_P423891,A_23_P432626,A_23_P136504,A_23_P82334
GOTERM_BP_FAT	GO:0051186~cofactor metabolic process	11	2.2449	0.0310273	A_23_P134176,A_23_P67042,A_23_P53176,A_24_P11506,A_24_P77082,A_24_P152649,A_23_P56898,A_23_P62659,A_23_P120809,A_24_P178175,A_23_P324278,A_23_P200838,A_23_P14515,A_23_P214411
SP_PIR_KEYWORDS	chemotaxis	6	1.22449	0.0323556	A_23_P434809,A_23_P89431,A_24_P257416,A_24_P183150,A_23_P391980,A_23_P23048
GOTERM_BP_FAT	GO:0046660~female sex differentiation	6	1.22449	0.0332509	A_24_P278747,A_23_P99452,A_23_P382607,A_23_P70849,A_24_P419132,A_23_P206441,A_23_P11787
GOTERM_BP_FAT	GO:0046545~development of primary female sexual characteristics	6	1.22449	0.0332509	A_24_P278747,A_23_P99452,A_23_P382607,A_23_P70849,A_24_P419132,A_23_P206441,A_23_P11787
GOTERM_CC_FAT	GO:0031981~nuclear lumen	49	10	0.033263	A_23_P99452,A_24_P397107,A_24_P913227,A_23_P207400,A_23_P8241,A_23_P146497,A_23_P404162,A_23_P58321,A_23_P23048,A_23_P107087,A_24_P412088,A_23_P217899,A_23_P53541,A_23_P25873,A_23_P138507,A_24_P148499,A_23_P337923,A_23_P30655,A_23_P1292,A_23_P254790,A_23_P145024,A_24_P76666,A_23_P121405,A_24_P56388,A_24_P237601,A_24_P346855,A_23_P375,A_23_P88630,A_23_P254612,A_23_P88731,A_23_P123608,A_23_P252740,…
UP_SEQ_FEATURE	domain:BRCT 2	3	0.612245	0.0339669	A_23_P207400,A_23_P254612,A_24_P366033
UP_SEQ_FEATURE	domain:BRCT 1	3	0.612245	0.0339669	A_23_P207400,A_23_P254612,A_24_P366033
GOTERM_BP_FAT	GO:0030163~protein catabolic process	25	5.10204	0.0340399	A_23_P27279,A_24_P913227,A_23_P8241,A_23_P164089,A_23_P207400,A_23_P48886,A_23_P121222,A_24_P346604,A_32_P155506,A_32_P198731,A_23_P40989,A_24_P13533,A_23_P150286,A_23_P21207,A_23_P81898,A_23_P138507,A_24_P148499,A_32_P160883,A_24_P94651,A_23_P62659,A_23_P118894,A_23_P10385,A_23_P357794,A_23_P125643,A_24_P157926
GOTERM_BP_FAT	GO:0002449~lymphocyte mediated immunity	6	1.22449	0.0350773	A_24_P227230,A_24_P50245,A_23_P2492,A_24_P53215,A_32_P87697,A_23_P125423
GOTERM_BP_FAT	GO:0006749~glutathione metabolic process	4	0.816327	0.0351319	A_23_P120809,A_23_P134176,A_24_P178175,A_23_P214411
GOTERM_BP_FAT	GO:0000077~DNA damage checkpoint	5	1.02041	0.0354258	A_23_P207400,A_23_P138507,A_23_P88630,A_23_P58321,A_23_P116123
GOTERM_BP_FAT	GO:0032582~negative regulation of gene-specific transcription	5	1.02041	0.0354258	A_23_P254790,A_23_P423197,A_23_P404162,A_32_P83845,A_24_P391431,A_23_P428129
SP_PIR_KEYWORDS	alternative splicing	205	41.8367	0.0356761	A_23_P120364,A_24_P372643,A_32_P89755,A_23_P391980,A_23_P64489,A_24_P67378,A_23_P53856,A_23_P412764,A_23_P325040,A_23_P145134,A_23_P53541,A_23_P52410,A_23_P308305,A_24_P255524,A_32_P180741,A_24_P148499,A_32_P33263,A_32_P92505,A_24_P333326,A_24_P287129,A_24_P419132,A_24_P242357,A_24_P56388,A_23_P257457,A_23_P500400,A_32_P101031,A_23_P253524,A_23_P27279,A_24_P346855,A_24_P943283,A_23_P52067,A_23_P1…
SP_PIR_KEYWORDS	cytokine	10	2.04082	0.0357494	A_23_P119202,A_23_P434809,A_24_P91566,A_23_P121253,A_23_P71037,A_23_P303087,A_23_P89431,A_24_P257416,A_24_P870620,A_24_P183150,A_23_P391980
SP_PIR_KEYWORDS	zinc finger	9	1.83673	0.0360167	A_23_P207400,A_23_P423197,A_23_P348737,A_23_P111531,A_23_P203498,A_23_P98350,A_23_P501080,A_24_P157926,A_23_P118266
UP_SEQ_FEATURE	active site:Proton acceptor	25	5.10204	0.0362356	A_23_P251173,A_24_P110983,A_23_P123608,A_23_P424,A_23_P116123,A_24_P912925,A_24_P62708,A_24_P944570,A_23_P252163,A_23_P94422,A_23_P502142,A_23_P205646,A_23_P138507,A_32_P180741,A_32_P203219,A_23_P257144,A_23_P89249,A_23_P59452,A_23_P61633,A_24_P258051,A_24_P59278,A_23_P333705,A_24_P179585,A_24_P76666,A_23_P257457,A_23_P202199,A_23_P142310,A_24_P237601,A_23_P155786
KEGG_PATHWAY	hsa05219:Bladder cancer	5	1.02041	0.0363749	A_23_P80032,A_23_P206359,A_23_P252163,A_23_P89249,A_24_P237601
KEGG_PATHWAY	hsa04940:Type I diabetes mellitus	5	1.02041	0.0363749	A_23_P408353,A_24_P50245,A_24_P372012,A_32_P87697,A_23_P215419,A_24_P343233
GOTERM_BP_FAT	GO:0050678~regulation of epithelial cell proliferation	6	1.22449	0.0369646	A_24_P278747,A_23_P99452,A_23_P83134,A_23_P60387,A_23_P89249,A_23_P428129
GOTERM_BP_FAT	GO:0014068~positive regulation of phosphoinositide 3-kinase cascade	3	0.612245	0.0373135	A_32_P160883,A_23_P123608,A_23_P89249
GOTERM_BP_FAT	GO:0031102~neuron projection regeneration	3	0.612245	0.0373135	A_23_P423197,A_23_P123608,A_32_P528311
INTERPRO	IPR008271:Serine/threonine protein kinase, active site	16	3.26531	0.0374411	A_23_P205646,A_23_P138507,A_23_P251173,A_32_P203219,A_24_P110983,A_23_P424,A_23_P116123,A_24_P258051,A_24_P62708,A_24_P59278,A_23_P333705,A_24_P179585,A_24_P76666,A_23_P252163,A_23_P94422,A_23_P202199,A_23_P142310,A_24_P237601
GOTERM_BP_FAT	GO:0051259~protein oligomerization	10	2.04082	0.0377826	A_23_P134176,A_23_P11372,A_23_P203498,A_24_P148499,A_23_P88630,A_24_P225616,A_23_P88731,A_23_P98350,A_23_P206359,A_24_P234196,A_24_P398323
KEGG_PATHWAY	hsa04621:NOD-like receptor signaling pathway	6	1.22449	0.0377994	A_23_P71037,A_23_P89431,A_24_P257416,A_24_P148499,A_23_P98350,A_24_P157926
GOTERM_BP_FAT	GO:0032886~regulation of microtubule-based process	5	1.02041	0.0378144	A_24_P912925,A_23_P253524,A_32_P55860,A_23_P340909,A_23_P207400
GOTERM_CC_FAT	GO:0031965~nuclear membrane	6	1.22449	0.0380137	A_23_P60259,A_24_P110564,A_32_P163858,A_32_P140823,A_23_P325040,A_23_P408285,A_24_P157415
GOTERM_BP_FAT	GO:0048641~regulation of skeletal muscle tissue development	4	0.816327	0.0384545	A_23_P404162,A_23_P145024,A_23_P60387,A_23_P118266
UP_SEQ_FEATURE	repeat:LDL-receptor class B 5	3	0.612245	0.0394996	A_23_P5342,A_23_P124837,A_23_P163087
UP_SEQ_FEATURE	domain:EGF-like 11	3	0.612245	0.0394996	A_23_P5342,A_23_P124837,A_24_P926960
GOTERM_BP_FAT	GO:0006917~induction of apoptosis	15	3.06122	0.0398776	A_23_P99452,A_23_P119202,A_23_P207400,A_24_P227230,A_24_P148499,A_24_P366033,A_23_P123608,A_23_P17663,A_24_P53215,A_23_P35912,A_23_P1292,A_23_P121253,A_23_P411296,A_23_P92499,A_23_P252163
GOTERM_MF_FAT	GO:0015631~tubulin binding	7	1.42857	0.0399949	A_32_P55860,A_23_P99452,A_23_P502142,A_23_P207400,A_23_P29939,A_32_P186474,A_23_P106405
SP_PIR_KEYWORDS	mhc ii	4	0.816327	0.0401343	A_23_P408353,A_24_P50245,A_32_P87697,A_24_P343233
GOTERM_BP_FAT	GO:0044272~sulfur compound biosynthetic process	5	1.02041	0.0402934	A_23_P120809,A_24_P178175,A_24_P242357,A_24_P243347,A_23_P134835
GOTERM_BP_FAT	GO:0043123~positive regulation of I-kappaB kinase/NF-kappaB cascade	7	1.42857	0.0403509	A_23_P121253,A_24_P148499,A_23_P162425,A_24_P366033,A_23_P29237,A_23_P55873,A_24_P331727
GOTERM_CC_FAT	GO:0015630~microtubule cytoskeleton	22	4.4898	0.0413054	A_23_P253524,A_23_P99452,A_23_P8241,A_23_P207400,A_23_P375,A_23_P424,A_32_P186474,A_23_P106405,A_23_P116123,A_24_P912925,A_23_P145134,A_23_P52278,A_23_P164081,A_23_P254091,A_23_P340909,A_23_P138507,A_23_P136817,A_32_P55860,A_24_P256764,A_24_P179585,A_23_P80902,A_23_P5611,A_24_P34168,A_23_P135273,A_24_P157926
SP_PIR_KEYWORDS	inflammatory response	6	1.22449	0.0414221	A_23_P92499,A_23_P89431,A_24_P257416,A_24_P183150,A_24_P124624,A_24_P331727
GOTERM_BP_FAT	GO:0010035~response to inorganic substance	11	2.2449	0.0416919	A_23_P27279,A_23_P70849,A_23_P423197,A_23_P134176,A_23_P8913,A_23_P257144,A_23_P29939,A_32_P160883,A_24_P944570,A_23_P82334,A_24_P124624,A_23_P1292
GOTERM_CC_FAT	GO:0045120~pronucleus	3	0.612245	0.0417872	A_23_P88630,A_23_P5611,A_23_P58321
GOTERM_BP_FAT	GO:0032388~positive regulation of intracellular transport	4	0.816327	0.0419312	A_23_P111531,A_32_P160883,A_23_P123608,A_23_P206359
GOTERM_MF_FAT	GO:0042623~ATPase activity, coupled	13	2.65306	0.0421297	A_23_P82738,A_32_P77343,A_23_P88630,A_23_P88731,A_23_P1292,A_24_P287129,A_24_P256764,A_23_P214444,A_23_P218827,A_23_P376599,A_23_P333998,A_23_P18196,A_24_P34168,A_23_P164081,A_23_P53541,A_24_P157415
GOTERM_BP_FAT	GO:0006916~anti-apoptosis	11	2.2449	0.0425931	A_23_P12816,A_23_P70849,A_23_P138507,A_23_P134176,A_23_P411296,A_32_P200934,A_23_P89431,A_23_P29939,A_23_P98350,A_23_P252163,A_24_P157926,A_23_P214411
GOTERM_BP_FAT	GO:0043392~negative regulation of DNA binding	5	1.02041	0.0428627	A_23_P84344,A_23_P123608,A_23_P143143,A_23_P252306,A_24_P923612
GOTERM_BP_FAT	GO:0043524~negative regulation of neuron apoptosis	5	1.02041	0.0428627	A_23_P250136,A_32_P77343,A_24_P935839,A_23_P134176,A_23_P29939,A_23_P62659
GOTERM_MF_FAT	GO:0016887~ATPase activity	15	3.06122	0.0431659	A_23_P82738,A_32_P77343,A_23_P88630,A_23_P88731,A_23_P1292,A_23_P216068,A_24_P256764,A_24_P287129,A_23_P214444,A_23_P218827,A_23_P376599,A_23_P333998,A_23_P18196,A_24_P34168,A_23_P164081,A_23_P53541,A_24_P157415,A_23_P500400
GOTERM_BP_FAT	GO:0014066~regulation of phosphoinositide 3-kinase cascade	3	0.612245	0.0433557	A_32_P160883,A_23_P123608,A_23_P89249
UP_SEQ_FEATURE	domain:Protein kinase	19	3.87755	0.0434518	A_23_P502142,A_23_P205646,A_23_P138507,A_23_P251173,A_32_P180741,A_32_P203219,A_24_P110983,A_23_P424,A_23_P89249,A_23_P61633,A_23_P116123,A_24_P258051,A_24_P912925,A_24_P62708,A_24_P59278,A_23_P333705,A_24_P179585,A_24_P76666,A_23_P252163,A_23_P94422,A_23_P202199,A_23_P142310
UP_SEQ_FEATURE	repeat:ANK 5	8	1.63265	0.0436296	A_24_P306034,A_32_P16975,A_23_P19020,A_23_P412577,A_23_P252163,A_23_P125643,A_23_P60387,A_23_P30655
INTERPRO	IPR006209:EGF	8	1.63265	0.0437461	A_23_P5342,A_23_P124837,A_24_P926960,A_23_P163087,A_23_P2492,A_23_P82868,A_23_P60387,A_24_P298360
SP_PIR_KEYWORDS	serine proteinase	5	1.02041	0.0438165	A_24_P108401,A_23_P2492,A_23_P82868,A_23_P156687,A_23_P125423
GOTERM_BP_FAT	GO:0030900~forebrain development	9	1.83673	0.0446162	A_23_P502142,A_24_P256764,A_23_P348737,A_23_P111531,A_23_P11372,A_23_P32165,A_23_P80032,A_24_P34168,A_23_P206359,A_23_P164081,A_23_P60387
GOTERM_BP_FAT	GO:0048729~tissue morphogenesis	10	2.04082	0.0452429	A_24_P91566,A_23_P382607,A_23_P423197,A_23_P216667,A_23_P8913,A_23_P142872,A_23_P111531,A_24_P148499,A_23_P60387,A_23_P67453,A_23_P11787,A_23_P216664
UP_SEQ_FEATURE	domain:EGF-like 14	3	0.612245	0.0453461	A_23_P5342,A_23_P124837,A_24_P926960
UP_SEQ_FEATURE	repeat:LDL-receptor class B 1	3	0.612245	0.0453461	A_23_P5342,A_23_P124837,A_23_P163087
UP_SEQ_FEATURE	repeat:LDL-receptor class B 3	3	0.612245	0.0453461	A_23_P5342,A_23_P124837,A_23_P163087
UP_SEQ_FEATURE	repeat:LDL-receptor class B 4	3	0.612245	0.0453461	A_23_P5342,A_23_P124837,A_23_P163087
UP_SEQ_FEATURE	repeat:LDL-receptor class B 2	3	0.612245	0.0453461	A_23_P5342,A_23_P124837,A_23_P163087
GOTERM_BP_FAT	GO:0031570~DNA integrity checkpoint	5	1.02041	0.0455223	A_23_P207400,A_23_P138507,A_23_P88630,A_23_P58321,A_23_P116123
UP_SEQ_FEATURE	splice variant	203	41.4286	0.0456473	A_23_P120364,A_24_P372643,A_32_P89755,A_23_P391980,A_23_P64489,A_24_P67378,A_23_P53856,A_23_P412764,A_23_P325040,A_23_P145134,A_23_P53541,A_23_P52410,A_23_P308305,A_24_P255524,A_32_P180741,A_24_P148499,A_32_P33263,A_32_P92505,A_24_P333326,A_24_P287129,A_24_P419132,A_24_P242357,A_24_P56388,A_23_P257457,A_23_P500400,A_32_P101031,A_23_P253524,A_23_P27279,A_24_P346855,A_24_P943283,A_23_P52067,A_23_P1…
GOTERM_BP_FAT	GO:0006732~coenzyme metabolic process	9	1.83673	0.0460655	A_23_P120809,A_23_P134176,A_23_P67042,A_24_P178175,A_23_P53176,A_24_P11506,A_24_P152649,A_24_P77082,A_23_P14515,A_23_P200838,A_23_P56898,A_23_P214411
GOTERM_BP_FAT	GO:0001817~regulation of cytokine production	10	2.04082	0.0465754	A_23_P84344,A_23_P71037,A_23_P83498,A_24_P227230,A_23_P411296,A_23_P19987,A_23_P92499,A_24_P56388,A_23_P123608,A_24_P331727
GOTERM_CC_FAT	GO:0005657~replication fork	4	0.816327	0.0469304	A_23_P88630,A_23_P18196,A_23_P121222,A_23_P116123
INTERPRO	IPR000330:SNF2-related	4	0.816327	0.0470963	A_23_P12816,A_23_P82738,A_32_P200934,A_23_P53541,A_23_P1292
UP_SEQ_FEATURE	domain:Peptidase S1	7	1.42857	0.0472401	A_23_P18751,A_24_P108401,A_23_P2492,A_23_P121637,A_23_P82868,A_23_P156687,A_23_P125423
UP_SEQ_FEATURE	binding site:ATP	21	4.28571	0.048355	A_23_P502142,A_23_P205646,A_23_P138507,A_23_P251173,A_32_P180741,A_32_P203219,A_24_P110983,A_23_P123608,A_23_P424,A_23_P89249,A_23_P61633,A_23_P116123,A_24_P258051,A_24_P912925,A_24_P62708,A_24_P59278,A_23_P333705,A_24_P179585,A_24_P76666,A_23_P252163,A_23_P94422,A_23_P202199,A_23_P142310,A_24_P237601
UP_SEQ_FEATURE	domain:DHFR	2	0.408163	0.0486798	A_23_P139312,A_24_P320284
GOTERM_BP_FAT	GO:0051276~chromosome organization	20	4.08163	0.0489611	A_23_P12816,A_23_P99452,A_23_P155815,A_23_P253524,A_24_P913227,A_23_P309381,A_32_P200934,A_23_P404162,A_23_P142872,A_23_P375,A_23_P259741,A_23_P78152,A_23_P88630,A_23_P252740,A_23_P216845,A_24_P298420,A_32_P74955,A_23_P103981,A_23_P63789,A_24_P944616,A_23_P53541,A_24_P237601
GOTERM_BP_FAT	GO:0040007~growth	10	2.04082	0.0493182	A_24_P91566,A_23_P99452,A_23_P83134,A_23_P423197,A_23_P111531,A_23_P44724,A_23_P60387,A_23_P356494,A_23_P106405,A_23_P169137
GOTERM_BP_FAT	GO:0002460~adaptive immune response based on somatic recombination of immune receptors built from immunoglobulin superfamily domains	6	1.22449	0.0495841	A_24_P227230,A_24_P50245,A_23_P2492,A_24_P53215,A_32_P87697,A_23_P125423
GOTERM_BP_FAT	GO:0002250~adaptive immune response	6	1.22449	0.0495841	A_24_P227230,A_24_P50245,A_23_P2492,A_24_P53215,A_32_P87697,A_23_P125423
GOTERM_MF_FAT	GO:0004146~dihydrofolate reductase activity	2	0.408163	0.0495909	A_23_P139312,A_24_P320284
GOTERM_MF_FAT	GO:0019871~sodium channel inhibitor activity	2	0.408163	0.0495909	A_23_P27279,A_32_P160883
GOTERM_BP_FAT	GO:0045604~regulation of epidermal cell differentiation	3	0.612245	0.0497323	A_23_P78209,A_23_P60387,A_23_P47980

## Sheet: 48h
Category	Term	Count	%	PValue	Genes
GOTERM_BP_FAT	GO:0009611~response to wounding	36	8.97756	6.08927e-09	A_23_P96827,A_23_P148990,A_23_P134176,A_24_P18137,A_23_P89431,A_23_P404162,A_23_P104188,A_23_P114740,A_23_P123608,A_24_P151464,A_24_P124624,A_23_P23048,A_24_P417036,A_23_P121064,A_23_P206212,A_23_P411296,A_23_P92499,A_23_P91910,A_23_P82868,A_24_P940166,A_24_P303852,A_23_P30024,A_23_P434809,A_23_P122216,A_23_P17065,A_23_P374862,A_23_P116235,A_23_P125423,A_23_P169137,A_23_P101407,A_23_P363968,A_23_…
KEGG_PATHWAY	hsa04940:Type I diabetes mellitus	10	2.49377	1.28134e-06	A_23_P145336,A_32_P351968,A_24_P372012,A_32_P87697,A_23_P215419,A_23_P42306,A_23_P45099,A_24_P326084,A_23_P31006,A_23_P79518,A_24_P50245,A_24_P370472,A_24_P376483,A_24_P343233
SP_PIR_KEYWORDS	mhc ii	8	1.99501	2.19119e-06	A_23_P145336,A_23_P31006,A_24_P50245,A_32_P351968,A_24_P370472,A_32_P87697,A_24_P376483,A_24_P343233,A_24_P326084,A_23_P45099,A_23_P42306
INTERPRO	IPR014745:MHC class II, alpha/beta chain, N-terminal	7	1.74564	4.77984e-06	A_23_P145336,A_23_P31006,A_24_P50245,A_32_P351968,A_24_P370472,A_32_P87697,A_24_P343233,A_24_P326084,A_23_P45099,A_23_P42306
KEGG_PATHWAY	hsa05332:Graft-versus-host disease	9	2.24439	7.26124e-06	A_23_P145336,A_23_P79518,A_23_P31006,A_24_P50245,A_32_P351968,A_24_P370472,A_32_P87697,A_24_P376483,A_24_P343233,A_24_P326084,A_23_P45099,A_23_P42306
GOTERM_BP_FAT	GO:0006954~inflammatory response	22	5.48628	1.07314e-05	A_23_P30024,A_23_P434809,A_23_P96827,A_23_P104188,A_23_P89431,A_23_P404162,A_23_P17065,A_23_P114740,A_23_P374862,A_24_P124624,A_23_P23048,A_23_P125423,A_23_P101407,A_23_P121064,A_23_P206212,A_23_P411296,A_23_P363968,A_23_P92499,A_23_P79518,A_24_P56388,A_23_P87238,A_23_P7144
UP_SEQ_FEATURE	domain:Ig-like C1-type	8	1.99501	1.38473e-05	A_23_P145336,A_23_P31006,A_24_P50245,A_32_P351968,A_24_P370472,A_32_P87697,A_24_P376483,A_24_P343233,A_24_P326084,A_23_P45099,A_23_P42306
PIR_SUPERFAMILY	PIRSF001991:class II histocompatibility antigen	7	1.74564	2.19365e-05	A_23_P145336,A_23_P31006,A_24_P50245,A_32_P351968,A_24_P370472,A_32_P87697,A_24_P343233,A_24_P326084,A_23_P45099,A_23_P42306
SP_PIR_KEYWORDS	signal	98	24.4389	2.46454e-05	A_23_P134176,A_24_P942945,A_23_P8083,A_23_P145336,A_23_P50638,A_23_P118203,A_23_P303155,A_23_P45099,A_23_P124084,A_23_P92499,A_23_P342275,A_23_P64873,A_23_P356494,A_23_P217510,A_23_P122216,A_23_P116235,A_24_P326084,A_23_P420442,A_24_P38276,A_23_P87238,A_24_P365975,A_23_P68487,A_23_P101505,A_23_P122924,A_23_P113777,A_24_P376483,A_32_P101031,A_23_P29036,A_23_P324327,A_23_P211910,A_23_P317591,A_23_P…
UP_SEQ_FEATURE	signal peptide	98	24.4389	3.18326e-05	A_23_P134176,A_24_P942945,A_23_P8083,A_23_P145336,A_23_P50638,A_23_P118203,A_23_P303155,A_23_P45099,A_23_P124084,A_23_P92499,A_23_P342275,A_23_P64873,A_23_P356494,A_23_P217510,A_23_P122216,A_23_P116235,A_24_P326084,A_23_P420442,A_24_P38276,A_23_P87238,A_24_P365975,A_23_P68487,A_23_P101505,A_23_P122924,A_23_P113777,A_24_P376483,A_32_P101031,A_23_P29036,A_23_P324327,A_23_P211910,A_23_P317591,A_23_P…
GOTERM_CC_FAT	GO:0042613~MHC class II protein complex	7	1.74564	3.88679e-05	A_23_P145336,A_23_P31006,A_24_P50245,A_32_P351968,A_24_P370472,A_32_P87697,A_24_P343233,A_24_P326084,A_23_P45099,A_23_P42306
KEGG_PATHWAY	hsa05330:Allograft rejection	8	1.99501	4.02366e-05	A_23_P145336,A_23_P31006,A_24_P50245,A_32_P351968,A_24_P370472,A_32_P87697,A_24_P376483,A_24_P343233,A_24_P326084,A_23_P45099,A_23_P42306
GOTERM_BP_FAT	GO:0006955~immune response	33	8.22943	5.55837e-05	A_23_P145336,A_23_P89431,A_23_P114740,A_23_P46141,A_24_P11506,A_24_P124624,A_23_P45099,A_23_P121064,A_23_P206212,A_23_P411296,A_23_P92499,A_23_P31006,A_24_P50245,A_24_P172481,A_24_P370472,A_23_P26810,A_24_P393740,A_24_P343233,A_23_P887,A_23_P17065,A_23_P374862,A_23_P94754,A_32_P351968,A_32_P87697,A_23_P42306,A_24_P326084,A_23_P125423,A_23_P56898,A_23_P101407,A_23_P363968,A_23_P55706,A_24_P105933,…
GOTERM_BP_FAT	GO:0002504~antigen processing and presentation of peptide or polysaccharide antigen via MHC class II	7	1.74564	7.28881e-05	A_23_P145336,A_23_P31006,A_24_P50245,A_32_P351968,A_24_P370472,A_32_P87697,A_24_P343233,A_24_P326084,A_23_P45099,A_23_P42306
KEGG_PATHWAY	hsa05310:Asthma	7	1.74564	0.000101729	A_23_P145336,A_23_P31006,A_24_P50245,A_32_P351968,A_24_P370472,A_32_P87697,A_24_P343233,A_24_P326084,A_23_P45099,A_23_P42306
UP_SEQ_FEATURE	lipid moiety-binding region:GPI-anchor amidated serine	8	1.99501	0.000103131	A_23_P390700,A_24_P354715,A_23_P83134,A_32_P97169,A_23_P8083,A_23_P53176,A_23_P374862,A_32_P101031
KEGG_PATHWAY	hsa05416:Viral myocarditis	10	2.49377	0.000109694	A_23_P145336,A_23_P374862,A_32_P351968,A_23_P218774,A_32_P87697,A_23_P42306,A_23_P45099,A_24_P326084,A_23_P31006,A_24_P50245,A_24_P370472,A_24_P343233,A_24_P376483
SP_PIR_KEYWORDS	immune response	15	3.74065	0.000187859	A_23_P145336,A_23_P114740,A_23_P374862,A_32_P351968,A_24_P124624,A_32_P87697,A_23_P45099,A_23_P42306,A_24_P326084,A_23_P125423,A_23_P101407,A_23_P363968,A_23_P92499,A_23_P31006,A_24_P50245,A_24_P370472,A_24_P343233,A_24_P376483
KEGG_PATHWAY	hsa04514:Cell adhesion molecules (CAMs)	13	3.2419	0.000212561	A_23_P390700,A_23_P217510,A_24_P165949,A_23_P145336,A_32_P351968,A_23_P29800,A_32_P87697,A_23_P45099,A_23_P42306,A_24_P326084,A_23_P31006,A_24_P50245,A_23_P476,A_24_P370472,A_24_P376483,A_24_P343233
SP_PIR_KEYWORDS	heterodimer	10	2.49377	0.000233711	A_23_P434809,A_23_P145336,A_23_P31006,A_24_P56388,A_23_P122924,A_24_P370472,A_32_P87697,A_23_P23048,A_24_P376483,A_24_P343233,A_24_P326084,A_23_P45099
SP_PIR_KEYWORDS	Secreted	56	13.9651	0.000251854	A_23_P96827,A_23_P50638,A_23_P118203,A_24_P124624,A_23_P23048,A_23_P11787,A_23_P124084,A_32_P94444,A_23_P427587,A_23_P342275,A_23_P64873,A_23_P356494,A_23_P408363,A_23_P215634,A_23_P203115,A_23_P214026,A_23_P122216,A_23_P53176,A_23_P18751,A_23_P116235,A_23_P94754,A_32_P29118,A_23_P101407,A_24_P289471,A_23_P27315,A_23_P79518,A_23_P101505,A_23_P68487,A_24_P365975,A_23_P71480,A_23_P87238,A_23_P12292…
GOTERM_CC_FAT	GO:0042611~MHC protein complex	8	1.99501	0.000282147	A_23_P145336,A_23_P31006,A_24_P50245,A_32_P351968,A_24_P370472,A_32_P87697,A_24_P376483,A_24_P343233,A_24_P326084,A_23_P45099,A_23_P42306
UP_SEQ_FEATURE	sequence variant	276	68.8279	0.000312849	A_23_P366312,A_23_P107612,A_24_P942945,A_23_P145336,A_23_P132277,A_23_P37375,A_32_P199884,A_24_P124624,A_23_P23048,A_23_P159406,A_23_P92499,A_23_P64873,A_24_P303852,A_23_P887,A_32_P180741,A_23_P48897,A_24_P331704,A_23_P62099,A_23_P420442,A_23_P91379,A_23_P8913,A_24_P98086,A_23_P101505,A_24_P56388,A_23_P113777,A_23_P390172,A_23_P123608,A_23_P35066,A_23_P76145,A_23_P167367,A_23_P253622,A_23_P422831…
GOTERM_BP_FAT	GO:0051186~cofactor metabolic process	14	3.49127	0.0003879	A_23_P134176,A_23_P67042,A_23_P213638,A_24_P626850,A_23_P53176,A_24_P11506,A_24_P151464,A_24_P77082,A_24_P152649,A_23_P56898,A_23_P120594,A_23_P324278,A_23_P98431,A_24_P205364,A_23_P258312,A_23_P200838,A_23_P14515
KEGG_PATHWAY	hsa05320:Autoimmune thyroid disease	8	1.99501	0.000397332	A_23_P145336,A_23_P31006,A_24_P50245,A_32_P351968,A_24_P370472,A_32_P87697,A_24_P376483,A_24_P343233,A_24_P326084,A_23_P45099,A_23_P42306
GOTERM_BP_FAT	GO:0019882~antigen processing and presentation	9	2.24439	0.000475545	A_23_P55706,A_23_P145336,A_23_P31006,A_24_P50245,A_32_P351968,A_24_P370472,A_32_P87697,A_24_P376483,A_24_P343233,A_24_P326084,A_23_P45099,A_23_P42306
INTERPRO	IPR003006:Immunoglobulin/major histocompatibility complex, conserved site	9	2.24439	0.000502184	A_23_P145336,A_23_P31006,A_24_P50245,A_32_P186226,A_32_P351968,A_24_P370472,A_32_P87697,A_24_P376483,A_24_P343233,A_24_P326084,A_23_P45099,A_23_P42306
INTERPRO	IPR003597:Immunoglobulin C1-set	8	1.99501	0.000568087	A_23_P145336,A_23_P31006,A_24_P50245,A_32_P351968,A_24_P370472,A_32_P87697,A_24_P376483,A_24_P343233,A_24_P326084,A_23_P45099,A_23_P42306
GOTERM_BP_FAT	GO:0006732~coenzyme metabolic process	12	2.99252	0.000575306	A_23_P134176,A_23_P67042,A_23_P213638,A_23_P53176,A_24_P626850,A_24_P11506,A_24_P151464,A_24_P77082,A_24_P152649,A_23_P56898,A_23_P120594,A_24_P205364,A_23_P258312,A_23_P200838,A_23_P14515
SP_PIR_KEYWORDS	cytoplasm	93	23.192	0.000691694	A_23_P366312,A_24_P169574,A_24_P184230,A_23_P213424,A_23_P37375,A_23_P23048,A_23_P255444,A_23_P159406,A_23_P46470,A_23_P14559,A_23_P127584,A_23_P216556,A_23_P77031,A_24_P393740,A_23_P120572,A_23_P887,A_23_P92562,A_23_P62099,A_24_P7642,A_23_P420442,A_23_P91379,A_23_P328206,A_23_P8913,A_23_P79134,A_24_P347447,A_24_P56388,A_24_P38930,A_23_P390172,A_23_P408285,A_24_P151464,A_23_P4007,A_23_P110764,A_2…
GOTERM_MF_FAT	GO:0032395~MHC class II receptor activity	5	1.24688	0.000715705	A_23_P145336,A_24_P50245,A_24_P370472,A_32_P87697,A_24_P343233,A_24_P326084,A_23_P42306
GOTERM_BP_FAT	GO:0030182~neuron differentiation	22	5.48628	0.0007165	A_23_P317591,A_23_P119899,A_23_P134176,A_24_P18137,A_23_P47924,A_23_P44244,A_23_P201342,A_23_P93591,A_23_P123608,A_24_P151464,A_24_P55295,A_23_P169278,A_23_P106405,A_23_P83134,A_23_P28595,A_23_P411296,A_23_P36546,A_23_P79842,A_23_P41992,A_23_P68487,A_23_P429950,A_23_P165927,A_24_P303852
SMART	SM00407:IGc1	8	1.99501	0.000792269	A_23_P145336,A_23_P31006,A_24_P50245,A_32_P351968,A_24_P370472,A_32_P87697,A_24_P376483,A_24_P343233,A_24_P326084,A_23_P45099,A_23_P42306
GOTERM_BP_FAT	GO:0042981~regulation of apoptosis	33	8.22943	0.000855579	A_24_P123012,A_24_P169574,A_23_P253932,A_23_P134176,A_24_P18137,A_23_P89431,A_23_P123608,A_24_P151464,A_23_P252721,A_32_P205110,A_23_P83134,A_23_P206212,A_23_P411296,A_23_P92499,A_24_P940115,A_23_P14559,A_23_P112478,A_23_P64129,A_23_P205997,A_24_P942786,A_23_P26810,A_23_P215634,A_24_P123011,A_23_P30024,A_23_P202540,A_23_P162589,A_23_P94754,A_23_P98350,A_23_P70849,A_23_P79134,A_23_P79518,A_23_P684…
SP_PIR_KEYWORDS	inflammatory response	8	1.99501	0.000906965	A_23_P104188,A_23_P92499,A_23_P89431,A_23_P17065,A_23_P79518,A_24_P124624,A_23_P7144,A_23_P101407
UP_SEQ_FEATURE	region of interest:Connecting peptide	6	1.49626	0.000960573	A_24_P50245,A_32_P351968,A_24_P370472,A_32_P87697,A_24_P376483,A_24_P343233,A_24_P326084,A_23_P42306
GOTERM_CC_FAT	GO:0044421~extracellular region part	38	9.47631	0.000963807	A_23_P96827,A_23_P148990,A_23_P89431,A_23_P114740,A_24_P151464,A_23_P11787,A_23_P85209,A_23_P124084,A_32_P94444,A_24_P416645,A_23_P206212,A_23_P342275,A_23_P82868,A_23_P64873,A_23_P215634,A_23_P214026,A_23_P122216,A_32_P97169,A_23_P17065,A_23_P94754,A_23_P121926,A_23_P101407,A_23_P421423,A_23_P363968,A_23_P27315,A_23_P8913,A_24_P95059,A_23_P56197,A_24_P335656,A_23_P79518,A_23_P253896,A_23_P429950…
GOTERM_BP_FAT	GO:0043067~regulation of programmed cell death	33	8.22943	0.00100798	A_24_P123012,A_24_P169574,A_23_P253932,A_23_P134176,A_24_P18137,A_23_P89431,A_23_P123608,A_24_P151464,A_23_P252721,A_32_P205110,A_23_P83134,A_23_P206212,A_23_P411296,A_23_P92499,A_24_P940115,A_23_P14559,A_23_P112478,A_23_P64129,A_23_P205997,A_24_P942786,A_23_P26810,A_23_P215634,A_24_P123011,A_23_P30024,A_23_P202540,A_23_P162589,A_23_P94754,A_23_P98350,A_23_P70849,A_23_P79134,A_23_P79518,A_23_P684…
GOTERM_BP_FAT	GO:0012501~programmed cell death	27	6.73317	0.00102868	A_24_P123012,A_23_P317591,A_24_P169574,A_23_P253932,A_23_P134176,A_23_P123608,A_24_P151464,A_23_P252721,A_23_P70991,A_23_P83134,A_23_P206212,A_24_P940115,A_32_P224840,A_23_P14559,A_23_P64129,A_23_P205997,A_23_P252201,A_24_P942786,A_23_P26810,A_24_P123011,A_23_P30024,A_23_P217804,A_23_P202540,A_23_P93591,A_23_P94754,A_23_P98350,A_24_P55295,A_23_P79134,A_23_P79518,A_23_P79842,A_24_P157926
GOTERM_BP_FAT	GO:0010941~regulation of cell death	33	8.22943	0.00106807	A_24_P123012,A_24_P169574,A_23_P253932,A_23_P134176,A_24_P18137,A_23_P89431,A_23_P123608,A_24_P151464,A_23_P252721,A_32_P205110,A_23_P83134,A_23_P206212,A_23_P411296,A_23_P92499,A_24_P940115,A_23_P14559,A_23_P112478,A_23_P64129,A_23_P205997,A_24_P942786,A_23_P26810,A_23_P215634,A_24_P123011,A_23_P30024,A_23_P202540,A_23_P162589,A_23_P94754,A_23_P98350,A_23_P70849,A_23_P79134,A_23_P79518,A_23_P684…
SP_PIR_KEYWORDS	disease mutation	51	12.7182	0.0010802	A_23_P11787,A_23_P11071,A_23_P98431,A_23_P26810,A_23_P214026,A_23_P93591,A_23_P17575,A_24_P55295,A_23_P101407,A_23_P19020,A_23_P8913,A_23_P324278,A_23_P25964,A_23_P50498,A_23_P429950,A_24_P365975,A_23_P29225,A_23_P29036,A_24_P287473,A_23_P211910,A_23_P148990,A_24_P18137,A_24_P626850,A_23_P114740,A_24_P11506,A_23_P123608,A_23_P408285,A_24_P151464,A_23_P167367,A_23_P218774,A_23_P96285,A_23_P110764,…
INTERPRO	IPR016060:Complement control module	7	1.74564	0.00124856	A_23_P216610,A_23_P96383,A_23_P363968,A_23_P114740,A_23_P374862,A_23_P82868,A_23_P125423
GOTERM_BP_FAT	GO:0048598~embryonic morphogenesis	17	4.2394	0.00130045	A_23_P366312,A_23_P214026,A_24_P55496,A_23_P201808,A_24_P151464,A_23_P252721,A_23_P58117,A_23_P11787,A_23_P406135,A_32_P205110,A_23_P83134,A_23_P28595,A_24_P940115,A_23_P36546,A_24_P98086,A_23_P68487,A_23_P26810,A_24_P303852
GOTERM_BP_FAT	GO:0002526~acute inflammatory response	9	2.24439	0.00142872	A_23_P96827,A_23_P363968,A_23_P411296,A_23_P114740,A_23_P79518,A_23_P374862,A_23_P87238,A_23_P125423,A_23_P101407
SP_PIR_KEYWORDS	inflammation	5	1.24688	0.00146024	A_23_P434809,A_23_P89431,A_23_P79518,A_23_P23048,A_23_P101407
UP_SEQ_FEATURE	region of interest:Beta-2	4	0.997506	0.00158178	A_23_P145336,A_23_P31006,A_32_P351968,A_24_P370472,A_24_P343233,A_23_P45099
UP_SEQ_FEATURE	region of interest:Beta-1	4	0.997506	0.00158178	A_23_P145336,A_23_P31006,A_32_P351968,A_24_P370472,A_24_P343233,A_23_P45099
KEGG_PATHWAY	hsa04612:Antigen processing and presentation	9	2.24439	0.00170438	A_23_P145336,A_23_P46141,A_23_P31006,A_24_P50245,A_32_P351968,A_24_P370472,A_32_P87697,A_24_P376483,A_24_P343233,A_24_P326084,A_23_P45099,A_23_P42306
GOTERM_BP_FAT	GO:0006767~water-soluble vitamin metabolic process	6	1.49626	0.00175455	A_23_P53176,A_24_P11506,A_24_P205364,A_24_P77082,A_23_P258312,A_24_P385280,A_23_P200838,A_23_P56898
GOTERM_CC_FAT	GO:0005615~extracellular space	29	7.23192	0.00178494	A_23_P96827,A_23_P89431,A_23_P114740,A_24_P151464,A_23_P124084,A_23_P85209,A_32_P94444,A_24_P416645,A_23_P206212,A_23_P82868,A_23_P215634,A_23_P122216,A_32_P97169,A_23_P17065,A_23_P94754,A_23_P121926,A_23_P101407,A_23_P421423,A_23_P363968,A_23_P56197,A_23_P8913,A_24_P335656,A_23_P79518,A_23_P429950,A_23_P87238,A_23_P68487,A_23_P122924,A_24_P14464,A_23_P7144
GOTERM_BP_FAT	GO:0006915~apoptosis	26	6.48379	0.00179915	A_24_P123012,A_23_P317591,A_24_P169574,A_23_P253932,A_23_P134176,A_23_P123608,A_24_P151464,A_23_P252721,A_23_P70991,A_23_P206212,A_24_P940115,A_32_P224840,A_23_P14559,A_23_P64129,A_23_P205997,A_23_P252201,A_24_P942786,A_23_P26810,A_24_P123011,A_23_P217804,A_23_P30024,A_23_P202540,A_23_P93591,A_23_P94754,A_23_P98350,A_24_P55295,A_23_P79134,A_23_P79518,A_23_P79842,A_24_P157926
KEGG_PATHWAY	hsa04672:Intestinal immune network for IgA production	7	1.74564	0.00191818	A_23_P145336,A_23_P31006,A_24_P50245,A_32_P351968,A_24_P370472,A_32_P87697,A_24_P343233,A_24_P326084,A_23_P45099,A_23_P42306
GOTERM_BP_FAT	GO:0006928~cell motion	22	5.48628	0.00195061	A_24_P123012,A_24_P169574,A_23_P317591,A_23_P89431,A_23_P201808,A_23_P123608,A_23_P23048,A_23_P106405,A_32_P205110,A_24_P210675,A_23_P83134,A_23_P427587,A_23_P206212,A_23_P52714,A_23_P82868,A_24_P123011,A_23_P119899,A_23_P202540,A_23_P70849,A_23_P79518,A_23_P41992,A_24_P56388,A_23_P429950,A_23_P68487,A_23_P17269
SP_PIR_KEYWORDS	polymorphism	261	65.0873	0.00203798	A_23_P366312,A_23_P107612,A_24_P942945,A_23_P145336,A_23_P132277,A_23_P37375,A_32_P199884,A_24_P124624,A_23_P23048,A_23_P159406,A_23_P92499,A_23_P64873,A_24_P303852,A_23_P887,A_32_P180741,A_23_P48897,A_24_P331704,A_23_P62099,A_23_P420442,A_23_P91379,A_23_P8913,A_24_P98086,A_23_P101505,A_24_P56388,A_23_P113777,A_23_P390172,A_23_P123608,A_23_P35066,A_23_P76145,A_23_P253622,A_23_P422831,A_23_P100240…
GOTERM_BP_FAT	GO:0001817~regulation of cytokine production	12	2.99252	0.00225777	A_23_P30024,A_23_P206212,A_23_P411296,A_23_P92499,A_23_P2801,A_23_P79518,A_23_P94754,A_24_P56388,A_23_P123608,A_24_P151464,A_23_P122924,A_23_P41765
GOTERM_BP_FAT	GO:0045766~positive regulation of angiogenesis	5	1.24688	0.00235286	A_23_P70849,A_23_P206212,A_23_P404162,A_23_P79518,A_24_P56388
GOTERM_BP_FAT	GO:0000902~cell morphogenesis	18	4.48878	0.00236352	A_23_P317591,A_23_P119899,A_24_P18137,A_23_P201342,A_23_P93591,A_23_P123608,A_24_P151464,A_23_P58117,A_24_P55295,A_23_P106405,A_23_P406135,A_24_P210675,A_23_P83134,A_23_P41992,A_23_P41948,A_23_P68487,A_24_P56388,A_23_P26847,A_23_P429950
GOTERM_BP_FAT	GO:0006952~defense response	26	6.48379	0.00237304	A_23_P96827,A_23_P404162,A_23_P104188,A_23_P89431,A_23_P114740,A_24_P11506,A_24_P124624,A_23_P23048,A_23_P121064,A_23_P206212,A_23_P411296,A_23_P92499,A_23_P434809,A_23_P30024,A_23_P17065,A_23_P374862,A_32_P87697,A_23_P125423,A_23_P101407,A_23_P56898,A_23_P363968,A_23_P79518,A_23_P71480,A_24_P56388,A_23_P87238,A_23_P122924,A_23_P7144
GOTERM_BP_FAT	GO:0008219~cell death	29	7.23192	0.0024715	A_24_P123012,A_23_P317591,A_24_P169574,A_23_P253932,A_23_P134176,A_23_P123608,A_24_P151464,A_24_P124624,A_23_P252721,A_23_P70991,A_23_P96285,A_23_P83134,A_23_P206212,A_24_P940115,A_32_P224840,A_23_P14559,A_23_P64129,A_23_P252201,A_23_P205997,A_24_P942786,A_23_P26810,A_24_P123011,A_23_P30024,A_23_P217804,A_23_P202540,A_23_P93591,A_23_P94754,A_23_P98350,A_24_P55295,A_23_P79134,A_23_P79518,A_23_P798…
GOTERM_BP_FAT	GO:0045765~regulation of angiogenesis	7	1.74564	0.00257465	A_23_P70849,A_23_P206212,A_23_P404162,A_23_P79518,A_24_P56388,A_23_P64129,A_23_P356494
GOTERM_BP_FAT	GO:0016265~death	29	7.23192	0.00267279	A_24_P123012,A_23_P317591,A_24_P169574,A_23_P253932,A_23_P134176,A_23_P123608,A_24_P151464,A_24_P124624,A_23_P252721,A_23_P70991,A_23_P96285,A_23_P83134,A_23_P206212,A_24_P940115,A_32_P224840,A_23_P14559,A_23_P64129,A_23_P252201,A_23_P205997,A_24_P942786,A_23_P26810,A_24_P123011,A_23_P30024,A_23_P217804,A_23_P202540,A_23_P93591,A_23_P94754,A_23_P98350,A_24_P55295,A_23_P79134,A_23_P79518,A_23_P798…
GOTERM_BP_FAT	GO:0016477~cell migration	15	3.74065	0.00327444	A_24_P123012,A_24_P169574,A_23_P89431,A_23_P201808,A_23_P23048,A_23_P106405,A_24_P210675,A_32_P205110,A_23_P427587,A_23_P70849,A_23_P206212,A_23_P52714,A_23_P79518,A_23_P41992,A_24_P56388,A_23_P17269,A_23_P82868,A_24_P123011
GOTERM_BP_FAT	GO:0016485~protein processing	9	2.24439	0.0033163	A_24_P14584,A_24_P416645,A_23_P363968,A_23_P114740,A_23_P374862,A_23_P205997,A_23_P125423,A_23_P406135,A_23_P101407
GOTERM_BP_FAT	GO:0051094~positive regulation of developmental process	15	3.74065	0.00349578	A_23_P30024,A_23_P404162,A_24_P18137,A_23_P216812,A_23_P123608,A_23_P42306,A_23_P70849,A_23_P206212,A_23_P8913,A_23_P79518,A_24_P50245,A_24_P56388,A_23_P68487,A_23_P122924,A_23_P143143,A_23_P215634
SP_PIR_KEYWORDS	zinc finger	10	2.49377	0.00386917	A_23_P384512,A_23_P366312,A_23_P141302,A_23_P99540,A_23_P162589,A_23_P98350,A_24_P172481,A_23_P501080,A_23_P202458,A_24_P417036,A_24_P157926
SP_PIR_KEYWORDS	gpi-anchor	9	2.24439	0.00399952	A_23_P390700,A_24_P354715,A_23_P83134,A_32_P97169,A_23_P8083,A_23_P53176,A_23_P374862,A_23_P41992,A_32_P101031
GOTERM_BP_FAT	GO:0001501~skeletal system development	16	3.99002	0.00475277	A_23_P366312,A_23_P202540,A_23_P162589,A_24_P55496,A_32_P205110,A_23_P83134,A_23_P28595,A_23_P36546,A_23_P257924,A_23_P26847,A_23_P68487,A_23_P122924,A_24_P298360,A_24_P940166,A_23_P215634,A_24_P303852
GOTERM_BP_FAT	GO:0033280~response to vitamin D	4	0.997506	0.0047899	A_23_P112481,A_23_P79518,A_23_P162589,A_23_P68487
INTERPRO	IPR000353:MHC class II, beta chain, N-terminal	4	0.997506	0.00510389	A_23_P145336,A_23_P31006,A_32_P351968,A_24_P370472,A_24_P343233,A_23_P45099
KEGG_PATHWAY	hsa05322:Systemic lupus erythematosus	9	2.24439	0.00514582	A_23_P145336,A_23_P31006,A_24_P50245,A_32_P351968,A_24_P370472,A_32_P87697,A_24_P343233,A_23_P125423,A_24_P326084,A_23_P45099,A_23_P42306,A_23_P101407
GOTERM_BP_FAT	GO:0043066~negative regulation of apoptosis	17	4.2394	0.00533833	A_23_P30024,A_23_P134176,A_23_P253932,A_23_P89431,A_24_P18137,A_23_P202540,A_23_P98350,A_24_P151464,A_32_P205110,A_23_P70849,A_23_P206212,A_23_P411296,A_23_P79518,A_23_P64129,A_23_P26810,A_23_P61945,A_24_P157926
GOTERM_CC_FAT	GO:0031012~extracellular matrix	17	4.2394	0.00533993	A_23_P214026,A_32_P97169,A_23_P122216,A_23_P148990,A_24_P151464,A_23_P11787,A_23_P124084,A_32_P94444,A_23_P206212,A_24_P95059,A_23_P27315,A_23_P342275,A_23_P253896,A_24_P365975,A_23_P429950,A_23_P68487,A_23_P64873
GOTERM_BP_FAT	GO:0051188~cofactor biosynthetic process	8	1.99501	0.00556621	A_23_P120594,A_23_P67042,A_23_P213638,A_23_P324278,A_24_P11506,A_23_P98431,A_24_P77082,A_23_P258312,A_23_P200838,A_23_P56898
GOTERM_BP_FAT	GO:0051604~protein maturation	9	2.24439	0.00556631	A_24_P14584,A_24_P416645,A_23_P363968,A_23_P114740,A_23_P374862,A_23_P205997,A_23_P125423,A_23_P406135,A_23_P101407
BIOCARTA	h_eponfkbPathway:Erythropoietin mediated neuroprotection through NF-kB	4	0.997506	0.00568583	A_23_P30024,A_23_P134176,A_24_P56388,A_23_P123608
UP_SEQ_FEATURE	domain:Peptidase S1	8	1.99501	0.00580015	A_32_P94444,A_24_P416645,A_24_P399490,A_23_P363968,A_23_P18751,A_23_P101505,A_23_P82868,A_23_P125423
UP_SEQ_FEATURE	domain:EGF-like 2; calcium-binding	6	1.49626	0.00586092	A_23_P216610,A_24_P926960,A_23_P206212,A_23_P148990,A_23_P253896,A_24_P298360
GOTERM_BP_FAT	GO:0006916~anti-apoptosis	12	2.99252	0.00600603	A_23_P30024,A_23_P70849,A_23_P206212,A_23_P134176,A_23_P411296,A_23_P89431,A_23_P79518,A_23_P98350,A_23_P64129,A_24_P151464,A_24_P157926,A_32_P205110
GOTERM_BP_FAT	GO:0043069~negative regulation of programmed cell death	17	4.2394	0.00605224	A_23_P30024,A_23_P134176,A_23_P253932,A_23_P89431,A_24_P18137,A_23_P202540,A_23_P98350,A_24_P151464,A_32_P205110,A_23_P70849,A_23_P206212,A_23_P411296,A_23_P79518,A_23_P64129,A_23_P26810,A_23_P61945,A_24_P157926
GOTERM_BP_FAT	GO:0060548~negative regulation of cell death	17	4.2394	0.00626707	A_23_P30024,A_23_P134176,A_23_P253932,A_23_P89431,A_24_P18137,A_23_P202540,A_23_P98350,A_24_P151464,A_32_P205110,A_23_P70849,A_23_P206212,A_23_P411296,A_23_P79518,A_23_P64129,A_23_P26810,A_23_P61945,A_24_P157926
KEGG_PATHWAY	hsa04621:NOD-like receptor signaling pathway	7	1.74564	0.00632511	A_23_P30024,A_23_P202540,A_23_P89431,A_23_P79518,A_23_P98350,A_24_P157926,A_23_P7144
GOTERM_BP_FAT	GO:0008285~negative regulation of cell proliferation	17	4.2394	0.00640686	A_23_P134176,A_23_P216812,A_23_P93591,A_23_P94754,A_23_P162589,A_23_P123608,A_23_P252721,A_24_P55295,A_23_P106405,A_23_P83134,A_23_P70849,A_23_P206212,A_24_P940115,A_23_P342275,A_23_P79518,A_23_P68487,A_23_P26810,A_23_P215634,A_23_P7144
UP_SEQ_FEATURE	domain:EGF-like 5; calcium-binding	5	1.24688	0.00645004	A_24_P926960,A_23_P214026,A_23_P148990,A_23_P253896,A_24_P298360
SP_PIR_KEYWORDS	glycoprotein	109	27.182	0.00646226	A_23_P366312,A_24_P942945,A_23_P8083,A_23_P145336,A_23_P50638,A_23_P344451,A_23_P118203,A_23_P213014,A_24_P124624,A_23_P303155,A_23_P45099,A_23_P92499,A_23_P342275,A_23_P14804,A_23_P64873,A_23_P217510,A_23_P122216,A_24_P326084,A_23_P420442,A_24_P38276,A_23_P87238,A_23_P68487,A_23_P101505,A_23_P122924,A_24_P58147,A_23_P113777,A_24_P376483,A_32_P101031,A_23_P29036,A_23_P324327,A_23_P317591,A_23_P21…
INTERPRO	IPR001314:Peptidase S1A, chymotrypsin	8	1.99501	0.00653886	A_32_P94444,A_24_P416645,A_24_P399490,A_23_P363968,A_23_P18751,A_23_P101505,A_23_P82868,A_23_P125423
GOTERM_BP_FAT	GO:0016064~immunoglobulin mediated immune response	6	1.49626	0.00656954	A_23_P363968,A_23_P374862,A_24_P50245,A_32_P87697,A_23_P125423,A_23_P42306,A_23_P101407
INTERPRO	IPR018114:Peptidase S1/S6, chymotrypsin/Hap, active site	8	1.99501	0.00688254	A_32_P94444,A_24_P416645,A_24_P399490,A_23_P363968,A_23_P18751,A_23_P101505,A_23_P82868,A_23_P125423
SP_PIR_KEYWORDS	disulfide bond	78	19.4514	0.00693371	A_23_P107612,A_23_P96827,A_23_P216610,A_24_P942945,A_23_P8083,A_23_P145336,A_23_P50638,A_23_P46141,A_24_P124624,A_23_P45099,A_32_P94444,A_23_P427587,A_23_P92499,A_23_P342275,A_23_P64873,A_23_P356494,A_23_P215634,A_23_P203115,A_24_P14584,A_23_P214026,A_23_P18751,A_23_P53176,A_23_P93591,A_23_P374862,A_23_P116235,A_32_P29118,A_23_P94754,A_24_P55295,A_32_P87697,A_24_P326084,A_23_P101407,A_24_P289471,…
GOTERM_BP_FAT	GO:0002250~adaptive immune response	7	1.74564	0.0069605	A_23_P363968,A_23_P55706,A_23_P374862,A_24_P50245,A_32_P87697,A_23_P125423,A_23_P42306,A_23_P101407
GOTERM_BP_FAT	GO:0002460~adaptive immune response based on somatic recombination of immune receptors built from immunoglobulin superfamily domains	7	1.74564	0.0069605	A_23_P363968,A_23_P55706,A_23_P374862,A_24_P50245,A_32_P87697,A_23_P125423,A_23_P42306,A_23_P101407
GOTERM_BP_FAT	GO:0032989~cellular component morphogenesis	18	4.48878	0.00702754	A_23_P317591,A_23_P119899,A_24_P18137,A_23_P201342,A_23_P93591,A_23_P123608,A_24_P151464,A_23_P58117,A_24_P55295,A_23_P106405,A_23_P406135,A_24_P210675,A_23_P83134,A_23_P41992,A_23_P41948,A_23_P68487,A_24_P56388,A_23_P26847,A_23_P429950
GOTERM_BP_FAT	GO:0043065~positive regulation of apoptosis	19	4.73815	0.0070475	A_24_P123012,A_24_P169574,A_23_P202540,A_23_P162589,A_23_P123608,A_24_P151464,A_23_P252721,A_23_P411296,A_23_P92499,A_24_P940115,A_23_P79518,A_23_P79134,A_23_P14559,A_23_P112478,A_23_P68487,A_23_P64129,A_23_P205997,A_23_P122924,A_23_P26810,A_24_P942786,A_23_P215634,A_24_P123011
UP_SEQ_FEATURE	propeptide:Removed in mature form	12	2.99252	0.00719404	A_23_P390700,A_24_P354715,A_23_P83134,A_32_P97169,A_23_P8083,A_24_P95059,A_23_P53176,A_23_P374862,A_23_P41992,A_23_P150053,A_23_P218774,A_32_P101031
UP_SEQ_FEATURE	region of interest:Alpha-1	4	0.997506	0.00726997	A_24_P50245,A_32_P87697,A_24_P376483,A_24_P326084,A_23_P42306
UP_SEQ_FEATURE	region of interest:Alpha-2	4	0.997506	0.00726997	A_24_P50245,A_32_P87697,A_24_P376483,A_24_P326084,A_23_P42306
GOTERM_BP_FAT	GO:0040007~growth	11	2.74314	0.007299	A_23_P26954,A_23_P83134,A_23_P121926,A_23_P68487,A_23_P122924,A_23_P44724,A_23_P356494,A_23_P106405,A_23_P76488,A_23_P169137,A_32_P205110
GOTERM_BP_FAT	GO:0030030~cell projection organization	17	4.2394	0.00758373	A_23_P317591,A_23_P119899,A_24_P18137,A_23_P201342,A_23_P93591,A_23_P123608,A_24_P151464,A_23_P218774,A_24_P55295,A_23_P106405,A_23_P406135,A_23_P83134,A_23_P41992,A_23_P68487,A_23_P429950,A_23_P17269,A_23_P130995,A_23_P165927
GOTERM_BP_FAT	GO:0043068~positive regulation of programmed cell death	19	4.73815	0.00762929	A_24_P123012,A_24_P169574,A_23_P202540,A_23_P162589,A_23_P123608,A_24_P151464,A_23_P252721,A_23_P411296,A_23_P92499,A_24_P940115,A_23_P79518,A_23_P79134,A_23_P14559,A_23_P112478,A_23_P68487,A_23_P64129,A_23_P205997,A_23_P122924,A_23_P26810,A_24_P942786,A_23_P215634,A_24_P123011
GOTERM_BP_FAT	GO:0019724~B cell mediated immunity	6	1.49626	0.0076582	A_23_P363968,A_23_P374862,A_24_P50245,A_32_P87697,A_23_P125423,A_23_P42306,A_23_P101407
GOTERM_BP_FAT	GO:0048771~tissue remodeling	6	1.49626	0.0076582	A_23_P70849,A_23_P104188,A_24_P56388,A_23_P61945,A_23_P218774,A_32_P205110
GOTERM_BP_FAT	GO:0007626~locomotory behavior	14	3.49127	0.00782151	A_23_P119899,A_23_P317591,A_23_P134176,A_23_P89431,A_23_P17065,A_23_P121926,A_24_P151464,A_23_P218774,A_23_P23048,A_23_P376599,A_23_P79518,A_23_P71480,A_23_P429950,A_23_P7144
GOTERM_BP_FAT	GO:0010942~positive regulation of cell death	19	4.73815	0.00789798	A_24_P123012,A_24_P169574,A_23_P202540,A_23_P162589,A_23_P123608,A_24_P151464,A_23_P252721,A_23_P411296,A_23_P92499,A_24_P940115,A_23_P79518,A_23_P79134,A_23_P14559,A_23_P112478,A_23_P68487,A_23_P64129,A_23_P205997,A_23_P122924,A_23_P26810,A_24_P942786,A_23_P215634,A_24_P123011
GOTERM_BP_FAT	GO:0000904~cell morphogenesis involved in differentiation	13	3.2419	0.00794716	A_23_P119899,A_23_P317591,A_24_P18137,A_23_P201342,A_23_P123608,A_24_P151464,A_23_P106405,A_23_P83134,A_23_P41992,A_24_P56388,A_23_P26847,A_23_P429950,A_23_P68487
GOTERM_BP_FAT	GO:0048870~cell motility	15	3.74065	0.00823612	A_24_P123012,A_24_P169574,A_23_P89431,A_23_P201808,A_23_P23048,A_23_P106405,A_24_P210675,A_32_P205110,A_23_P427587,A_23_P70849,A_23_P206212,A_23_P52714,A_23_P79518,A_23_P41992,A_24_P56388,A_23_P17269,A_23_P82868,A_24_P123011
GOTERM_BP_FAT	GO:0051674~localization of cell	15	3.74065	0.00823612	A_24_P123012,A_24_P169574,A_23_P89431,A_23_P201808,A_23_P23048,A_23_P106405,A_24_P210675,A_32_P205110,A_23_P427587,A_23_P70849,A_23_P206212,A_23_P52714,A_23_P79518,A_23_P41992,A_24_P56388,A_23_P17269,A_23_P82868,A_24_P123011
GOTERM_CC_FAT	GO:0005576~extracellular region	62	15.4613	0.00858818	A_23_P96827,A_23_P50638,A_23_P46141,A_23_P118203,A_24_P124624,A_23_P11787,A_23_P124084,A_32_P94444,A_23_P427587,A_23_P342275,A_23_P64873,A_23_P356494,A_23_P408363,A_23_P215634,A_23_P203115,A_23_P214026,A_23_P122216,A_23_P53176,A_23_P18751,A_23_P116235,A_23_P94754,A_32_P29118,A_23_P101407,A_23_P421423,A_24_P289471,A_23_P27315,A_23_P8913,A_23_P79518,A_23_P101505,A_24_P365975,A_23_P68487,A_23_P42995…
KEGG_PATHWAY	hsa04350:TGF-beta signaling pathway	8	1.99501	0.0089297	A_23_P366312,A_23_P206212,A_23_P216812,A_23_P68487,A_23_P122924,A_23_P64873,A_23_P167367,A_23_P143143
GOTERM_BP_FAT	GO:0006935~chemotaxis	10	2.49377	0.0090161	A_23_P317591,A_23_P89431,A_23_P376599,A_23_P17065,A_23_P79518,A_23_P71480,A_23_P429950,A_23_P218774,A_23_P23048,A_23_P7144
GOTERM_BP_FAT	GO:0042330~taxis	10	2.49377	0.0090161	A_23_P317591,A_23_P89431,A_23_P376599,A_23_P17065,A_23_P79518,A_23_P71480,A_23_P429950,A_23_P218774,A_23_P23048,A_23_P7144
GOTERM_BP_FAT	GO:0048678~response to axon injury	4	0.997506	0.00913783	A_23_P134176,A_24_P18137,A_23_P123608,A_24_P151464
GOTERM_BP_FAT	GO:0019430~removal of superoxide radicals	3	0.74813	0.00943973	A_23_P134176,A_24_P151464,A_23_P319970
GOTERM_BP_FAT	GO:0060558~regulation of calcidiol 1-monooxygenase activity	3	0.74813	0.00943973	A_23_P30024,A_23_P79518,A_23_P162589
GOTERM_BP_FAT	GO:0042060~wound healing	11	2.74314	0.00982983	A_23_P122216,A_23_P148990,A_23_P79518,A_23_P91910,A_24_P98086,A_24_P56388,A_23_P82868,A_24_P940166,A_24_P417036,A_23_P169137,A_24_P303852
GOTERM_CC_FAT	GO:0042825~TAP complex	3	0.74813	0.00992458	A_24_P50245,A_32_P351968,A_32_P87697,A_23_P42306
SP_PIR_KEYWORDS	cytoskeleton	23	5.73566	0.00996152	A_23_P434809,A_23_P167389,A_23_P65674,A_23_P213424,A_23_P150053,A_32_P34444,A_23_P58117,A_23_P23048,A_23_P110764,A_24_P210675,A_23_P209636,A_23_P70849,A_23_P328206,A_23_P216556,A_23_P5611,A_23_P41948,A_23_P109171,A_23_P213102,A_23_P77031,A_23_P135273,A_23_P351734,A_23_P344531,A_23_P302654
UP_SEQ_FEATURE	disulfide bond	75	18.7032	0.0103966	A_23_P107612,A_23_P96827,A_23_P216610,A_24_P942945,A_23_P8083,A_23_P145336,A_23_P50638,A_23_P46141,A_24_P124624,A_23_P45099,A_32_P94444,A_23_P427587,A_23_P92499,A_23_P342275,A_23_P64873,A_23_P356494,A_23_P215634,A_23_P203115,A_24_P14584,A_23_P214026,A_23_P18751,A_23_P93591,A_23_P374862,A_23_P116235,A_32_P29118,A_23_P94754,A_24_P55295,A_32_P87697,A_24_P326084,A_23_P101407,A_24_P289471,A_24_P7642,A…
GOTERM_BP_FAT	GO:0045429~positive regulation of nitric oxide biosynthetic process	4	0.997506	0.0104896	A_23_P121064,A_23_P134176,A_23_P79518,A_23_P123608
GOTERM_CC_FAT	GO:0031225~anchored to membrane	12	2.99252	0.0115066	A_23_P390700,A_23_P107612,A_24_P354715,A_23_P83134,A_32_P97169,A_23_P213385,A_23_P8083,A_23_P53176,A_23_P374862,A_23_P41992,A_24_P98086,A_32_P101031
GOTERM_BP_FAT	GO:0006917~induction of apoptosis	15	3.74065	0.0115276	A_24_P123012,A_24_P169574,A_23_P202540,A_23_P162589,A_23_P123608,A_23_P252721,A_23_P411296,A_23_P92499,A_24_P940115,A_23_P79134,A_23_P14559,A_23_P112478,A_23_P64129,A_23_P122924,A_23_P205997,A_23_P26810,A_24_P942786,A_24_P123011
INTERPRO	IPR001254:Peptidase S1 and S6, chymotrypsin/Hap	8	1.99501	0.0116014	A_32_P94444,A_24_P416645,A_24_P399490,A_23_P363968,A_23_P18751,A_23_P101505,A_23_P82868,A_23_P125423
GOTERM_BP_FAT	GO:0012502~induction of programmed cell death	15	3.74065	0.0118368	A_24_P123012,A_24_P169574,A_23_P202540,A_23_P162589,A_23_P123608,A_23_P252721,A_23_P411296,A_23_P92499,A_24_P940115,A_23_P79134,A_23_P14559,A_23_P112478,A_23_P64129,A_23_P122924,A_23_P205997,A_23_P26810,A_24_P942786,A_24_P123011
UP_SEQ_FEATURE	domain:Sushi 2	5	1.24688	0.0118724	A_23_P216610,A_23_P96383,A_23_P114740,A_23_P374862,A_23_P125423
UP_SEQ_FEATURE	domain:Sushi 1	5	1.24688	0.0118724	A_23_P216610,A_23_P96383,A_23_P114740,A_23_P374862,A_23_P125423
GOTERM_BP_FAT	GO:0060429~epithelium development	12	2.99252	0.0119861	A_23_P104188,A_23_P58117,A_23_P252721,A_23_P406135,A_23_P11787,A_23_P76488,A_23_P159406,A_23_P8913,A_24_P38276,A_24_P940115,A_23_P68487,A_23_P356494,A_23_P74012
UP_SEQ_FEATURE	mutagenesis site	57	14.2145	0.0120205	A_23_P366312,A_23_P167389,A_24_P165949,A_24_P184230,A_23_P134176,A_23_P37375,A_24_P124624,A_23_P23048,A_23_P70991,A_23_P255444,A_24_P247931,A_23_P92499,A_32_P224840,A_23_P14559,A_24_P172481,A_23_P26810,A_24_P14584,A_23_P30024,A_23_P887,A_23_P157460,A_23_P44244,A_32_P180741,A_32_P351968,A_23_P101407,A_23_P79842,A_24_P347447,A_24_P56388,A_23_P135273,A_23_P29036,A_23_P390172,A_23_P104188,A_23_P89431…
GOTERM_BP_FAT	GO:0031667~response to nutrient levels	11	2.74314	0.0120319	A_23_P134176,A_23_P112481,A_23_P89431,A_23_P216812,A_23_P79518,A_23_P162589,A_23_P68487,A_24_P11506,A_24_P151464,A_23_P26810,A_24_P417036,A_23_P56898
GOTERM_BP_FAT	GO:0045939~negative regulation of steroid metabolic process	3	0.74813	0.0124043	A_23_P30024,A_23_P427587,A_23_P52714,A_24_P151464
GOTERM_BP_FAT	GO:0010894~negative regulation of steroid biosynthetic process	3	0.74813	0.0124043	A_23_P30024,A_23_P427587,A_23_P52714,A_24_P151464
GOTERM_BP_FAT	GO:0008585~female gonad development	6	1.49626	0.013268	A_23_P70849,A_23_P342275,A_24_P151464,A_23_P122924,A_23_P11787,A_32_P205110
GOTERM_BP_FAT	GO:0006956~complement activation	5	1.24688	0.0133846	A_23_P363968,A_23_P114740,A_23_P374862,A_23_P125423,A_23_P101407
UP_SEQ_FEATURE	site:Not glycosylated	4	0.997506	0.0136151	A_23_P114740,A_23_P50638,A_23_P82868,A_24_P124624
GOTERM_BP_FAT	GO:0002541~activation of plasma proteins involved in acute inflammatory response	5	1.24688	0.0145079	A_23_P363968,A_23_P114740,A_23_P374862,A_23_P125423,A_23_P101407
SP_PIR_KEYWORDS	developmental protein	26	6.48379	0.0148582	A_23_P317591,A_23_P104188,A_23_P201342,A_23_P213424,A_23_P70991,A_23_P167367,A_23_P11787,A_23_P406135,A_24_P210675,A_32_P70818,A_23_P145035,A_23_P36546,A_23_P64129,A_32_P29118,A_23_P116235,A_23_P44724,A_23_P58117,A_23_P421423,A_23_P28595,A_23_P420442,A_24_P38276,A_23_P121374,A_23_P253896,A_23_P68487,A_23_P61945,A_23_P143143
GOTERM_BP_FAT	GO:0042127~regulation of cell proliferation	28	6.98254	0.0149293	A_23_P134176,A_23_P89431,A_23_P123608,A_23_P252721,A_23_P218774,A_23_P106405,A_23_P83134,A_23_P206212,A_23_P342275,A_24_P940115,A_23_P36546,A_23_P26810,A_23_P215634,A_23_P216812,A_23_P93591,A_24_P55496,A_23_P162589,A_23_P94754,A_24_P55295,A_23_P24987,A_23_P70849,A_24_P105933,A_23_P79518,A_23_P68487,A_23_P26847,A_24_P56388,A_23_P17269,A_23_P61945,A_23_P143143,A_23_P7144
GOTERM_BP_FAT	GO:0050778~positive regulation of immune response	9	2.24439	0.0149804	A_23_P363968,A_23_P92499,A_23_P114740,A_23_P79518,A_23_P374862,A_24_P50245,A_32_P87697,A_23_P125423,A_23_P42306,A_23_P101407
GOTERM_BP_FAT	GO:0033273~response to vitamin	6	1.49626	0.0150126	A_23_P112481,A_23_P89431,A_23_P79518,A_23_P162589,A_23_P68487,A_24_P11506,A_23_P56898
SMART	SM00020:Tryp_SPc	8	1.99501	0.0154935	A_32_P94444,A_24_P416645,A_24_P399490,A_23_P363968,A_23_P18751,A_23_P101505,A_23_P82868,A_23_P125423
GOTERM_BP_FAT	GO:0048584~positive regulation of response to stimulus	12	2.99252	0.0156907	A_23_P114740,A_23_P374862,A_23_P123608,A_32_P87697,A_23_P42306,A_23_P125423,A_23_P101407,A_23_P427587,A_23_P206212,A_23_P363968,A_23_P92499,A_23_P52714,A_23_P79518,A_24_P50245
GOTERM_BP_FAT	GO:0051058~negative regulation of small GTPase mediated signal transduction	3	0.74813	0.0157183	A_23_P167389,A_24_P940115,A_23_P165927,A_23_P252721
GOTERM_BP_FAT	GO:0046580~negative regulation of Ras protein signal transduction	3	0.74813	0.0157183	A_23_P167389,A_24_P940115,A_23_P165927,A_23_P252721
GOTERM_CC_FAT	GO:0042824~MHC class I peptide loading complex	3	0.74813	0.0165131	A_24_P50245,A_32_P351968,A_32_P87697,A_23_P42306
UP_SEQ_FEATURE	domain:Pentaxin	3	0.74813	0.0165263	A_23_P121064,A_23_P96827,A_24_P942945
GOTERM_BP_FAT	GO:0007010~cytoskeleton organization	18	4.48878	0.0166372	A_23_P167389,A_24_P18137,A_24_P151464,A_23_P250607,A_24_P297539,A_23_P252721,A_32_P34444,A_23_P58117,A_23_P218774,A_23_P23048,A_24_P210675,A_24_P940115,A_23_P41948,A_24_P347447,A_23_P213102,A_23_P165927,A_23_P351734,A_23_P7144,A_23_P302654
GOTERM_BP_FAT	GO:0032768~regulation of monooxygenase activity	4	0.997506	0.0170058	A_23_P30024,A_23_P79518,A_23_P162589,A_24_P56388
GOTERM_BP_FAT	GO:0048667~cell morphogenesis involved in neuron differentiation	11	2.74314	0.0175462	A_23_P83134,A_23_P317591,A_23_P119899,A_24_P18137,A_23_P201342,A_23_P41992,A_23_P123608,A_23_P68487,A_23_P429950,A_24_P151464,A_23_P106405
GOTERM_BP_FAT	GO:0046545~development of primary female sexual characteristics	6	1.49626	0.0179071	A_23_P70849,A_23_P342275,A_24_P151464,A_23_P122924,A_23_P11787,A_32_P205110
GOTERM_BP_FAT	GO:0046660~female sex differentiation	6	1.49626	0.0179071	A_23_P70849,A_23_P342275,A_24_P151464,A_23_P122924,A_23_P11787,A_32_P205110
GOTERM_BP_FAT	GO:0009108~coenzyme biosynthetic process	6	1.49626	0.0179071	A_23_P120594,A_23_P67042,A_23_P213638,A_24_P11506,A_24_P77082,A_23_P258312,A_23_P200838,A_23_P56898
INTERPRO	IPR013091:EGF calcium-binding	6	1.49626	0.0180704	A_23_P216610,A_24_P926960,A_23_P148990,A_23_P253896,A_24_P298360,A_23_P125423
GOTERM_BP_FAT	GO:0048666~neuron development	15	3.74065	0.018283	A_23_P317591,A_23_P119899,A_23_P134176,A_24_P18137,A_23_P201342,A_23_P93591,A_23_P123608,A_24_P151464,A_24_P55295,A_23_P106405,A_23_P83134,A_23_P41992,A_23_P429950,A_23_P68487,A_23_P165927,A_24_P303852
GOTERM_BP_FAT	GO:0018149~peptide cross-linking	4	0.997506	0.0189171	A_23_P159406,A_23_P206212,A_23_P64873,A_23_P74012
GOTERM_BP_FAT	GO:0002449~lymphocyte mediated immunity	6	1.49626	0.0189483	A_23_P363968,A_23_P374862,A_24_P50245,A_32_P87697,A_23_P125423,A_23_P42306,A_23_P101407
GOTERM_BP_FAT	GO:0000303~response to superoxide	3	0.74813	0.0193648	A_23_P134176,A_24_P151464,A_23_P319970
GOTERM_MF_FAT	GO:0030675~Rac GTPase activator activity	3	0.74813	0.0197482	A_23_P167389,A_23_P376599,A_24_P940115,A_23_P252721
GOTERM_BP_FAT	GO:0048812~neuron projection morphogenesis	11	2.74314	0.0197898	A_23_P83134,A_23_P317591,A_23_P119899,A_24_P18137,A_23_P201342,A_23_P93591,A_23_P41992,A_23_P123608,A_23_P68487,A_23_P429950,A_24_P55295,A_23_P106405
GOTERM_BP_FAT	GO:0048858~cell projection morphogenesis	12	2.99252	0.0200487	A_23_P119899,A_23_P317591,A_24_P18137,A_23_P201342,A_23_P93591,A_23_P123608,A_24_P55295,A_23_P106405,A_23_P406135,A_23_P83134,A_23_P41992,A_23_P429950,A_23_P68487
SP_PIR_KEYWORDS	complement pathway	4	0.997506	0.0200491	A_23_P363968,A_23_P374862,A_23_P125423,A_23_P101407
BIOCARTA	h_tidPathway:Chaperones modulate interferon Signaling Pathway	4	0.997506	0.0201574	A_23_P30024,A_23_P29036,A_23_P123608,A_23_P26810
SP_PIR_KEYWORDS	Serine protease	8	1.99501	0.02025	A_32_P94444,A_24_P416645,A_24_P399490,A_23_P363968,A_23_P18751,A_23_P101505,A_23_P82868,A_23_P125423
KEGG_PATHWAY	hsa00600:Sphingolipid metabolism	5	1.24688	0.0204752	A_24_P387839,A_23_P25964,A_23_P203665,A_23_P201808,A_24_P150486
SP_PIR_KEYWORDS	innate immunity	6	1.49626	0.0204908	A_23_P363968,A_23_P92499,A_23_P114740,A_23_P374862,A_23_P125423,A_23_P101407
KEGG_PATHWAY	hsa04310:Wnt signaling pathway	10	2.49377	0.0208813	A_23_P14915,A_23_P202540,A_23_P201342,A_24_P38276,A_23_P11071,A_23_P408285,A_24_P347447,A_23_P26810,A_23_P218774,A_23_P11787
GOTERM_BP_FAT	GO:0007507~heart development	11	2.74314	0.020917	A_23_P134176,A_23_P404162,A_23_P201342,A_23_P93591,A_23_P252721,A_24_P55295,A_32_P205110,A_23_P427587,A_23_P342275,A_24_P940115,A_23_P52714,A_23_P26847,A_23_P143143,A_24_P303852
GOTERM_BP_FAT	GO:0045428~regulation of nitric oxide biosynthetic process	4	0.997506	0.0209424	A_23_P121064,A_23_P134176,A_23_P79518,A_23_P123608
GOTERM_BP_FAT	GO:0045833~negative regulation of lipid metabolic process	4	0.997506	0.0230819	A_23_P30024,A_23_P427587,A_23_P52714,A_23_P79518,A_24_P151464
SP_PIR_KEYWORDS	pyridine nucleotide biosynthesis	3	0.74813	0.0233224	A_24_P11506,A_24_P77082,A_23_P258312,A_23_P200838,A_23_P56898
GOTERM_BP_FAT	GO:0000305~response to oxygen radical	3	0.74813	0.0233279	A_23_P134176,A_24_P151464,A_23_P319970
GOTERM_BP_FAT	GO:0009991~response to extracellular stimulus	11	2.74314	0.0240624	A_23_P134176,A_23_P112481,A_23_P89431,A_23_P216812,A_23_P79518,A_23_P162589,A_23_P68487,A_24_P11506,A_24_P151464,A_23_P26810,A_24_P417036,A_23_P56898
UP_SEQ_FEATURE	domain:Sema	4	0.997506	0.0243472	A_23_P317591,A_23_P420442,A_32_P29118,A_23_P121374
GOTERM_BP_FAT	GO:0009968~negative regulation of signal transduction	11	2.74314	0.0247386	A_23_P167389,A_23_P83134,A_23_P206212,A_23_P2801,A_24_P940115,A_23_P79518,A_23_P114947,A_23_P165927,A_23_P252721,A_24_P157926,A_23_P215634,A_23_P11787
GOTERM_BP_FAT	GO:0006766~vitamin metabolic process	6	1.49626	0.0247497	A_23_P53176,A_24_P11506,A_24_P205364,A_24_P77082,A_23_P258312,A_24_P385280,A_23_P200838,A_23_P56898
GOTERM_BP_FAT	GO:0006958~complement activation, classical pathway	4	0.997506	0.0253356	A_23_P363968,A_23_P374862,A_23_P125423,A_23_P101407
UP_SEQ_FEATURE	glycosylation site:N-linked (GlcNAc...)	101	25.187	0.0253756	A_24_P942945,A_23_P8083,A_23_P145336,A_23_P50638,A_23_P118203,A_23_P213014,A_24_P124624,A_23_P303155,A_23_P45099,A_23_P92499,A_23_P342275,A_23_P14804,A_23_P64873,A_23_P122216,A_24_P326084,A_23_P420442,A_24_P38276,A_23_P68487,A_23_P101505,A_23_P122924,A_24_P58147,A_23_P113777,A_24_P376483,A_32_P101031,A_23_P29036,A_23_P324327,A_23_P211910,A_23_P317591,A_23_P148990,A_23_P89431,A_23_P57760,A_23_P201…
INTERPRO	IPR001003:MHC class II, alpha chain, N-terminal	3	0.74813	0.025547	A_24_P50245,A_32_P87697,A_24_P326084,A_23_P42306
GOTERM_BP_FAT	GO:0048762~mesenchymal cell differentiation	5	1.24688	0.0256449	A_23_P427587,A_23_P52714,A_23_P26847,A_24_P56388,A_23_P68487,A_32_P205110
GOTERM_BP_FAT	GO:0014031~mesenchymal cell development	5	1.24688	0.0256449	A_23_P427587,A_23_P52714,A_23_P26847,A_24_P56388,A_23_P68487,A_32_P205110
SP_PIR_KEYWORDS	sushi	5	1.24688	0.0260879	A_23_P216610,A_23_P96383,A_23_P114740,A_23_P374862,A_23_P125423
SP_PIR_KEYWORDS	phosphoprotein	166	41.3965	0.0264439	A_23_P366312,A_24_P169574,A_24_P184230,A_24_P942945,A_23_P28538,A_23_P344451,A_23_P213424,A_23_P37375,A_23_P255444,A_23_P23048,A_23_P303155,A_23_P169838,A_32_P68504,A_24_P387839,A_23_P145035,A_23_P46470,A_23_P257924,A_23_P14559,A_23_P77031,A_23_P165927,A_24_P393740,A_23_P120572,A_23_P887,A_32_P180741,A_23_P99540,A_23_P79289,A_23_P48897,A_24_P331704,A_24_P7642,A_23_P62099,A_23_P420442,A_23_P91379,…
GOTERM_BP_FAT	GO:0032990~cell part morphogenesis	12	2.99252	0.0266351	A_23_P119899,A_23_P317591,A_24_P18137,A_23_P201342,A_23_P93591,A_23_P123608,A_24_P55295,A_23_P106405,A_23_P406135,A_23_P83134,A_23_P41992,A_23_P429950,A_23_P68487
GOTERM_BP_FAT	GO:0031175~neuron projection development	12	2.99252	0.0266351	A_23_P119899,A_23_P317591,A_24_P18137,A_23_P201342,A_23_P93591,A_23_P123608,A_24_P55295,A_23_P106405,A_23_P83134,A_23_P41992,A_23_P429950,A_23_P68487,A_23_P165927
INTERPRO	IPR001627:Semaphorin/CD100 antigen	4	0.997506	0.0271592	A_23_P317591,A_23_P420442,A_32_P29118,A_23_P121374
GOTERM_BP_FAT	GO:0060485~mesenchyme development	5	1.24688	0.0273158	A_23_P427587,A_23_P52714,A_23_P26847,A_24_P56388,A_23_P68487,A_32_P205110
GOTERM_MF_FAT	GO:0005100~Rho GTPase activator activity	4	0.997506	0.0284502	A_23_P167389,A_23_P376599,A_24_P940115,A_23_P46470,A_23_P252721
UP_SEQ_FEATURE	domain:EGF-like 4; calcium-binding	4	0.997506	0.0286942	A_23_P214026,A_23_P148990,A_23_P253896,A_24_P298360
GOTERM_BP_FAT	GO:0032583~regulation of gene-specific transcription	8	1.99501	0.0288157	A_23_P30024,A_23_P28595,A_23_P404162,A_23_P44244,A_23_P162589,A_24_P56388,A_23_P26810,A_24_P417036
GOTERM_BP_FAT	GO:0002252~immune effector process	8	1.99501	0.0288157	A_23_P121064,A_23_P363968,A_23_P114740,A_23_P374862,A_24_P50245,A_32_P87697,A_23_P125423,A_23_P42306,A_23_P101407
GOTERM_BP_FAT	GO:0001666~response to hypoxia	8	1.99501	0.0288157	A_23_P70849,A_23_P206212,A_23_P211910,A_23_P134176,A_23_P89431,A_24_P56388,A_23_P82868,A_24_P417036
GOTERM_BP_FAT	GO:0031328~positive regulation of cellular biosynthetic process	24	5.98504	0.029001	A_23_P366312,A_23_P30024,A_23_P134176,A_23_P44244,A_23_P123608,A_23_P41765,A_24_P417036,A_32_P205110,A_23_P121064,A_23_P28595,A_32_P70818,A_23_P206212,A_23_P411296,A_23_P2801,A_23_P79518,A_23_P257924,A_23_P68487,A_24_P56388,A_23_P26847,A_23_P122924,A_23_P252201,A_24_P942786,A_23_P26810,A_23_P61945
GOTERM_BP_FAT	GO:0035150~regulation of tube size	5	1.24688	0.0290503	A_23_P70849,A_23_P134176,A_23_P150053,A_24_P151464,A_32_P205110
GOTERM_BP_FAT	GO:0050880~regulation of blood vessel size	5	1.24688	0.0290503	A_23_P70849,A_23_P134176,A_23_P150053,A_24_P151464,A_32_P205110
GOTERM_BP_FAT	GO:0048534~hemopoietic or lymphoid organ development	12	2.99252	0.0293337	A_23_P366312,A_23_P134176,A_23_P404162,A_23_P123608,A_23_P41765,A_24_P151464,A_23_P42306,A_23_P55706,A_24_P50245,A_23_P216257,A_23_P122924,A_23_P26810,A_23_P143143
GOTERM_BP_FAT	GO:0006959~humoral immune response	6	1.49626	0.0301324	A_23_P363968,A_23_P89431,A_23_P114740,A_23_P374862,A_23_P125423,A_23_P101407
GOTERM_BP_FAT	GO:0002455~humoral immune response mediated by circulating immunoglobulin	4	0.997506	0.0301849	A_23_P363968,A_23_P374862,A_23_P125423,A_23_P101407
GOTERM_BP_FAT	GO:0045597~positive regulation of cell differentiation	11	2.74314	0.0304368	A_23_P30024,A_24_P18137,A_23_P8913,A_23_P216812,A_24_P50245,A_24_P56388,A_23_P123608,A_23_P68487,A_23_P122924,A_23_P143143,A_23_P215634,A_23_P42306
INTERPRO	IPR000436:Sushi/SCR/CCP	5	1.24688	0.0304461	A_23_P216610,A_23_P96383,A_23_P114740,A_23_P374862,A_23_P125423
GOTERM_BP_FAT	GO:0008360~regulation of cell shape	5	1.24688	0.0308487	A_23_P167389,A_24_P940115,A_24_P98086,A_23_P252721,A_23_P58117,A_23_P209636
GOTERM_BP_FAT	GO:0042476~odontogenesis	5	1.24688	0.0308487	A_23_P384512,A_23_P28595,A_23_P8913,A_23_P68487,A_23_P202458,A_32_P205110
SMART	SM00630:Sema	4	0.997506	0.0316631	A_23_P317591,A_23_P420442,A_32_P29118,A_23_P121374
GOTERM_BP_FAT	GO:0030855~epithelial cell differentiation	8	1.99501	0.0319694	A_23_P159406,A_23_P104188,A_24_P38276,A_23_P68487,A_23_P356494,A_23_P58117,A_23_P76488,A_23_P74012
GOTERM_BP_FAT	GO:0043009~chordate embryonic development	14	3.49127	0.0323242	A_23_P366312,A_23_P47924,A_23_P201342,A_24_P55496,A_23_P252721,A_23_P58117,A_23_P406135,A_32_P205110,A_23_P83134,A_23_P28595,A_23_P411296,A_24_P940115,A_24_P98086,A_24_P56388,A_23_P26810
GOTERM_BP_FAT	GO:0001936~regulation of endothelial cell proliferation	4	0.997506	0.0327795	A_23_P206212,A_23_P89431,A_23_P94754,A_24_P56388
GOTERM_BP_FAT	GO:0045087~innate immune response	8	1.99501	0.0330701	A_23_P363968,A_23_P92499,A_23_P114740,A_23_P374862,A_23_P71480,A_24_P11506,A_23_P125423,A_23_P101407,A_23_P56898
GOTERM_BP_FAT	GO:0009891~positive regulation of biosynthetic process	24	5.98504	0.0340141	A_23_P366312,A_23_P30024,A_23_P134176,A_23_P44244,A_23_P123608,A_23_P41765,A_24_P417036,A_32_P205110,A_23_P121064,A_23_P28595,A_32_P70818,A_23_P206212,A_23_P411296,A_23_P2801,A_23_P79518,A_23_P257924,A_23_P68487,A_24_P56388,A_23_P26847,A_23_P122924,A_23_P252201,A_24_P942786,A_23_P26810,A_23_P61945
GOTERM_BP_FAT	GO:0009792~embryonic development ending in birth or egg hatching	14	3.49127	0.0341911	A_23_P366312,A_23_P47924,A_23_P201342,A_24_P55496,A_23_P252721,A_23_P58117,A_23_P406135,A_32_P205110,A_23_P83134,A_23_P28595,A_23_P411296,A_24_P940115,A_24_P98086,A_24_P56388,A_23_P26810
UP_SEQ_FEATURE	cross-link:Glycyl lysine isopeptide (Lys-Gly) (interchain with G-Cter in SUMO)	6	1.49626	0.0345688	A_23_P366312,A_23_P411296,A_24_P56388,A_23_P41765,A_23_P26810,A_23_P61945
GOTERM_BP_FAT	GO:0009408~response to heat	5	1.24688	0.0346386	A_23_P70849,A_23_P206212,A_23_P89431,A_23_P79518,A_24_P151464
GOTERM_BP_FAT	GO:0045944~positive regulation of transcription from RNA polymerase II promoter	15	3.74065	0.0351886	A_23_P30024,A_23_P366312,A_23_P41765,A_24_P417036,A_32_P205110,A_23_P28595,A_32_P70818,A_23_P411296,A_23_P2801,A_24_P56388,A_23_P26847,A_23_P68487,A_23_P122924,A_23_P26810,A_23_P61945
GOTERM_BP_FAT	GO:0045639~positive regulation of myeloid cell differentiation	4	0.997506	0.0354867	A_23_P8913,A_24_P56388,A_23_P122924,A_23_P143143
GOTERM_BP_FAT	GO:0014033~neural crest cell differentiation	4	0.997506	0.0354867	A_23_P427587,A_23_P52714,A_23_P26847,A_24_P56388,A_32_P205110
GOTERM_BP_FAT	GO:0014032~neural crest cell development	4	0.997506	0.0354867	A_23_P427587,A_23_P52714,A_23_P26847,A_24_P56388,A_32_P205110
UP_SEQ_FEATURE	domain:TSP type-1 3	4	0.997506	0.0359312	A_23_P206212,A_23_P148990,A_23_P342275,A_23_P121374
SP_PIR_KEYWORDS	oxidoreductase	19	4.73815	0.0361847	A_23_P26954,A_24_P189516,A_23_P211910,A_23_P122216,A_23_P134176,A_24_P626850,A_24_P151464,A_23_P92562,A_23_P358917,A_24_P77082,A_23_P124084,A_32_P23838,A_23_P70849,A_23_P406928,A_24_P387839,A_23_P145035,A_23_P64129,A_23_P128967,A_23_P200838,A_24_P385280
GOTERM_BP_FAT	GO:0070482~response to oxygen levels	8	1.99501	0.0365229	A_23_P70849,A_23_P206212,A_23_P211910,A_23_P134176,A_23_P89431,A_24_P56388,A_23_P82868,A_24_P417036
GOTERM_BP_FAT	GO:0030097~hemopoiesis	11	2.74314	0.0365989	A_23_P366312,A_23_P134176,A_23_P55706,A_23_P404162,A_23_P216257,A_24_P50245,A_23_P123608,A_23_P122924,A_23_P41765,A_23_P26810,A_23_P143143,A_23_P42306
GOTERM_BP_FAT	GO:0030336~negative regulation of cell migration	5	1.24688	0.0366304	A_23_P167389,A_23_P206212,A_24_P940115,A_23_P252721,A_23_P215634,A_23_P135494
SMART	SM00032:CCP	5	1.24688	0.036682	A_23_P216610,A_23_P96383,A_23_P114740,A_23_P374862,A_23_P125423
GOTERM_BP_FAT	GO:0008406~gonad development	7	1.74564	0.0373847	A_23_P70849,A_23_P342275,A_23_P26847,A_24_P151464,A_23_P122924,A_23_P11787,A_32_P205110
GOTERM_CC_FAT	GO:0016363~nuclear matrix	5	1.24688	0.0375464	A_23_P390172,A_23_P411296,A_23_P213424,A_23_P123608,A_23_P26810
GOTERM_BP_FAT	GO:0010035~response to inorganic substance	10	2.49377	0.0379363	A_23_P70849,A_23_P206212,A_23_P134176,A_23_P112481,A_23_P8913,A_23_P202540,A_23_P142714,A_24_P151464,A_24_P124624,A_23_P319970
GOTERM_BP_FAT	GO:0002684~positive regulation of immune system process	11	2.74314	0.038254	A_23_P206212,A_23_P112481,A_23_P363968,A_23_P92499,A_23_P114740,A_23_P79518,A_23_P374862,A_24_P50245,A_32_P87697,A_23_P125423,A_23_P42306,A_23_P101407
GOTERM_BP_FAT	GO:0003018~vascular process in circulatory system	5	1.24688	0.038687	A_23_P70849,A_23_P134176,A_23_P150053,A_24_P151464,A_32_P205110
INTERPRO	IPR008085:Thrombospondin, type 1 repeat, subgroup	3	0.74813	0.0389909	A_23_P206212,A_23_P148990,A_23_P121374
SP_PIR_KEYWORDS	metalloprotein	7	1.74564	0.0394624	A_24_P354715,A_23_P134176,A_23_P8913,A_23_P50498,A_24_P151464,A_23_P92562,A_23_P358917
SP_PIR_KEYWORDS	plasma	6	1.49626	0.0396773	A_23_P96827,A_23_P50638,A_23_P121926,A_23_P82868,A_23_P125423,A_23_P101407
INTERPRO	IPR004031:PMP-22/EMP/MP20/Claudin	4	0.997506	0.0399584	A_24_P165949,A_23_P29800,A_23_P106682,A_23_P76488
UP_SEQ_FEATURE	region of interest:2 X 12 AA approximate repeats	2	0.498753	0.0400871	A_23_P159406,A_23_P74012
UP_SEQ_FEATURE	region of interest:6 X 8 AA approximate tandem repeats	2	0.498753	0.0400871	A_23_P159406,A_23_P74012
PIR_SUPERFAMILY	PIRSF005526:semaphorin	3	0.74813	0.0403044	A_23_P317591,A_23_P420442,A_32_P29118
UP_SEQ_FEATURE	domain:SEC7	3	0.74813	0.0406947	A_23_P83781,A_23_P136012,A_32_P65473
GOTERM_BP_FAT	GO:0002443~leukocyte mediated immunity	6	1.49626	0.0412099	A_23_P363968,A_23_P374862,A_24_P50245,A_32_P87697,A_23_P125423,A_23_P42306,A_23_P101407
GOTERM_BP_FAT	GO:0051605~protein maturation by peptide bond cleavage	6	1.49626	0.0412099	A_24_P14584,A_23_P363968,A_23_P114740,A_23_P374862,A_23_P125423,A_23_P101407
INTERPRO	IPR015116:GTPase binding	2	0.498753	0.0418142	A_32_P180741,A_23_P46470
GOTERM_BP_FAT	GO:0051055~negative regulation of lipid biosynthetic process	3	0.74813	0.04204	A_23_P30024,A_23_P427587,A_23_P52714,A_24_P151464
GOTERM_BP_FAT	GO:0019363~pyridine nucleotide biosynthetic process	3	0.74813	0.04204	A_24_P11506,A_24_P77082,A_23_P258312,A_23_P200838,A_23_P56898
GOTERM_MF_FAT	GO:0031406~carboxylic acid binding	8	1.99501	0.0421042	A_24_P123012,A_23_P70849,A_24_P169574,A_24_P7642,A_23_P211910,A_23_P53176,A_23_P59877,A_23_P98431,A_24_P205364,A_23_P128967,A_24_P123011
GOTERM_BP_FAT	GO:0002520~immune system development	12	2.99252	0.0423214	A_23_P366312,A_23_P134176,A_23_P404162,A_23_P123608,A_23_P41765,A_24_P151464,A_23_P42306,A_23_P55706,A_24_P50245,A_23_P216257,A_23_P122924,A_23_P26810,A_23_P143143
UP_SEQ_FEATURE	domain:Rho-GAP	5	1.24688	0.0426765	A_23_P361419,A_23_P167389,A_23_P376599,A_24_P940115,A_23_P200829,A_23_P252721
SP_PIR_KEYWORDS	DNA binding	13	3.2419	0.042956	A_23_P384512,A_23_P30024,A_23_P366312,A_23_P141302,A_23_P162589,A_23_P41765,A_23_P501080,A_23_P202458,A_24_P417036,A_23_P411296,A_23_P55706,A_23_P36546,A_23_P26810,A_24_P157926
GOTERM_BP_FAT	GO:0001890~placenta development	5	1.24688	0.0429947	A_23_P366312,A_23_P411296,A_23_P162589,A_24_P56388,A_24_P151464
GOTERM_BP_FAT	GO:0035021~negative regulation of Rac protein signal transduction	2	0.498753	0.0435731	A_23_P167389,A_23_P165927
SP_PIR_KEYWORDS	egf-like domain	10	2.49377	0.0437082	A_23_P216610,A_24_P926960,A_23_P214026,A_23_P206212,A_23_P148990,A_23_P253896,A_23_P82868,A_24_P298360,A_23_P113777,A_23_P408363,A_23_P125423
INTERPRO	IPR000904:SEC7-like	3	0.74813	0.0439511	A_23_P83781,A_23_P136012,A_32_P65473
GOTERM_BP_FAT	GO:0055114~oxidation reduction	22	5.48628	0.0441716	A_23_P26954,A_24_P189516,A_23_P211910,A_23_P122216,A_23_P134176,A_24_P626850,A_23_P121326,A_23_P142714,A_24_P151464,A_23_P358917,A_23_P92562,A_24_P77082,A_23_P124084,A_32_P23838,A_23_P70849,A_23_P406928,A_24_P387839,A_23_P145035,A_23_P50498,A_23_P64129,A_23_P128967,A_23_P200838,A_24_P385280
GOTERM_BP_FAT	GO:0051170~nuclear import	6	1.49626	0.0447719	A_32_P186226,A_23_P408285,A_23_P123608,A_23_P64129,A_23_P26810,A_24_P393740
GOTERM_BP_FAT	GO:0001568~blood vessel development	11	2.74314	0.0450746	A_23_P421423,A_23_P70849,A_23_P122216,A_23_P206212,A_23_P79518,A_23_P99540,A_24_P56388,A_23_P201808,A_23_P64129,A_23_P82868,A_32_P205110
GOTERM_MF_FAT	GO:0005198~structural molecule activity	22	5.48628	0.0451078	A_23_P214026,A_24_P165949,A_23_P28538,A_24_P18137,A_23_P29800,A_24_P331704,A_23_P110764,A_24_P398670,A_23_P11787,A_23_P87257,A_24_P203502,A_23_P159406,A_23_P206212,A_23_P27315,A_23_P216556,A_23_P429950,A_24_P365975,A_23_P109171,A_23_P476,A_23_P351734,A_23_P425925,A_23_P74012
GOTERM_BP_FAT	GO:0040013~negative regulation of locomotion	5	1.24688	0.0452459	A_23_P167389,A_23_P206212,A_24_P940115,A_23_P252721,A_23_P215634,A_23_P135494
PIR_SUPERFAMILY	PIRSF000191:protein-lysine 6-oxidase	2	0.498753	0.0457097	A_23_P122216,A_23_P124084
PIR_SUPERFAMILY	PIRSF010853:Caenorhabditis elegans hypothetical protein DY3.6	2	0.498753	0.0457097	A_24_P247931,A_23_P82814
GOTERM_MF_FAT	GO:0008236~serine-type peptidase activity	9	2.24439	0.0457746	A_32_P94444,A_24_P416645,A_24_P399490,A_23_P363968,A_23_P18751,A_24_P74374,A_23_P101505,A_23_P82868,A_23_P125423
BIOCARTA	h_mhcPathway:Antigen Processing and Presentation	3	0.74813	0.0463261	A_24_P370472,A_32_P87697,A_24_P376483,A_24_P343233
BIOCARTA	h_il5Pathway:IL 5 Signaling Pathway	3	0.74813	0.0463261	A_23_P79518,A_24_P370472,A_32_P87697,A_24_P343233
UP_SEQ_FEATURE	active site:Charge relay system	9	2.24439	0.0464134	A_32_P94444,A_24_P416645,A_24_P399490,A_23_P363968,A_23_P18751,A_23_P101505,A_23_P82868,A_24_P152649,A_23_P125423,A_23_P14515
SP_PIR_KEYWORDS	differentiation	16	3.99002	0.0468297	A_23_P317591,A_23_P104188,A_23_P344451,A_32_P29118,A_23_P116235,A_23_P44724,A_23_P70991,A_23_P406438,A_24_P210675,A_23_P421423,A_23_P411296,A_23_P420442,A_23_P121374,A_23_P253896,A_23_P64129,A_23_P68487
GOTERM_BP_FAT	GO:0051173~positive regulation of nitrogen compound metabolic process	22	5.48628	0.0473154	A_23_P366312,A_23_P30024,A_23_P134176,A_23_P44244,A_23_P123608,A_23_P41765,A_24_P417036,A_32_P205110,A_23_P121064,A_23_P28595,A_32_P70818,A_23_P411296,A_23_P2801,A_23_P79518,A_23_P257924,A_23_P68487,A_24_P56388,A_23_P26847,A_23_P122924,A_23_P252201,A_23_P26810,A_23_P61945
GOTERM_BP_FAT	GO:0022602~ovulation cycle process	5	1.24688	0.0475617	A_23_P70849,A_23_P342275,A_24_P151464,A_23_P122924,A_32_P205110
INTERPRO	IPR013032:EGF-like region, conserved site	12	2.99252	0.0475814	A_23_P214026,A_24_P926960,A_23_P216610,A_23_P148990,A_23_P157333,A_23_P125423,A_23_P206212,A_32_P58425,A_23_P253896,A_23_P82868,A_23_P113777,A_24_P298360,A_23_P408363
GOTERM_BP_FAT	GO:0010648~negative regulation of cell communication	11	2.74314	0.048234	A_23_P167389,A_23_P83134,A_23_P206212,A_23_P2801,A_24_P940115,A_23_P79518,A_23_P114947,A_23_P165927,A_23_P252721,A_24_P157926,A_23_P215634,A_23_P11787
GOTERM_MF_FAT	GO:0042288~MHC class I protein binding	3	0.74813	0.0482565	A_24_P50245,A_32_P351968,A_32_P87697,A_23_P42306
GOTERM_MF_FAT	GO:0017171~serine hydrolase activity	9	2.24439	0.0483095	A_32_P94444,A_24_P416645,A_24_P399490,A_23_P363968,A_23_P18751,A_24_P74374,A_23_P101505,A_23_P82868,A_23_P125423
GOTERM_BP_FAT	GO:0001819~positive regulation of cytokine production	6	1.49626	0.0485127	A_23_P206212,A_23_P92499,A_23_P79518,A_24_P56388,A_23_P123608,A_24_P151464
GOTERM_CC_FAT	GO:0034399~nuclear periphery	5	1.24688	0.0489411	A_23_P390172,A_23_P411296,A_23_P213424,A_23_P123608,A_23_P26810
UP_SEQ_FEATURE	domain:Fibronectin type-III 2	7	1.74564	0.0490086	A_23_P390700,A_23_P29036,A_23_P119899,A_23_P56197,A_23_P157333,A_23_P429950,A_23_P85209
SMART	SM00222:Sec7	3	0.74813	0.0490326	A_23_P83781,A_23_P136012,A_32_P65473
SP_PIR_KEYWORDS	growth factor	7	1.74564	0.0492751	A_23_P427587,A_23_P52714,A_23_P344451,A_23_P99540,A_23_P116235,A_23_P68487,A_23_P122924,A_23_P7144
GOTERM_BP_FAT	GO:0051271~negative regulation of cell motion	5	1.24688	0.0499422	A_23_P167389,A_23_P206212,A_24_P940115,A_23_P252721,A_23_P215634,A_23_P135494
GOTERM_BP_FAT	GO:0045596~negative regulation of cell differentiation	10	2.49377	0.049946	A_23_P28595,A_23_P317591,A_23_P134176,A_23_P5611,A_23_P26847,A_23_P68487,A_23_P122924,A_23_P26810,A_24_P417036,A_23_P11787

## Sheet: 72h
Category	Term	Count	%	PValue	Genes
GOTERM_BP_FAT	GO:0006954~inflammatory response	18	7.82609	7.11882e-07	A_23_P96827,A_23_P329573,A_23_P89431,A_23_P145965,A_24_P282597,A_23_P154217,A_24_P183150,A_24_P124624,A_24_P85539,A_23_P206212,A_23_P411296,A_23_P92499,A_23_P79931,A_24_P257416,A_23_P315364,A_23_P87238,A_24_P56388,A_24_P337700,A_24_P251764,A_23_P7144
GOTERM_BP_FAT	GO:0009611~response to wounding	23	10	8.165e-07	A_23_P96827,A_23_P148990,A_23_P329573,A_23_P89431,A_23_P154217,A_24_P124624,A_23_P129064,A_23_P206212,A_23_P411296,A_24_P402438,A_23_P92499,A_23_P79931,A_23_P315364,A_23_P91910,A_24_P337700,A_23_P145965,A_24_P282597,A_24_P183150,A_24_P85539,A_24_P257416,A_24_P98086,A_24_P56388,A_23_P87238,A_23_P7144,A_24_P251764
SP_PIR_KEYWORDS	heterodimer	10	4.34783	3.14395e-06	A_23_P202435,A_24_P85539,A_23_P408353,A_23_P329573,A_23_P50907,A_24_P56388,A_23_P122924,A_23_P381992,A_24_P343233,A_24_P354800,A_23_P125107
GOTERM_BP_FAT	GO:0006952~defense response	23	10	9.14889e-06	A_23_P96827,A_24_P935839,A_23_P329573,A_23_P89431,A_23_P154217,A_24_P124624,A_23_P206212,A_23_P411296,A_23_P92499,A_23_P214444,A_23_P79931,A_23_P315364,A_23_P217899,A_24_P337700,A_23_P145965,A_24_P282597,A_24_P183150,A_24_P85539,A_24_P257416,A_23_P87238,A_24_P56388,A_23_P122924,A_23_P7144,A_24_P251764,A_23_P125107
GOTERM_BP_FAT	GO:0006955~immune response	23	10	5.32435e-05	A_23_P89431,A_24_P124624,A_23_P206212,A_23_P411296,A_23_P92499,A_23_P214444,A_23_P315364,A_24_P172481,A_23_P217899,A_24_P388528,A_24_P337700,A_24_P343233,A_24_P227230,A_23_P203120,A_23_P203498,A_24_P282597,A_24_P183150,A_24_P354800,A_23_P408353,A_23_P148047,A_23_P55706,A_24_P257416,A_24_P115762,A_23_P7144,A_24_P251764,A_23_P502413,A_23_P125107
GOTERM_CC_FAT	GO:0005887~integral to plasma membrane	31	13.4783	0.000184969	A_24_P935839,A_23_P329573,A_24_P72064,A_23_P50907,A_23_P154217,A_23_P146908,A_24_P124624,A_23_P156087,A_23_P250951,A_24_P366526,A_23_P92499,A_23_P214444,A_23_P79931,A_23_P159125,A_23_P124988,A_23_P217899,A_23_P381992,A_24_P343233,A_23_P171296,A_23_P53176,A_23_P18751,A_23_P65877,A_23_P146943,A_24_P282597,A_32_P159612,A_23_P135990,A_23_P19894,A_23_P205489,A_23_P408353,A_23_P137097,A_23_P19733,A_24_…
GOTERM_BP_FAT	GO:0006935~chemotaxis	10	4.34783	0.000188169	A_23_P88865,A_23_P329573,A_24_P402438,A_23_P89431,A_24_P257416,A_23_P376599,A_23_P315364,A_23_P217899,A_23_P429950,A_24_P183150,A_24_P251764,A_23_P7144
GOTERM_BP_FAT	GO:0042330~taxis	10	4.34783	0.000188169	A_23_P88865,A_23_P329573,A_24_P402438,A_23_P89431,A_24_P257416,A_23_P376599,A_23_P315364,A_23_P217899,A_23_P429950,A_24_P183150,A_24_P251764,A_23_P7144
SP_PIR_KEYWORDS	Secreted	37	16.087	0.000259805	A_23_P96827,A_24_P72064,A_23_P148990,A_23_P349147,A_23_P89431,A_23_P50638,A_23_P156087,A_24_P124624,A_23_P218669,A_23_P427587,A_24_P402438,A_23_P342275,A_23_P79931,A_23_P315364,A_24_P388528,A_23_P356494,A_24_P64781,A_23_P203115,A_23_P214026,A_23_P53176,A_23_P18751,A_32_P29118,A_23_P121926,A_23_P36882,A_24_P183150,A_23_P121637,A_23_P212696,A_24_P91566,A_24_P85539,A_23_P163787,A_24_P257416,A_23_P10…
SP_PIR_KEYWORDS	inflammatory response	7	3.04348	0.000271103	A_23_P92499,A_23_P89431,A_24_P257416,A_23_P79931,A_23_P315364,A_24_P183150,A_24_P124624,A_24_P251764,A_23_P7144
GOTERM_CC_FAT	GO:0031226~intrinsic to plasma membrane	31	13.4783	0.000273434	A_24_P935839,A_23_P329573,A_24_P72064,A_23_P50907,A_23_P154217,A_23_P146908,A_24_P124624,A_23_P156087,A_23_P250951,A_24_P366526,A_23_P92499,A_23_P214444,A_23_P79931,A_23_P159125,A_23_P124988,A_23_P217899,A_23_P381992,A_24_P343233,A_23_P171296,A_23_P53176,A_23_P18751,A_23_P65877,A_23_P146943,A_24_P282597,A_32_P159612,A_23_P135990,A_23_P19894,A_23_P205489,A_23_P408353,A_23_P137097,A_23_P19733,A_24_…
GOTERM_BP_FAT	GO:0006928~cell motion	17	7.3913	0.000322929	A_23_P329573,A_23_P89431,A_24_P346431,A_24_P183150,A_24_P91566,A_23_P308603,A_23_P427587,A_24_P85539,A_23_P206212,A_24_P402438,A_23_P217899,A_23_P68487,A_24_P56388,A_23_P429950,A_23_P17269,A_23_P359457,A_24_P337700,A_24_P251764,A_24_P64781
SP_PIR_KEYWORDS	signal	59	25.6522	0.000361392	A_23_P96827,A_24_P72064,A_23_P349147,A_23_P50907,A_23_P50638,A_23_P156087,A_23_P218669,A_23_P427587,A_23_P109143,A_24_P402438,A_23_P92499,A_23_P342275,A_23_P218858,A_23_P356494,A_23_P203115,A_24_P14584,A_23_P214026,A_23_P53176,A_23_P203120,A_32_P29118,A_23_P36882,A_24_P183150,A_23_P121637,A_24_P187218,A_23_P212696,A_23_P334709,A_24_P85539,A_23_P101505,A_23_P68487,A_24_P365975,A_23_P429950,A_23_P8…
UP_SEQ_FEATURE	signal peptide	59	25.6522	0.000426451	A_23_P96827,A_24_P72064,A_23_P349147,A_23_P50907,A_23_P50638,A_23_P156087,A_23_P218669,A_23_P427587,A_23_P109143,A_24_P402438,A_23_P92499,A_23_P342275,A_23_P218858,A_23_P356494,A_23_P203115,A_24_P14584,A_23_P214026,A_23_P53176,A_23_P203120,A_32_P29118,A_23_P36882,A_24_P183150,A_23_P121637,A_24_P187218,A_23_P212696,A_23_P334709,A_24_P85539,A_23_P101505,A_23_P68487,A_24_P365975,A_23_P429950,A_23_P8…
SP_PIR_KEYWORDS	glycoprotein	73	31.7391	0.00043297	A_23_P96827,A_23_P349147,A_24_P72064,A_23_P50907,A_23_P50638,A_24_P124624,A_23_P156087,A_23_P109143,A_24_P402438,A_23_P92499,A_23_P342275,A_23_P218858,A_23_P124988,A_23_P217899,A_23_P203115,A_23_P42897,A_24_P14584,A_23_P214026,A_23_P112482,A_23_P18751,A_23_P65877,A_23_P53176,A_23_P203120,A_32_P29118,A_23_P135990,A_23_P391906,A_23_P121637,A_23_P212696,A_24_P187218,A_23_P334709,A_23_P409093,A_24_P8…
GOTERM_CC_FAT	GO:0044421~extracellular region part	26	11.3043	0.000435299	A_23_P96827,A_24_P72064,A_23_P148990,A_23_P89431,A_23_P156087,A_23_P206212,A_24_P402438,A_23_P342275,A_23_P79931,A_23_P315364,A_24_P64781,A_23_P214026,A_23_P88865,A_23_P121926,A_24_P183150,A_23_P121637,A_23_P212696,A_24_P91566,A_24_P85539,A_23_P163787,A_24_P257416,A_23_P429950,A_23_P87238,A_24_P365975,A_23_P68487,A_23_P122924,A_23_P213319,A_23_P56578,A_24_P251764,A_23_P7144
SP_PIR_KEYWORDS	disulfide bond	54	23.4783	0.000484459	A_23_P96827,A_24_P72064,A_23_P349147,A_23_P50907,A_23_P50638,A_23_P156087,A_24_P124624,A_23_P218669,A_23_P427587,A_23_P109143,A_24_P402438,A_23_P92499,A_23_P342275,A_23_P217899,A_23_P356494,A_23_P203115,A_23_P42897,A_24_P14584,A_23_P214026,A_23_P53176,A_23_P18751,A_23_P203120,A_32_P29118,A_24_P183150,A_23_P121637,A_23_P212696,A_24_P85539,A_23_P148047,A_23_P101505,A_23_P68487,A_23_P122924,A_23_P56…
GOTERM_BP_FAT	GO:0048870~cell motility	13	5.65217	0.000504194	A_23_P329573,A_23_P89431,A_24_P346431,A_24_P183150,A_23_P308603,A_24_P85539,A_23_P427587,A_23_P206212,A_24_P402438,A_24_P56388,A_23_P17269,A_23_P359457,A_24_P251764,A_24_P64781
GOTERM_BP_FAT	GO:0051674~localization of cell	13	5.65217	0.000504194	A_23_P329573,A_23_P89431,A_24_P346431,A_24_P183150,A_23_P308603,A_24_P85539,A_23_P427587,A_23_P206212,A_24_P402438,A_24_P56388,A_23_P17269,A_23_P359457,A_24_P251764,A_24_P64781
GOTERM_CC_FAT	GO:0005624~membrane fraction	23	10	0.000557754	A_24_P14584,A_24_P354715,A_23_P171296,A_24_P935839,A_24_P227230,A_23_P145965,A_23_P65877,A_24_P626850,A_23_P53176,A_23_P203120,A_23_P135990,A_32_P160883,A_24_P124624,A_23_P250951,A_23_P164912,A_23_P48056,A_23_P214444,A_23_P137097,A_23_P159125,A_23_P19733,A_23_P254852,A_23_P313389,A_23_P125107,A_24_P375813
GOTERM_BP_FAT	GO:0016477~cell migration	12	5.21739	0.000735514	A_23_P329573,A_23_P89431,A_24_P346431,A_24_P183150,A_23_P308603,A_24_P85539,A_23_P427587,A_23_P206212,A_24_P402438,A_24_P56388,A_23_P17269,A_24_P64781,A_24_P251764
GOTERM_BP_FAT	GO:0045639~positive regulation of myeloid cell differentiation	5	2.17391	0.000741143	A_32_P69368,A_24_P34155,A_24_P56388,A_23_P122924,A_24_P64781
GOTERM_CC_FAT	GO:0005626~insoluble fraction	23	10	0.000904676	A_24_P14584,A_24_P354715,A_23_P171296,A_24_P935839,A_24_P227230,A_23_P145965,A_23_P65877,A_24_P626850,A_23_P53176,A_23_P203120,A_23_P135990,A_32_P160883,A_24_P124624,A_23_P250951,A_23_P164912,A_23_P48056,A_23_P214444,A_23_P137097,A_23_P159125,A_23_P19733,A_23_P254852,A_23_P313389,A_23_P125107,A_24_P375813
GOTERM_CC_FAT	GO:0044459~plasma membrane part	45	19.5652	0.000996179	A_24_P935839,A_23_P349147,A_24_P72064,A_23_P329573,A_23_P50907,A_24_P28165,A_23_P154217,A_23_P146908,A_23_P156087,A_24_P124624,A_23_P250951,A_24_P366526,A_23_P308603,A_23_P164912,A_23_P206212,A_23_P92499,A_23_P214444,A_23_P79931,A_23_P159125,A_23_P124988,A_23_P217899,A_23_P254852,A_23_P381992,A_24_P343233,A_23_P202435,A_23_P171296,A_24_P227230,A_23_P112482,A_23_P53176,A_23_P18751,A_23_P65877,A_23…
GOTERM_BP_FAT	GO:0006979~response to oxidative stress	9	3.91304	0.0010944	A_23_P109143,A_23_P79931,A_23_P103996,A_24_P56388,A_23_P121926,A_24_P124624,A_23_P129064,A_24_P7887,A_24_P337700
GOTERM_CC_FAT	GO:0000267~cell fraction	27	11.7391	0.0011172	A_24_P935839,A_24_P626850,A_24_P124624,A_23_P250951,A_23_P164912,A_23_P48056,A_23_P214444,A_23_P159125,A_23_P315364,A_23_P254852,A_24_P375813,A_24_P14584,A_24_P354715,A_23_P171296,A_24_P227230,A_23_P145965,A_23_P65877,A_23_P103996,A_23_P53176,A_23_P203120,A_23_P135990,A_23_P36882,A_32_P160883,A_24_P272845,A_24_P257416,A_23_P137097,A_23_P19733,A_23_P313389,A_23_P125107
KEGG_PATHWAY	hsa05200:Pathways in cancer	14	6.08696	0.00112217	A_23_P50907,A_24_P110983,A_24_P34155,A_24_P85539,A_23_P427587,A_23_P163787,A_24_P402438,A_23_P376599,A_24_P56388,A_24_P29665,A_23_P381992,A_24_P7887,A_23_P61945,A_24_P64781,A_32_P89837
UP_SEQ_FEATURE	glycosylation site:N-linked (GlcNAc...)	69	30	0.00114432	A_23_P96827,A_24_P72064,A_23_P50907,A_23_P50638,A_24_P124624,A_23_P156087,A_23_P109143,A_24_P402438,A_23_P92499,A_23_P342275,A_23_P218858,A_23_P124988,A_23_P217899,A_23_P203115,A_23_P42897,A_24_P14584,A_23_P214026,A_23_P112482,A_23_P18751,A_23_P65877,A_23_P53176,A_23_P203120,A_32_P29118,A_23_P135990,A_23_P391906,A_23_P121637,A_23_P212696,A_24_P187218,A_23_P334709,A_23_P409093,A_24_P85539,A_23_P14…
UP_SEQ_FEATURE	disulfide bond	51	22.1739	0.00136504	A_23_P96827,A_24_P72064,A_23_P349147,A_23_P50907,A_23_P50638,A_23_P156087,A_24_P124624,A_23_P218669,A_23_P427587,A_23_P109143,A_24_P402438,A_23_P92499,A_23_P342275,A_23_P217899,A_23_P356494,A_23_P203115,A_23_P42897,A_24_P14584,A_23_P214026,A_23_P18751,A_23_P203120,A_32_P29118,A_24_P183150,A_23_P121637,A_23_P212696,A_24_P85539,A_23_P148047,A_23_P101505,A_23_P68487,A_23_P122924,A_23_P56578,A_23_P21…
GOTERM_BP_FAT	GO:0030593~neutrophil chemotaxis	4	1.73913	0.00138473	A_23_P329573,A_24_P402438,A_23_P89431,A_24_P183150,A_24_P251764
GOTERM_CC_FAT	GO:0031012~extracellular matrix	13	5.65217	0.00148069	A_23_P214026,A_23_P148990,A_23_P121637,A_24_P91566,A_24_P85539,A_23_P206212,A_23_P163787,A_24_P402438,A_23_P342275,A_23_P68487,A_24_P365975,A_23_P429950,A_23_P56578,A_23_P213319
GOTERM_BP_FAT	GO:0001666~response to hypoxia	8	3.47826	0.00150832	A_23_P206212,A_23_P211910,A_24_P402438,A_23_P163787,A_23_P89431,A_23_P146943,A_24_P56388,A_24_P7887
GOTERM_BP_FAT	GO:0002761~regulation of myeloid leukocyte differentiation	5	2.17391	0.00169658	A_32_P69368,A_24_P34155,A_23_P122924,A_23_P61945,A_24_P64781
GOTERM_BP_FAT	GO:0045637~regulation of myeloid cell differentiation	6	2.6087	0.00185051	A_32_P69368,A_24_P34155,A_24_P56388,A_23_P122924,A_23_P61945,A_24_P64781
SP_PIR_KEYWORDS	host-virus interaction	11	4.78261	0.00187564	A_24_P108311,A_23_P50907,A_23_P203498,A_24_P282597,A_32_P160883,A_23_P154217,A_24_P782308,A_23_P308603,A_23_P408353,A_23_P214444,A_24_P172481,A_23_P381992,A_24_P7887,A_23_P125107
KEGG_PATHWAY	hsa04350:TGF-beta signaling pathway	7	3.04348	0.00189123	A_24_P91566,A_23_P206212,A_24_P402438,A_32_P69368,A_23_P68487,A_23_P122924,A_23_P167367,A_24_P7887
GOTERM_BP_FAT	GO:0070482~response to oxygen levels	8	3.47826	0.00201877	A_23_P206212,A_23_P211910,A_24_P402438,A_23_P163787,A_23_P89431,A_23_P146943,A_24_P56388,A_24_P7887
SP_PIR_KEYWORDS	polymorphism	156	67.8261	0.00203269	A_24_P108311,A_23_P349147,A_24_P72064,A_23_P50907,A_23_P50638,A_23_P213424,A_32_P199884,A_24_P124624,A_24_P237374,A_23_P218669,A_23_P48056,A_23_P92499,A_23_P342275,A_23_P46470,A_23_P14559,A_32_P140823,A_23_P216655,A_23_P356494,A_23_P359457,A_24_P69095,A_23_P2674,A_24_P346431,A_23_P135990,A_32_P119096,A_24_P85539,A_23_P62099,A_23_P19020,A_23_P55706,A_24_P98086,A_23_P1682,A_23_P13048,A_24_P56388,A_…
GOTERM_BP_FAT	GO:0007626~locomotory behavior	11	4.78261	0.00244388	A_23_P88865,A_23_P329573,A_23_P89431,A_23_P121926,A_24_P183150,A_24_P402438,A_23_P376599,A_24_P257416,A_23_P315364,A_23_P429950,A_23_P217899,A_23_P7144,A_24_P251764
GOTERM_BP_FAT	GO:0045682~regulation of epidermis development	4	1.73913	0.00251876	A_24_P402438,A_23_P112482,A_23_P122924,A_23_P47980
GOTERM_CC_FAT	GO:0005615~extracellular space	19	8.26087	0.00264015	A_23_P88865,A_23_P96827,A_24_P72064,A_23_P89431,A_23_P121926,A_24_P183150,A_23_P212696,A_23_P156087,A_24_P91566,A_24_P85539,A_23_P206212,A_23_P163787,A_24_P402438,A_23_P79931,A_24_P257416,A_23_P315364,A_23_P68487,A_23_P429950,A_23_P87238,A_23_P122924,A_24_P64781,A_23_P7144,A_24_P251764
GOTERM_BP_FAT	GO:0042981~regulation of apoptosis	21	9.13043	0.00267345	A_23_P12816,A_24_P935839,A_24_P227230,A_24_P72064,A_23_P89431,A_23_P103996,A_23_P203120,A_23_P156087,A_24_P91566,A_23_P154367,A_23_P308603,A_23_P109143,A_23_P206212,A_24_P402438,A_23_P411296,A_23_P92499,A_23_P14559,A_32_P86763,A_23_P68487,A_24_P29665,A_23_P122924,A_23_P61945,A_24_P337700,A_32_P89837
UP_SEQ_FEATURE	sequence variant	161	70	0.00276339	A_24_P108311,A_23_P349147,A_24_P72064,A_23_P50907,A_23_P50638,A_23_P213424,A_24_P28165,A_32_P199884,A_24_P124624,A_24_P237374,A_23_P218669,A_23_P48056,A_23_P92499,A_23_P342275,A_23_P46470,A_23_P14559,A_32_P140823,A_23_P216655,A_23_P356494,A_23_P359457,A_24_P69095,A_23_P2674,A_24_P346431,A_23_P135990,A_32_P119096,A_24_P85539,A_23_P62099,A_23_P19020,A_23_P55706,A_24_P98086,A_23_P1682,A_23_P13048,A_…
UP_SEQ_FEATURE	site:Not glycosylated	4	1.73913	0.00298184	A_24_P85539,A_23_P50638,A_24_P124624,A_24_P64781
GOTERM_BP_FAT	GO:0043067~regulation of programmed cell death	21	9.13043	0.00299399	A_23_P12816,A_24_P935839,A_24_P227230,A_24_P72064,A_23_P89431,A_23_P103996,A_23_P203120,A_23_P156087,A_24_P91566,A_23_P154367,A_23_P308603,A_23_P109143,A_23_P206212,A_24_P402438,A_23_P411296,A_23_P92499,A_23_P14559,A_32_P86763,A_23_P68487,A_24_P29665,A_23_P122924,A_23_P61945,A_24_P337700,A_32_P89837
GOTERM_BP_FAT	GO:0010941~regulation of cell death	21	9.13043	0.00312225	A_23_P12816,A_24_P935839,A_24_P227230,A_24_P72064,A_23_P89431,A_23_P103996,A_23_P203120,A_23_P156087,A_24_P91566,A_23_P154367,A_23_P308603,A_23_P109143,A_23_P206212,A_24_P402438,A_23_P411296,A_23_P92499,A_23_P14559,A_32_P86763,A_23_P68487,A_24_P29665,A_23_P122924,A_23_P61945,A_24_P337700,A_32_P89837
UP_SEQ_FEATURE	domain:PAC	4	1.73913	0.00334202	A_23_P124988,A_24_P56388,A_23_P76145,A_23_P162037
GOTERM_CC_FAT	GO:0005576~extracellular region	40	17.3913	0.0035455	A_23_P96827,A_24_P72064,A_23_P148990,A_23_P349147,A_23_P89431,A_23_P50638,A_23_P156087,A_24_P124624,A_23_P218669,A_23_P427587,A_23_P206212,A_24_P402438,A_23_P342275,A_23_P79931,A_23_P315364,A_24_P388528,A_23_P356494,A_24_P64781,A_23_P203115,A_23_P88865,A_23_P214026,A_23_P53176,A_23_P18751,A_32_P29118,A_23_P121926,A_23_P36882,A_24_P183150,A_23_P121637,A_23_P212696,A_24_P91566,A_24_P85539,A_23_P163…
KEGG_PATHWAY	hsa04514:Cell adhesion molecules (CAMs)	8	3.47826	0.00359406	A_23_P408353,A_24_P227230,A_23_P329573,A_23_P50907,A_23_P203120,A_23_P164284,A_23_P381992,A_24_P343233,A_24_P354800,A_23_P125107
INTERPRO	IPR001610:PAC motif	4	1.73913	0.00361576	A_23_P124988,A_24_P56388,A_23_P76145,A_23_P162037
GOTERM_BP_FAT	GO:0014031~mesenchymal cell development	5	2.17391	0.00379899	A_24_P91566,A_23_P427587,A_24_P402438,A_24_P56388,A_23_P68487,A_24_P64781
GOTERM_BP_FAT	GO:0048762~mesenchymal cell differentiation	5	2.17391	0.00379899	A_24_P91566,A_23_P427587,A_24_P402438,A_24_P56388,A_23_P68487,A_24_P64781
GOTERM_BP_FAT	GO:0019882~antigen processing and presentation	6	2.6087	0.00389641	A_23_P408353,A_23_P55706,A_23_P214444,A_24_P343233,A_24_P354800,A_23_P125107
GOTERM_BP_FAT	GO:0060485~mesenchyme development	5	2.17391	0.00407587	A_24_P91566,A_23_P427587,A_24_P402438,A_24_P56388,A_23_P68487,A_24_P64781
GOTERM_BP_FAT	GO:0018149~peptide cross-linking	4	1.73913	0.00409893	A_24_P85539,A_23_P206212,A_32_P86763,A_23_P74012
KEGG_PATHWAY	hsa05416:Viral myocarditis	6	2.6087	0.00417407	A_23_P408353,A_23_P329573,A_24_P29665,A_24_P343233,A_24_P354800,A_23_P125107
SP_PIR_KEYWORDS	immune response	9	3.91304	0.00471808	A_23_P408353,A_24_P227230,A_23_P214444,A_23_P92499,A_23_P203120,A_24_P282597,A_24_P124624,A_24_P343233,A_24_P354800,A_23_P125107
GOTERM_BP_FAT	GO:0048002~antigen processing and presentation of peptide antigen	4	1.73913	0.00507073	A_23_P408353,A_23_P214444,A_24_P354800,A_23_P125107
SP_PIR_KEYWORDS	mhc ii	4	1.73913	0.00543962	A_23_P408353,A_24_P343233,A_24_P354800,A_23_P125107
SMART	SM00086:PAC	4	1.73913	0.00561545	A_23_P124988,A_24_P56388,A_23_P76145,A_23_P162037
GOTERM_BP_FAT	GO:0010038~response to metal ion	7	3.04348	0.00575152	A_24_P108311,A_23_P109143,A_23_P206212,A_23_P112482,A_32_P160883,A_23_P129064,A_24_P7887,A_24_P782308
BIOCARTA	h_melanocytepathway:Melanocyte Development and Pigmentation Pathway	3	1.30435	0.00673947	A_23_P61945,A_24_P7887,A_24_P64781
INTERPRO	IPR000014:PAS	4	1.73913	0.0071353	A_23_P124988,A_24_P56388,A_23_P76145,A_23_P162037
GOTERM_MF_FAT	GO:0043168~anion binding	6	2.6087	0.0076751	A_24_P72064,A_23_P214444,A_24_P34155,A_24_P115762,A_23_P156087,A_23_P389118,A_23_P409093
GOTERM_BP_FAT	GO:0002526~acute inflammatory response	6	2.6087	0.0078451	A_23_P96827,A_24_P85539,A_23_P411296,A_24_P282597,A_23_P87238,A_24_P337700
GOTERM_BP_FAT	GO:0001817~regulation of cytokine production	8	3.47826	0.00791336	A_23_P83498,A_23_P206212,A_24_P227230,A_23_P411296,A_24_P402438,A_23_P92499,A_23_P203120,A_24_P56388,A_23_P122924
UP_SEQ_FEATURE	domain:TSP type-1 3	4	1.73913	0.00842658	A_23_P206212,A_23_P148990,A_23_P342275,A_23_P213319
GOTERM_BP_FAT	GO:0010647~positive regulation of cell communication	11	4.78261	0.00871464	A_24_P935839,A_24_P72064,A_23_P89431,A_32_P160883,A_23_P156087,A_24_P91566,A_23_P308603,A_23_P427587,A_23_P206212,A_24_P402438,A_32_P86763,A_23_P68487,A_24_P56388
SP_PIR_KEYWORDS	ubl conjugation	15	6.52174	0.00891157	A_24_P69095,A_23_P202435,A_24_P935839,A_23_P48740,A_24_P72064,A_23_P213424,A_23_P203498,A_23_P156087,A_23_P162037,A_23_P411296,A_23_P408353,A_23_P19020,A_24_P172481,A_24_P56388,A_32_P132563,A_24_P7887,A_23_P61945,A_23_P125107
SP_PIR_KEYWORDS	zinc finger	7	3.04348	0.00897379	A_23_P384512,A_23_P203498,A_23_P301896,A_24_P172481,A_23_P107116,A_24_P7887,A_32_P89837,A_23_P31335
UP_SEQ_FEATURE	region of interest:Connecting peptide	4	1.73913	0.00978811	A_23_P408353,A_24_P343233,A_24_P354800,A_23_P125107
GOTERM_BP_FAT	GO:0048584~positive regulation of response to stimulus	9	3.91304	0.00999415	A_23_P308603,A_23_P427587,A_23_P206212,A_24_P227230,A_24_P402438,A_23_P214444,A_23_P92499,A_23_P203120,A_24_P282597,A_32_P86763
INTERPRO	IPR001089:Small chemokine, C-X-C	3	1.30435	0.0102537	A_24_P257416,A_23_P315364,A_24_P183150,A_24_P251764,A_23_P7144
SP_PIR_KEYWORDS	cell adhesion	12	5.21739	0.0106151	A_23_P329573,A_24_P227230,A_23_P50907,A_23_P203120,A_23_P154217,A_24_P124624,A_24_P187218,A_24_P85539,A_23_P100240,A_23_P206212,A_24_P365975,A_23_P429950,A_23_P381992,A_24_P64781
GOTERM_BP_FAT	GO:0048545~response to steroid hormone stimulus	8	3.47826	0.0107694	A_23_P308603,A_24_P91566,A_23_P206212,A_24_P72064,A_24_P402438,A_23_P89431,A_23_P68487,A_23_P156087,A_24_P7887,A_23_P19894
UP_SEQ_FEATURE	domain:Helix-loop-helix motif	6	2.6087	0.010869	A_32_P69368,A_24_P56388,A_23_P76145,A_23_P61945,A_23_P162037,A_24_P323944
SMART	SM00091:PAS	4	1.73913	0.0109709	A_23_P124988,A_24_P56388,A_23_P76145,A_23_P162037
GOTERM_BP_FAT	GO:0030595~leukocyte chemotaxis	4	1.73913	0.0110765	A_23_P329573,A_24_P402438,A_23_P89431,A_24_P183150,A_24_P251764
GOTERM_MF_FAT	GO:0005539~glycosaminoglycan binding	7	3.04348	0.0111049	A_24_P91566,A_24_P85539,A_23_P206212,A_23_P92499,A_23_P89431,A_23_P342275,A_23_P68487,A_23_P212696
SP_PIR_KEYWORDS	tandem repeat	5	2.17391	0.0112549	A_23_P384512,A_23_P109143,A_23_P50638,A_23_P13048,A_23_P22682
UP_SEQ_FEATURE	domain:Ig-like C1-type	4	1.73913	0.0112704	A_23_P408353,A_24_P343233,A_24_P354800,A_23_P125107
UP_SEQ_FEATURE	DNA-binding region:Basic motif	7	3.04348	0.0116243	A_23_P411296,A_23_P42718,A_24_P56388,A_23_P76145,A_23_P61945,A_23_P162037,A_24_P323944
INTERPRO	IPR002473:Small chemokine, C-X-C/Interleukin 8	3	1.30435	0.0118688	A_24_P257416,A_23_P315364,A_24_P183150,A_24_P251764,A_23_P7144
GOTERM_MF_FAT	GO:0008201~heparin binding	6	2.6087	0.012164	A_24_P91566,A_24_P85539,A_23_P206212,A_23_P89431,A_23_P342275,A_23_P68487,A_23_P212696
GOTERM_BP_FAT	GO:0006732~coenzyme metabolic process	7	3.04348	0.0127765	A_23_P120594,A_23_P67042,A_24_P626850,A_23_P103996,A_23_P53176,A_24_P152649,A_24_P337700
GOTERM_BP_FAT	GO:0060326~cell chemotaxis	4	1.73913	0.0127927	A_23_P329573,A_24_P402438,A_23_P89431,A_24_P183150,A_24_P251764
INTERPRO	IPR001811:Small chemokine, interleukin-8-like	4	1.73913	0.0129997	A_23_P89431,A_24_P257416,A_23_P315364,A_24_P183150,A_24_P251764,A_23_P7144
GOTERM_BP_FAT	GO:0006953~acute-phase response	4	1.73913	0.0137046	A_23_P96827,A_24_P85539,A_23_P411296,A_23_P87238
BIOCARTA	h_mhcPathway:Antigen Processing and Presentation	3	1.30435	0.0139472	A_23_P408353,A_23_P214444,A_24_P343233
SP_PIR_KEYWORDS	Serine protease inhibitor	5	2.17391	0.0140075	A_23_P429950,A_23_P356494,A_23_P55632,A_23_P502413,A_23_P218669
UP_SEQ_FEATURE	domain:TSP type-1 2	4	1.73913	0.0146037	A_23_P206212,A_23_P148990,A_23_P342275,A_23_P213319
UP_SEQ_FEATURE	domain:TSP type-1 1	4	1.73913	0.0146037	A_23_P206212,A_23_P148990,A_23_P342275,A_23_P213319
GOTERM_BP_FAT	GO:0010035~response to inorganic substance	8	3.47826	0.0150286	A_24_P108311,A_23_P109143,A_23_P206212,A_23_P112482,A_32_P160883,A_24_P124624,A_23_P129064,A_24_P7887,A_24_P782308
GOTERM_MF_FAT	GO:0005125~cytokine activity	8	3.47826	0.015587	A_24_P91566,A_23_P88865,A_24_P402438,A_23_P89431,A_24_P257416,A_23_P315364,A_23_P68487,A_24_P183150,A_23_P122924,A_24_P251764,A_23_P7144
KEGG_PATHWAY	hsa04060:Cytokine-cytokine receptor interaction	10	4.34783	0.0166449	A_24_P72064,A_23_P89431,A_24_P183150,A_23_P156087,A_24_P91566,A_24_P402438,A_24_P257416,A_23_P315364,A_23_P68487,A_23_P217899,A_23_P122924,A_24_P64781,A_23_P7144,A_24_P251764
KEGG_PATHWAY	hsa05330:Allograft rejection	4	1.73913	0.0166571	A_23_P408353,A_24_P343233,A_24_P354800,A_23_P125107
INTERPRO	IPR003659:Plexin/semaphorin/integrin	4	1.73913	0.0167121	A_23_P329573,A_23_P79931,A_32_P29118,A_23_P154217
GOTERM_MF_FAT	GO:0030247~polysaccharide binding	7	3.04348	0.0170894	A_24_P91566,A_24_P85539,A_23_P206212,A_23_P92499,A_23_P89431,A_23_P342275,A_23_P68487,A_23_P212696
GOTERM_MF_FAT	GO:0001871~pattern binding	7	3.04348	0.0170894	A_24_P91566,A_24_P85539,A_23_P206212,A_23_P92499,A_23_P89431,A_23_P342275,A_23_P68487,A_23_P212696
INTERPRO	IPR018048:Small chemokine, C-X-C, conserved site	3	1.30435	0.0173249	A_24_P257416,A_23_P315364,A_24_P183150,A_24_P251764,A_23_P7144
SP_PIR_KEYWORDS	transmembrane protein	15	6.52174	0.0179214	A_24_P72064,A_23_P329573,A_23_P50907,A_23_P146943,A_23_P154217,A_23_P156087,A_23_P22682,A_24_P354800,A_23_P19894,A_23_P408353,A_23_P214444,A_23_P148047,A_23_P217899,A_23_P381992,A_24_P388528,A_24_P343233,A_23_P125107
SP_PIR_KEYWORDS	growth factor	6	2.6087	0.0183725	A_24_P91566,A_23_P427587,A_24_P402438,A_23_P68487,A_23_P122924,A_23_P7144,A_24_P64781
GOTERM_BP_FAT	GO:0002474~antigen processing and presentation of peptide antigen via MHC class I	3	1.30435	0.0188648	A_23_P408353,A_23_P214444,A_23_P125107
INTERPRO	IPR013655:PAS fold-3	3	1.30435	0.0193383	A_24_P56388,A_23_P76145,A_23_P162037
SMART	SM00199:SCY	4	1.73913	0.0197618	A_23_P89431,A_24_P257416,A_23_P315364,A_24_P183150,A_24_P251764,A_23_P7144
GOTERM_MF_FAT	GO:0030246~carbohydrate binding	11	4.78261	0.0202556	A_24_P91566,A_23_P96827,A_24_P85539,A_23_P206212,A_23_P92499,A_23_P89431,A_23_P79931,A_23_P342275,A_23_P68487,A_23_P212696,A_24_P124624,A_23_P153662
UP_SEQ_FEATURE	domain:PAS 1	3	1.30435	0.0203382	A_24_P56388,A_23_P76145,A_23_P162037
UP_SEQ_FEATURE	domain:PAS 2	3	1.30435	0.0203382	A_24_P56388,A_23_P76145,A_23_P162037
UP_SEQ_FEATURE	cross-link:Glycyl lysine isopeptide (Lys-Gly) (interchain with G-Cter in SUMO)	5	2.17391	0.0203802	A_23_P411296,A_24_P56388,A_23_P61945,A_32_P132563,A_23_P162037
KEGG_PATHWAY	hsa05332:Graft-versus-host disease	4	1.73913	0.020644	A_23_P408353,A_24_P343233,A_24_P354800,A_23_P125107
GOTERM_BP_FAT	GO:0043068~positive regulation of programmed cell death	12	5.21739	0.0209039	A_24_P935839,A_24_P227230,A_23_P203120,A_23_P154367,A_24_P91566,A_23_P308603,A_24_P402438,A_23_P411296,A_23_P92499,A_23_P14559,A_32_P86763,A_23_P68487,A_23_P122924,A_32_P89837
GOTERM_BP_FAT	GO:0002763~positive regulation of myeloid leukocyte differentiation	3	1.30435	0.0210498	A_32_P69368,A_24_P34155,A_24_P64781
GOTERM_BP_FAT	GO:0001837~epithelial to mesenchymal transition	3	1.30435	0.0210498	A_24_P91566,A_24_P402438,A_24_P56388,A_23_P68487
GOTERM_BP_FAT	GO:0010942~positive regulation of cell death	12	5.21739	0.0215409	A_24_P935839,A_24_P227230,A_23_P203120,A_23_P154367,A_24_P91566,A_23_P308603,A_24_P402438,A_23_P411296,A_23_P92499,A_23_P14559,A_32_P86763,A_23_P68487,A_23_P122924,A_32_P89837
UP_SEQ_FEATURE	region of interest:Alpha-1	3	1.30435	0.0224265	A_23_P408353,A_24_P354800,A_23_P125107
UP_SEQ_FEATURE	region of interest:Alpha-2	3	1.30435	0.0224265	A_23_P408353,A_24_P354800,A_23_P125107
SP_PIR_KEYWORDS	extracellular matrix	8	3.47826	0.0224693	A_24_P85539,A_23_P214026,A_23_P148990,A_23_P163787,A_23_P342275,A_24_P365975,A_23_P213319,A_23_P56578
GOTERM_MF_FAT	GO:0008009~chemokine activity	4	1.73913	0.0232217	A_23_P89431,A_24_P257416,A_23_P315364,A_24_P183150,A_24_P251764,A_23_P7144
GOTERM_BP_FAT	GO:0016337~cell-cell adhesion	9	3.91304	0.0233908	A_23_P308603,A_23_P100240,A_24_P227230,A_23_P329573,A_23_P203120,A_24_P365975,A_23_P164284,A_24_P187218,A_24_P124624,A_24_P337700
GOTERM_CC_FAT	GO:0005886~plasma membrane	61	26.5217	0.0235616	A_24_P72064,A_23_P349147,A_23_P50907,A_24_P28165,A_23_P146908,A_23_P156087,A_24_P124624,A_24_P366526,A_23_P109143,A_23_P214444,A_23_P92499,A_23_P124988,A_32_P86763,A_23_P217899,A_23_P203115,A_23_P42897,A_23_P202435,A_23_P112482,A_23_P18751,A_23_P65877,A_23_P53176,A_23_P203120,A_23_P135990,A_24_P346431,A_24_P187218,A_24_P85539,A_23_P148047,A_24_P98086,A_23_P19733,A_24_P935839,A_23_P329573,A_23_P15…
GOTERM_BP_FAT	GO:0051094~positive regulation of developmental process	9	3.91304	0.0242904	A_24_P91566,A_23_P206212,A_24_P402438,A_32_P69368,A_24_P34155,A_24_P56388,A_23_P68487,A_23_P122924,A_24_P337700,A_24_P64781
GOTERM_BP_FAT	GO:0010766~negative regulation of sodium ion transport	2	0.869565	0.0249761	A_24_P108311,A_32_P160883,A_24_P782308
KEGG_PATHWAY	hsa04940:Type I diabetes mellitus	4	1.73913	0.0251109	A_23_P408353,A_24_P343233,A_24_P354800,A_23_P125107
SMART	SM00423:PSI	4	1.73913	0.0252624	A_23_P329573,A_23_P79931,A_32_P29118,A_23_P154217
GOTERM_BP_FAT	GO:0045597~positive regulation of cell differentiation	8	3.47826	0.0256949	A_24_P91566,A_24_P402438,A_32_P69368,A_24_P34155,A_24_P56388,A_23_P68487,A_23_P122924,A_24_P337700,A_24_P64781
GOTERM_BP_FAT	GO:0032570~response to progesterone stimulus	3	1.30435	0.0257163	A_23_P206212,A_24_P402438,A_23_P89431
INTERPRO	IPR001111:Transforming growth factor beta (TGFb), N-terminal	3	1.30435	0.0259269	A_24_P91566,A_24_P402438,A_23_P68487,A_23_P122924
GOTERM_MF_FAT	GO:0032395~MHC class II receptor activity	3	1.30435	0.0260187	A_24_P343233,A_24_P354800,A_23_P125107
GOTERM_MF_FAT	GO:0019871~sodium channel inhibitor activity	2	0.869565	0.0264737	A_24_P108311,A_32_P160883,A_24_P782308
GOTERM_MF_FAT	GO:0042379~chemokine receptor binding	4	1.73913	0.0273846	A_23_P89431,A_24_P257416,A_23_P315364,A_24_P183150,A_24_P251764,A_23_P7144
GOTERM_MF_FAT	GO:0005201~extracellular matrix structural constituent	5	2.17391	0.0277989	A_24_P85539,A_23_P214026,A_23_P349147,A_23_P429950,A_24_P365975
GOTERM_BP_FAT	GO:0040007~growth	7	3.04348	0.0280789	A_24_P91566,A_24_P402438,A_23_P121926,A_23_P68487,A_23_P122924,A_23_P44724,A_23_P129064,A_23_P356494
SP_PIR_KEYWORDS	disease mutation	28	12.1739	0.0292993	A_23_P211910,A_23_P329573,A_24_P72064,A_23_P148990,A_24_P626850,A_24_P28165,A_23_P156087,A_23_P167367,A_24_P237374,A_23_P250951,A_32_P231391,A_23_P109143,A_32_P86763,A_23_P254852,A_23_P214026,A_23_P67042,A_24_P282597,A_24_P34155,A_23_P2674,A_24_P85539,A_23_P163787,A_23_P19020,A_23_P137097,A_24_P365975,A_23_P429950,A_24_P29665,A_24_P115762,A_23_P61945,A_24_P7887
GOTERM_BP_FAT	GO:0008360~regulation of cell shape	4	1.73913	0.0303066	A_24_P85539,A_23_P329573,A_24_P98086,A_23_P209636
GOTERM_BP_FAT	GO:0007155~cell adhesion	16	6.95652	0.0304687	A_24_P227230,A_23_P329573,A_23_P89431,A_23_P50907,A_23_P203120,A_23_P154217,A_24_P124624,A_24_P187218,A_23_P308603,A_24_P85539,A_23_P100240,A_23_P206212,A_24_P365975,A_23_P429950,A_23_P164284,A_23_P381992,A_24_P337700,A_24_P64781
GOTERM_BP_FAT	GO:0002684~positive regulation of immune system process	8	3.47826	0.0307133	A_23_P206212,A_24_P227230,A_24_P402438,A_23_P214444,A_23_P112482,A_23_P92499,A_23_P203120,A_24_P282597,A_24_P337700
BIOCARTA	h_hifPathway:Hypoxia-Inducible Factor in the Cardiovascular System	3	1.30435	0.0307147	A_32_P231391,A_24_P56388,A_24_P7887
GOTERM_BP_FAT	GO:0022610~biological adhesion	16	6.95652	0.0308012	A_24_P227230,A_23_P329573,A_23_P89431,A_23_P50907,A_23_P203120,A_23_P154217,A_24_P124624,A_24_P187218,A_23_P308603,A_24_P85539,A_23_P100240,A_23_P206212,A_24_P365975,A_23_P429950,A_23_P164284,A_23_P381992,A_24_P337700,A_24_P64781
OMIM_DISEASE	Abacavir hypersensitivity, susceptibility to	2	0.869565	0.0308173	A_23_P408353,A_23_P125107
GOTERM_BP_FAT	GO:0051592~response to calcium ion	4	1.73913	0.0317673	A_23_P206212,A_23_P112482,A_32_P160883,A_24_P7887
GOTERM_BP_FAT	GO:0009967~positive regulation of signal transduction	9	3.91304	0.0329371	A_23_P308603,A_24_P91566,A_23_P427587,A_23_P206212,A_24_P72064,A_24_P402438,A_32_P86763,A_32_P160883,A_24_P56388,A_23_P68487,A_23_P156087
SP_PIR_KEYWORDS	phosphoprotein	99	43.0435	0.0331753	A_23_P12816,A_24_P108311,A_24_P72064,A_23_P213424,A_24_P28165,A_24_P237374,A_23_P48056,A_23_P46470,A_23_P14559,A_23_P216655,A_23_P359457,A_24_P69095,A_23_P202435,A_24_P346431,A_23_P2674,A_23_P391906,A_23_P162037,A_24_P85539,A_23_P62099,A_23_P55706,A_23_P19020,A_23_P1682,A_24_P98086,A_24_P56388,A_23_P211910,A_23_P329573,A_24_P782308,A_24_P178065,A_23_P250951,A_23_P98930,A_23_P254852,A_24_P388528,A…
SP_PIR_KEYWORDS	zymogen	7	3.04348	0.0333261	A_24_P14584,A_23_P163787,A_23_P18751,A_23_P342275,A_23_P101505,A_24_P115762,A_23_P213319
GOTERM_BP_FAT	GO:0001755~neural crest cell migration	3	1.30435	0.0334157	A_23_P427587,A_24_P56388,A_24_P64781
GOTERM_BP_FAT	GO:0042060~wound healing	7	3.04348	0.033482	A_24_P85539,A_23_P148990,A_24_P402438,A_23_P91910,A_24_P98086,A_24_P56388,A_23_P129064
SP_PIR_KEYWORDS	amyloid	3	1.30435	0.0336976	A_23_P96827,A_23_P109143,A_23_P87238
GOTERM_BP_FAT	GO:0042327~positive regulation of phosphorylation	5	2.17391	0.0338683	A_24_P91566,A_23_P206212,A_24_P72064,A_24_P233786,A_23_P68487,A_23_P156087,A_24_P64781
GOTERM_BP_FAT	GO:0051240~positive regulation of multicellular organismal process	8	3.47826	0.0341286	A_24_P91566,A_24_P935839,A_23_P206212,A_24_P72064,A_24_P402438,A_23_P92499,A_23_P89431,A_24_P56388,A_23_P68487,A_23_P156087
GOTERM_MF_FAT	GO:0004867~serine-type endopeptidase inhibitor activity	5	2.17391	0.0344278	A_23_P429950,A_23_P356494,A_23_P55632,A_23_P502413,A_23_P218669
UP_SEQ_FEATURE	chain:MHC class I antigen	2	0.869565	0.0345973	A_23_P408353,A_23_P125107
UP_SEQ_FEATURE	domain:MOSC	2	0.869565	0.0345973	A_23_P200685,A_23_P67042
GOTERM_BP_FAT	GO:0007610~behavior	12	5.21739	0.0346806	A_23_P88865,A_24_P935839,A_23_P329573,A_23_P89431,A_23_P121926,A_24_P183150,A_24_P402438,A_23_P376599,A_24_P257416,A_23_P315364,A_23_P429950,A_23_P217899,A_23_P7144,A_24_P251764
GOTERM_BP_FAT	GO:0050900~leukocyte migration	4	1.73913	0.0347976	A_23_P329573,A_24_P402438,A_23_P89431,A_24_P183150,A_24_P251764
GOTERM_BP_FAT	GO:0043066~negative regulation of apoptosis	10	4.34783	0.0348774	A_23_P12816,A_24_P935839,A_23_P109143,A_23_P206212,A_23_P411296,A_23_P89431,A_23_P103996,A_32_P86763,A_23_P61945,A_24_P337700
GOTERM_CC_FAT	GO:0042611~MHC protein complex	4	1.73913	0.0355328	A_23_P408353,A_24_P343233,A_24_P354800,A_23_P125107
INTERPRO	IPR005302:Molybdenum cofactor sulfurase, C-terminal	2	0.869565	0.035588	A_23_P200685,A_23_P67042
INTERPRO	IPR005303:MOSC, N-terminal beta barrel	2	0.869565	0.035588	A_23_P200685,A_23_P67042
INTERPRO	IPR013767:PAS fold	3	1.30435	0.0359011	A_23_P124988,A_23_P76145,A_23_P162037
SP_PIR_KEYWORDS	protease inhibitor	5	2.17391	0.0359985	A_23_P429950,A_23_P356494,A_23_P55632,A_23_P502413,A_23_P218669
KEGG_PATHWAY	hsa04612:Antigen processing and presentation	5	2.17391	0.0363259	A_23_P408353,A_23_P214444,A_24_P343233,A_24_P354800,A_23_P125107
GOTERM_BP_FAT	GO:0051186~cofactor metabolic process	7	3.04348	0.0365628	A_23_P120594,A_23_P67042,A_24_P626850,A_23_P103996,A_23_P53176,A_24_P152649,A_24_P337700
GOTERM_BP_FAT	GO:0010562~positive regulation of phosphorus metabolic process	5	2.17391	0.037253	A_24_P91566,A_23_P206212,A_24_P72064,A_24_P233786,A_23_P68487,A_23_P156087,A_24_P64781
GOTERM_BP_FAT	GO:0045937~positive regulation of phosphate metabolic process	5	2.17391	0.037253	A_24_P91566,A_23_P206212,A_24_P72064,A_24_P233786,A_23_P68487,A_23_P156087,A_24_P64781
GOTERM_BP_FAT	GO:0043069~negative regulation of programmed cell death	10	4.34783	0.037611	A_23_P12816,A_24_P935839,A_23_P109143,A_23_P206212,A_23_P411296,A_23_P89431,A_23_P103996,A_32_P86763,A_23_P61945,A_24_P337700
KEGG_PATHWAY	hsa05222:Small cell lung cancer	5	2.17391	0.0377172	A_24_P85539,A_23_P50907,A_24_P110983,A_24_P29665,A_23_P381992,A_32_P89837
GOTERM_BP_FAT	GO:0060548~negative regulation of cell death	10	4.34783	0.0381749	A_23_P12816,A_24_P935839,A_23_P109143,A_23_P206212,A_23_P411296,A_23_P89431,A_23_P103996,A_32_P86763,A_23_P61945,A_24_P337700
GOTERM_BP_FAT	GO:0045785~positive regulation of cell adhesion	4	1.73913	0.039613	A_23_P308603,A_23_P206212,A_24_P402438,A_32_P86763
SP_PIR_KEYWORDS	heparin-binding	4	1.73913	0.0397277	A_24_P85539,A_23_P206212,A_23_P342275,A_23_P212696
GOTERM_MF_FAT	GO:0008028~monocarboxylic acid transmembrane transporter activity	3	1.30435	0.0402193	A_23_P159125,A_23_P137097,A_23_P135990
SP_PIR_KEYWORDS	angiogenesis	4	1.73913	0.0412751	A_24_P85539,A_23_P163787,A_24_P365975,A_23_P326160
INTERPRO	IPR011497:Protease inhibitor, Kazal-type	3	1.30435	0.0413563	A_23_P135990,A_23_P212696,A_23_P356494
KEGG_PATHWAY	hsa05320:Autoimmune thyroid disease	4	1.73913	0.0413763	A_23_P408353,A_24_P343233,A_24_P354800,A_23_P125107
GOTERM_BP_FAT	GO:0045766~positive regulation of angiogenesis	3	1.30435	0.0418911	A_23_P206212,A_24_P34155,A_24_P56388
SP_PIR_KEYWORDS	Pyrrolidone carboxylic acid	4	1.73913	0.0428526	A_24_P85539,A_23_P329573,A_23_P89431,A_24_P626850
INTERPRO	IPR000884:Thrombospondin, type 1 repeat	4	1.73913	0.0432784	A_23_P206212,A_23_P148990,A_23_P342275,A_23_P213319
GOTERM_CC_FAT	GO:0016323~basolateral plasma membrane	7	3.04348	0.0445777	A_24_P227230,A_23_P112482,A_23_P65877,A_23_P203120,A_23_P146943,A_24_P346431,A_24_P28165,A_23_P19894
GOTERM_BP_FAT	GO:0045765~regulation of angiogenesis	4	1.73913	0.0447481	A_23_P206212,A_24_P34155,A_24_P56388,A_23_P356494
GOTERM_BP_FAT	GO:0045619~regulation of lymphocyte differentiation	4	1.73913	0.0447481	A_23_P122924,A_23_P356494,A_24_P337700,A_24_P354800
GOTERM_BP_FAT	GO:0043065~positive regulation of apoptosis	11	4.78261	0.0450454	A_24_P227230,A_23_P203120,A_23_P154367,A_24_P91566,A_23_P308603,A_24_P402438,A_23_P411296,A_23_P92499,A_23_P14559,A_32_P86763,A_23_P68487,A_23_P122924,A_32_P89837
SP_PIR_KEYWORDS	transplantation antigen	2	0.869565	0.0455771	A_23_P408353,A_23_P125107
UP_SEQ_FEATURE	region of interest:Collagen-binding	2	0.869565	0.0458629	A_24_P85539,A_23_P163787
GOTERM_BP_FAT	GO:0006916~anti-apoptosis	7	3.04348	0.0464753	A_23_P12816,A_23_P109143,A_23_P206212,A_23_P411296,A_23_P89431,A_32_P86763,A_24_P337700
GOTERM_MF_FAT	GO:0042802~identical protein binding	15	6.52174	0.0469009	A_24_P935839,A_24_P227230,A_24_P72064,A_23_P203120,A_24_P34155,A_23_P156087,A_23_P15305,A_23_P206212,A_23_P109143,A_24_P402438,A_23_P411296,A_23_P214444,A_23_P164284,A_23_P17269,A_24_P115762,A_23_P122924,A_24_P64781
INTERPRO	IPR010579:MHC class I, alpha chain, C-terminal	2	0.869565	0.0471684	A_23_P408353,A_23_P125107
INTERPRO	IPR003597:Immunoglobulin C1-set	4	1.73913	0.0483937	A_23_P408353,A_24_P343233,A_24_P354800,A_23_P125107
INTERPRO	IPR001092:Basic helix-loop-helix dimerisation region bHLH	5	2.17391	0.048573	A_32_P69368,A_24_P56388,A_23_P76145,A_23_P61945,A_23_P162037
GOTERM_BP_FAT	GO:0032909~regulation of transforming growth factor-beta2 production	2	0.869565	0.0493319	A_24_P402438,A_24_P56388
GOTERM_BP_FAT	GO:0012502~induction of programmed cell death	9	3.91304	0.0498831	A_23_P154367,A_24_P935839,A_24_P227230,A_23_P411296,A_23_P92499,A_23_P203120,A_23_P14559,A_32_P86763,A_23_P122924,A_32_P89837
SP_PIR_KEYWORDS	extracellular protein	3	1.30435	0.0499319	A_23_P214026,A_23_P121926,A_24_P354800

## Sheet: 96h
Category	Term	Count	%	PValue	Genes
GOTERM_BP_FAT	GO:0006954~inflammatory response	18	7.82609	7.11882e-07	A_23_P96827,A_23_P329573,A_23_P89431,A_23_P145965,A_24_P282597,A_23_P154217,A_24_P183150,A_24_P124624,A_24_P85539,A_23_P206212,A_23_P411296,A_23_P92499,A_23_P79931,A_24_P257416,A_23_P315364,A_23_P87238,A_24_P56388,A_24_P337700,A_24_P251764,A_23_P7144
GOTERM_BP_FAT	GO:0009611~response to wounding	23	10	8.165e-07	A_23_P96827,A_23_P148990,A_23_P329573,A_23_P89431,A_23_P154217,A_24_P124624,A_23_P129064,A_23_P206212,A_23_P411296,A_24_P402438,A_23_P92499,A_23_P79931,A_23_P315364,A_23_P91910,A_24_P337700,A_23_P145965,A_24_P282597,A_24_P183150,A_24_P85539,A_24_P257416,A_24_P98086,A_24_P56388,A_23_P87238,A_23_P7144,A_24_P251764
SP_PIR_KEYWORDS	heterodimer	10	4.34783	3.14395e-06	A_23_P202435,A_24_P85539,A_23_P408353,A_23_P329573,A_23_P50907,A_24_P56388,A_23_P122924,A_23_P381992,A_24_P343233,A_24_P354800,A_23_P125107
GOTERM_BP_FAT	GO:0006952~defense response	23	10	9.14889e-06	A_23_P96827,A_24_P935839,A_23_P329573,A_23_P89431,A_23_P154217,A_24_P124624,A_23_P206212,A_23_P411296,A_23_P92499,A_23_P214444,A_23_P79931,A_23_P315364,A_23_P217899,A_24_P337700,A_23_P145965,A_24_P282597,A_24_P183150,A_24_P85539,A_24_P257416,A_23_P87238,A_24_P56388,A_23_P122924,A_23_P7144,A_24_P251764,A_23_P125107
GOTERM_BP_FAT	GO:0006955~immune response	23	10	5.32435e-05	A_23_P89431,A_24_P124624,A_23_P206212,A_23_P411296,A_23_P92499,A_23_P214444,A_23_P315364,A_24_P172481,A_23_P217899,A_24_P388528,A_24_P337700,A_24_P343233,A_24_P227230,A_23_P203120,A_23_P203498,A_24_P282597,A_24_P183150,A_24_P354800,A_23_P408353,A_23_P148047,A_23_P55706,A_24_P257416,A_24_P115762,A_23_P7144,A_24_P251764,A_23_P502413,A_23_P125107
GOTERM_CC_FAT	GO:0005887~integral to plasma membrane	31	13.4783	0.000184969	A_24_P935839,A_23_P329573,A_24_P72064,A_23_P50907,A_23_P154217,A_23_P146908,A_24_P124624,A_23_P156087,A_23_P250951,A_24_P366526,A_23_P92499,A_23_P214444,A_23_P79931,A_23_P159125,A_23_P124988,A_23_P217899,A_23_P381992,A_24_P343233,A_23_P171296,A_23_P53176,A_23_P18751,A_23_P65877,A_23_P146943,A_24_P282597,A_32_P159612,A_23_P135990,A_23_P19894,A_23_P205489,A_23_P408353,A_23_P137097,A_23_P19733,A_24_…
GOTERM_BP_FAT	GO:0006935~chemotaxis	10	4.34783	0.000188169	A_23_P88865,A_23_P329573,A_24_P402438,A_23_P89431,A_24_P257416,A_23_P376599,A_23_P315364,A_23_P217899,A_23_P429950,A_24_P183150,A_24_P251764,A_23_P7144
GOTERM_BP_FAT	GO:0042330~taxis	10	4.34783	0.000188169	A_23_P88865,A_23_P329573,A_24_P402438,A_23_P89431,A_24_P257416,A_23_P376599,A_23_P315364,A_23_P217899,A_23_P429950,A_24_P183150,A_24_P251764,A_23_P7144
SP_PIR_KEYWORDS	Secreted	37	16.087	0.000259805	A_23_P96827,A_24_P72064,A_23_P148990,A_23_P349147,A_23_P89431,A_23_P50638,A_23_P156087,A_24_P124624,A_23_P218669,A_23_P427587,A_24_P402438,A_23_P342275,A_23_P79931,A_23_P315364,A_24_P388528,A_23_P356494,A_24_P64781,A_23_P203115,A_23_P214026,A_23_P53176,A_23_P18751,A_32_P29118,A_23_P121926,A_23_P36882,A_24_P183150,A_23_P121637,A_23_P212696,A_24_P91566,A_24_P85539,A_23_P163787,A_24_P257416,A_23_P10…
SP_PIR_KEYWORDS	inflammatory response	7	3.04348	0.000271103	A_23_P92499,A_23_P89431,A_24_P257416,A_23_P79931,A_23_P315364,A_24_P183150,A_24_P124624,A_24_P251764,A_23_P7144
GOTERM_CC_FAT	GO:0031226~intrinsic to plasma membrane	31	13.4783	0.000273434	A_24_P935839,A_23_P329573,A_24_P72064,A_23_P50907,A_23_P154217,A_23_P146908,A_24_P124624,A_23_P156087,A_23_P250951,A_24_P366526,A_23_P92499,A_23_P214444,A_23_P79931,A_23_P159125,A_23_P124988,A_23_P217899,A_23_P381992,A_24_P343233,A_23_P171296,A_23_P53176,A_23_P18751,A_23_P65877,A_23_P146943,A_24_P282597,A_32_P159612,A_23_P135990,A_23_P19894,A_23_P205489,A_23_P408353,A_23_P137097,A_23_P19733,A_24_…
GOTERM_BP_FAT	GO:0006928~cell motion	17	7.3913	0.000322929	A_23_P329573,A_23_P89431,A_24_P346431,A_24_P183150,A_24_P91566,A_23_P308603,A_23_P427587,A_24_P85539,A_23_P206212,A_24_P402438,A_23_P217899,A_23_P68487,A_24_P56388,A_23_P429950,A_23_P17269,A_23_P359457,A_24_P337700,A_24_P251764,A_24_P64781
SP_PIR_KEYWORDS	signal	59	25.6522	0.000361392	A_23_P96827,A_24_P72064,A_23_P349147,A_23_P50907,A_23_P50638,A_23_P156087,A_23_P218669,A_23_P427587,A_23_P109143,A_24_P402438,A_23_P92499,A_23_P342275,A_23_P218858,A_23_P356494,A_23_P203115,A_24_P14584,A_23_P214026,A_23_P53176,A_23_P203120,A_32_P29118,A_23_P36882,A_24_P183150,A_23_P121637,A_24_P187218,A_23_P212696,A_23_P334709,A_24_P85539,A_23_P101505,A_23_P68487,A_24_P365975,A_23_P429950,A_23_P8…
UP_SEQ_FEATURE	signal peptide	59	25.6522	0.000426451	A_23_P96827,A_24_P72064,A_23_P349147,A_23_P50907,A_23_P50638,A_23_P156087,A_23_P218669,A_23_P427587,A_23_P109143,A_24_P402438,A_23_P92499,A_23_P342275,A_23_P218858,A_23_P356494,A_23_P203115,A_24_P14584,A_23_P214026,A_23_P53176,A_23_P203120,A_32_P29118,A_23_P36882,A_24_P183150,A_23_P121637,A_24_P187218,A_23_P212696,A_23_P334709,A_24_P85539,A_23_P101505,A_23_P68487,A_24_P365975,A_23_P429950,A_23_P8…
SP_PIR_KEYWORDS	glycoprotein	73	31.7391	0.00043297	A_23_P96827,A_23_P349147,A_24_P72064,A_23_P50907,A_23_P50638,A_24_P124624,A_23_P156087,A_23_P109143,A_24_P402438,A_23_P92499,A_23_P342275,A_23_P218858,A_23_P124988,A_23_P217899,A_23_P203115,A_23_P42897,A_24_P14584,A_23_P214026,A_23_P112482,A_23_P18751,A_23_P65877,A_23_P53176,A_23_P203120,A_32_P29118,A_23_P135990,A_23_P391906,A_23_P121637,A_23_P212696,A_24_P187218,A_23_P334709,A_23_P409093,A_24_P8…
GOTERM_CC_FAT	GO:0044421~extracellular region part	26	11.3043	0.000435299	A_23_P96827,A_24_P72064,A_23_P148990,A_23_P89431,A_23_P156087,A_23_P206212,A_24_P402438,A_23_P342275,A_23_P79931,A_23_P315364,A_24_P64781,A_23_P214026,A_23_P88865,A_23_P121926,A_24_P183150,A_23_P121637,A_23_P212696,A_24_P91566,A_24_P85539,A_23_P163787,A_24_P257416,A_23_P429950,A_23_P87238,A_24_P365975,A_23_P68487,A_23_P122924,A_23_P213319,A_23_P56578,A_24_P251764,A_23_P7144
SP_PIR_KEYWORDS	disulfide bond	54	23.4783	0.000484459	A_23_P96827,A_24_P72064,A_23_P349147,A_23_P50907,A_23_P50638,A_23_P156087,A_24_P124624,A_23_P218669,A_23_P427587,A_23_P109143,A_24_P402438,A_23_P92499,A_23_P342275,A_23_P217899,A_23_P356494,A_23_P203115,A_23_P42897,A_24_P14584,A_23_P214026,A_23_P53176,A_23_P18751,A_23_P203120,A_32_P29118,A_24_P183150,A_23_P121637,A_23_P212696,A_24_P85539,A_23_P148047,A_23_P101505,A_23_P68487,A_23_P122924,A_23_P56…
GOTERM_BP_FAT	GO:0048870~cell motility	13	5.65217	0.000504194	A_23_P329573,A_23_P89431,A_24_P346431,A_24_P183150,A_23_P308603,A_24_P85539,A_23_P427587,A_23_P206212,A_24_P402438,A_24_P56388,A_23_P17269,A_23_P359457,A_24_P251764,A_24_P64781
GOTERM_BP_FAT	GO:0051674~localization of cell	13	5.65217	0.000504194	A_23_P329573,A_23_P89431,A_24_P346431,A_24_P183150,A_23_P308603,A_24_P85539,A_23_P427587,A_23_P206212,A_24_P402438,A_24_P56388,A_23_P17269,A_23_P359457,A_24_P251764,A_24_P64781
GOTERM_CC_FAT	GO:0005624~membrane fraction	23	10	0.000557754	A_24_P14584,A_24_P354715,A_23_P171296,A_24_P935839,A_24_P227230,A_23_P145965,A_23_P65877,A_24_P626850,A_23_P53176,A_23_P203120,A_23_P135990,A_32_P160883,A_24_P124624,A_23_P250951,A_23_P164912,A_23_P48056,A_23_P214444,A_23_P137097,A_23_P159125,A_23_P19733,A_23_P254852,A_23_P313389,A_23_P125107,A_24_P375813
GOTERM_BP_FAT	GO:0016477~cell migration	12	5.21739	0.000735514	A_23_P329573,A_23_P89431,A_24_P346431,A_24_P183150,A_23_P308603,A_24_P85539,A_23_P427587,A_23_P206212,A_24_P402438,A_24_P56388,A_23_P17269,A_24_P64781,A_24_P251764
GOTERM_BP_FAT	GO:0045639~positive regulation of myeloid cell differentiation	5	2.17391	0.000741143	A_32_P69368,A_24_P34155,A_24_P56388,A_23_P122924,A_24_P64781
GOTERM_CC_FAT	GO:0005626~insoluble fraction	23	10	0.000904676	A_24_P14584,A_24_P354715,A_23_P171296,A_24_P935839,A_24_P227230,A_23_P145965,A_23_P65877,A_24_P626850,A_23_P53176,A_23_P203120,A_23_P135990,A_32_P160883,A_24_P124624,A_23_P250951,A_23_P164912,A_23_P48056,A_23_P214444,A_23_P137097,A_23_P159125,A_23_P19733,A_23_P254852,A_23_P313389,A_23_P125107,A_24_P375813
GOTERM_CC_FAT	GO:0044459~plasma membrane part	45	19.5652	0.000996179	A_24_P935839,A_23_P349147,A_24_P72064,A_23_P329573,A_23_P50907,A_24_P28165,A_23_P154217,A_23_P146908,A_23_P156087,A_24_P124624,A_23_P250951,A_24_P366526,A_23_P308603,A_23_P164912,A_23_P206212,A_23_P92499,A_23_P214444,A_23_P79931,A_23_P159125,A_23_P124988,A_23_P217899,A_23_P254852,A_23_P381992,A_24_P343233,A_23_P202435,A_23_P171296,A_24_P227230,A_23_P112482,A_23_P53176,A_23_P18751,A_23_P65877,A_23…
GOTERM_BP_FAT	GO:0006979~response to oxidative stress	9	3.91304	0.0010944	A_23_P109143,A_23_P79931,A_23_P103996,A_24_P56388,A_23_P121926,A_24_P124624,A_23_P129064,A_24_P7887,A_24_P337700
GOTERM_CC_FAT	GO:0000267~cell fraction	27	11.7391	0.0011172	A_24_P935839,A_24_P626850,A_24_P124624,A_23_P250951,A_23_P164912,A_23_P48056,A_23_P214444,A_23_P159125,A_23_P315364,A_23_P254852,A_24_P375813,A_24_P14584,A_24_P354715,A_23_P171296,A_24_P227230,A_23_P145965,A_23_P65877,A_23_P103996,A_23_P53176,A_23_P203120,A_23_P135990,A_23_P36882,A_32_P160883,A_24_P272845,A_24_P257416,A_23_P137097,A_23_P19733,A_23_P313389,A_23_P125107
KEGG_PATHWAY	hsa05200:Pathways in cancer	14	6.08696	0.00112217	A_23_P50907,A_24_P110983,A_24_P34155,A_24_P85539,A_23_P427587,A_23_P163787,A_24_P402438,A_23_P376599,A_24_P56388,A_24_P29665,A_23_P381992,A_24_P7887,A_23_P61945,A_24_P64781,A_32_P89837
UP_SEQ_FEATURE	glycosylation site:N-linked (GlcNAc...)	69	30	0.00114432	A_23_P96827,A_24_P72064,A_23_P50907,A_23_P50638,A_24_P124624,A_23_P156087,A_23_P109143,A_24_P402438,A_23_P92499,A_23_P342275,A_23_P218858,A_23_P124988,A_23_P217899,A_23_P203115,A_23_P42897,A_24_P14584,A_23_P214026,A_23_P112482,A_23_P18751,A_23_P65877,A_23_P53176,A_23_P203120,A_32_P29118,A_23_P135990,A_23_P391906,A_23_P121637,A_23_P212696,A_24_P187218,A_23_P334709,A_23_P409093,A_24_P85539,A_23_P14…
UP_SEQ_FEATURE	disulfide bond	51	22.1739	0.00136504	A_23_P96827,A_24_P72064,A_23_P349147,A_23_P50907,A_23_P50638,A_23_P156087,A_24_P124624,A_23_P218669,A_23_P427587,A_23_P109143,A_24_P402438,A_23_P92499,A_23_P342275,A_23_P217899,A_23_P356494,A_23_P203115,A_23_P42897,A_24_P14584,A_23_P214026,A_23_P18751,A_23_P203120,A_32_P29118,A_24_P183150,A_23_P121637,A_23_P212696,A_24_P85539,A_23_P148047,A_23_P101505,A_23_P68487,A_23_P122924,A_23_P56578,A_23_P21…
GOTERM_BP_FAT	GO:0030593~neutrophil chemotaxis	4	1.73913	0.00138473	A_23_P329573,A_24_P402438,A_23_P89431,A_24_P183150,A_24_P251764
GOTERM_CC_FAT	GO:0031012~extracellular matrix	13	5.65217	0.00148069	A_23_P214026,A_23_P148990,A_23_P121637,A_24_P91566,A_24_P85539,A_23_P206212,A_23_P163787,A_24_P402438,A_23_P342275,A_23_P68487,A_24_P365975,A_23_P429950,A_23_P56578,A_23_P213319
GOTERM_BP_FAT	GO:0001666~response to hypoxia	8	3.47826	0.00150832	A_23_P206212,A_23_P211910,A_24_P402438,A_23_P163787,A_23_P89431,A_23_P146943,A_24_P56388,A_24_P7887
GOTERM_BP_FAT	GO:0002761~regulation of myeloid leukocyte differentiation	5	2.17391	0.00169658	A_32_P69368,A_24_P34155,A_23_P122924,A_23_P61945,A_24_P64781
GOTERM_BP_FAT	GO:0045637~regulation of myeloid cell differentiation	6	2.6087	0.00185051	A_32_P69368,A_24_P34155,A_24_P56388,A_23_P122924,A_23_P61945,A_24_P64781
SP_PIR_KEYWORDS	host-virus interaction	11	4.78261	0.00187564	A_24_P108311,A_23_P50907,A_23_P203498,A_24_P282597,A_32_P160883,A_23_P154217,A_24_P782308,A_23_P308603,A_23_P408353,A_23_P214444,A_24_P172481,A_23_P381992,A_24_P7887,A_23_P125107
KEGG_PATHWAY	hsa04350:TGF-beta signaling pathway	7	3.04348	0.00189123	A_24_P91566,A_23_P206212,A_24_P402438,A_32_P69368,A_23_P68487,A_23_P122924,A_23_P167367,A_24_P7887
GOTERM_BP_FAT	GO:0070482~response to oxygen levels	8	3.47826	0.00201877	A_23_P206212,A_23_P211910,A_24_P402438,A_23_P163787,A_23_P89431,A_23_P146943,A_24_P56388,A_24_P7887
SP_PIR_KEYWORDS	polymorphism	156	67.8261	0.00203269	A_24_P108311,A_23_P349147,A_24_P72064,A_23_P50907,A_23_P50638,A_23_P213424,A_32_P199884,A_24_P124624,A_24_P237374,A_23_P218669,A_23_P48056,A_23_P92499,A_23_P342275,A_23_P46470,A_23_P14559,A_32_P140823,A_23_P216655,A_23_P356494,A_23_P359457,A_24_P69095,A_23_P2674,A_24_P346431,A_23_P135990,A_32_P119096,A_24_P85539,A_23_P62099,A_23_P19020,A_23_P55706,A_24_P98086,A_23_P1682,A_23_P13048,A_24_P56388,A_…
GOTERM_BP_FAT	GO:0007626~locomotory behavior	11	4.78261	0.00244388	A_23_P88865,A_23_P329573,A_23_P89431,A_23_P121926,A_24_P183150,A_24_P402438,A_23_P376599,A_24_P257416,A_23_P315364,A_23_P429950,A_23_P217899,A_23_P7144,A_24_P251764
GOTERM_BP_FAT	GO:0045682~regulation of epidermis development	4	1.73913	0.00251876	A_24_P402438,A_23_P112482,A_23_P122924,A_23_P47980
GOTERM_CC_FAT	GO:0005615~extracellular space	19	8.26087	0.00264015	A_23_P88865,A_23_P96827,A_24_P72064,A_23_P89431,A_23_P121926,A_24_P183150,A_23_P212696,A_23_P156087,A_24_P91566,A_24_P85539,A_23_P206212,A_23_P163787,A_24_P402438,A_23_P79931,A_24_P257416,A_23_P315364,A_23_P68487,A_23_P429950,A_23_P87238,A_23_P122924,A_24_P64781,A_23_P7144,A_24_P251764
GOTERM_BP_FAT	GO:0042981~regulation of apoptosis	21	9.13043	0.00267345	A_23_P12816,A_24_P935839,A_24_P227230,A_24_P72064,A_23_P89431,A_23_P103996,A_23_P203120,A_23_P156087,A_24_P91566,A_23_P154367,A_23_P308603,A_23_P109143,A_23_P206212,A_24_P402438,A_23_P411296,A_23_P92499,A_23_P14559,A_32_P86763,A_23_P68487,A_24_P29665,A_23_P122924,A_23_P61945,A_24_P337700,A_32_P89837
UP_SEQ_FEATURE	sequence variant	161	70	0.00276339	A_24_P108311,A_23_P349147,A_24_P72064,A_23_P50907,A_23_P50638,A_23_P213424,A_24_P28165,A_32_P199884,A_24_P124624,A_24_P237374,A_23_P218669,A_23_P48056,A_23_P92499,A_23_P342275,A_23_P46470,A_23_P14559,A_32_P140823,A_23_P216655,A_23_P356494,A_23_P359457,A_24_P69095,A_23_P2674,A_24_P346431,A_23_P135990,A_32_P119096,A_24_P85539,A_23_P62099,A_23_P19020,A_23_P55706,A_24_P98086,A_23_P1682,A_23_P13048,A_…
UP_SEQ_FEATURE	site:Not glycosylated	4	1.73913	0.00298184	A_24_P85539,A_23_P50638,A_24_P124624,A_24_P64781
GOTERM_BP_FAT	GO:0043067~regulation of programmed cell death	21	9.13043	0.00299399	A_23_P12816,A_24_P935839,A_24_P227230,A_24_P72064,A_23_P89431,A_23_P103996,A_23_P203120,A_23_P156087,A_24_P91566,A_23_P154367,A_23_P308603,A_23_P109143,A_23_P206212,A_24_P402438,A_23_P411296,A_23_P92499,A_23_P14559,A_32_P86763,A_23_P68487,A_24_P29665,A_23_P122924,A_23_P61945,A_24_P337700,A_32_P89837
GOTERM_BP_FAT	GO:0010941~regulation of cell death	21	9.13043	0.00312225	A_23_P12816,A_24_P935839,A_24_P227230,A_24_P72064,A_23_P89431,A_23_P103996,A_23_P203120,A_23_P156087,A_24_P91566,A_23_P154367,A_23_P308603,A_23_P109143,A_23_P206212,A_24_P402438,A_23_P411296,A_23_P92499,A_23_P14559,A_32_P86763,A_23_P68487,A_24_P29665,A_23_P122924,A_23_P61945,A_24_P337700,A_32_P89837
UP_SEQ_FEATURE	domain:PAC	4	1.73913	0.00334202	A_23_P124988,A_24_P56388,A_23_P76145,A_23_P162037
GOTERM_CC_FAT	GO:0005576~extracellular region	40	17.3913	0.0035455	A_23_P96827,A_24_P72064,A_23_P148990,A_23_P349147,A_23_P89431,A_23_P50638,A_23_P156087,A_24_P124624,A_23_P218669,A_23_P427587,A_23_P206212,A_24_P402438,A_23_P342275,A_23_P79931,A_23_P315364,A_24_P388528,A_23_P356494,A_24_P64781,A_23_P203115,A_23_P88865,A_23_P214026,A_23_P53176,A_23_P18751,A_32_P29118,A_23_P121926,A_23_P36882,A_24_P183150,A_23_P121637,A_23_P212696,A_24_P91566,A_24_P85539,A_23_P163…
KEGG_PATHWAY	hsa04514:Cell adhesion molecules (CAMs)	8	3.47826	0.00359406	A_23_P408353,A_24_P227230,A_23_P329573,A_23_P50907,A_23_P203120,A_23_P164284,A_23_P381992,A_24_P343233,A_24_P354800,A_23_P125107
INTERPRO	IPR001610:PAC motif	4	1.73913	0.00361576	A_23_P124988,A_24_P56388,A_23_P76145,A_23_P162037
GOTERM_BP_FAT	GO:0014031~mesenchymal cell development	5	2.17391	0.00379899	A_24_P91566,A_23_P427587,A_24_P402438,A_24_P56388,A_23_P68487,A_24_P64781
GOTERM_BP_FAT	GO:0048762~mesenchymal cell differentiation	5	2.17391	0.00379899	A_24_P91566,A_23_P427587,A_24_P402438,A_24_P56388,A_23_P68487,A_24_P64781
GOTERM_BP_FAT	GO:0019882~antigen processing and presentation	6	2.6087	0.00389641	A_23_P408353,A_23_P55706,A_23_P214444,A_24_P343233,A_24_P354800,A_23_P125107
GOTERM_BP_FAT	GO:0060485~mesenchyme development	5	2.17391	0.00407587	A_24_P91566,A_23_P427587,A_24_P402438,A_24_P56388,A_23_P68487,A_24_P64781
GOTERM_BP_FAT	GO:0018149~peptide cross-linking	4	1.73913	0.00409893	A_24_P85539,A_23_P206212,A_32_P86763,A_23_P74012
KEGG_PATHWAY	hsa05416:Viral myocarditis	6	2.6087	0.00417407	A_23_P408353,A_23_P329573,A_24_P29665,A_24_P343233,A_24_P354800,A_23_P125107
SP_PIR_KEYWORDS	immune response	9	3.91304	0.00471808	A_23_P408353,A_24_P227230,A_23_P214444,A_23_P92499,A_23_P203120,A_24_P282597,A_24_P124624,A_24_P343233,A_24_P354800,A_23_P125107
GOTERM_BP_FAT	GO:0048002~antigen processing and presentation of peptide antigen	4	1.73913	0.00507073	A_23_P408353,A_23_P214444,A_24_P354800,A_23_P125107
SP_PIR_KEYWORDS	mhc ii	4	1.73913	0.00543962	A_23_P408353,A_24_P343233,A_24_P354800,A_23_P125107
SMART	SM00086:PAC	4	1.73913	0.00561545	A_23_P124988,A_24_P56388,A_23_P76145,A_23_P162037
GOTERM_BP_FAT	GO:0010038~response to metal ion	7	3.04348	0.00575152	A_24_P108311,A_23_P109143,A_23_P206212,A_23_P112482,A_32_P160883,A_23_P129064,A_24_P7887,A_24_P782308
BIOCARTA	h_melanocytepathway:Melanocyte Development and Pigmentation Pathway	3	1.30435	0.00673947	A_23_P61945,A_24_P7887,A_24_P64781
INTERPRO	IPR000014:PAS	4	1.73913	0.0071353	A_23_P124988,A_24_P56388,A_23_P76145,A_23_P162037
GOTERM_MF_FAT	GO:0043168~anion binding	6	2.6087	0.0076751	A_24_P72064,A_23_P214444,A_24_P34155,A_24_P115762,A_23_P156087,A_23_P389118,A_23_P409093
GOTERM_BP_FAT	GO:0002526~acute inflammatory response	6	2.6087	0.0078451	A_23_P96827,A_24_P85539,A_23_P411296,A_24_P282597,A_23_P87238,A_24_P337700
GOTERM_BP_FAT	GO:0001817~regulation of cytokine production	8	3.47826	0.00791336	A_23_P83498,A_23_P206212,A_24_P227230,A_23_P411296,A_24_P402438,A_23_P92499,A_23_P203120,A_24_P56388,A_23_P122924
UP_SEQ_FEATURE	domain:TSP type-1 3	4	1.73913	0.00842658	A_23_P206212,A_23_P148990,A_23_P342275,A_23_P213319
GOTERM_BP_FAT	GO:0010647~positive regulation of cell communication	11	4.78261	0.00871464	A_24_P935839,A_24_P72064,A_23_P89431,A_32_P160883,A_23_P156087,A_24_P91566,A_23_P308603,A_23_P427587,A_23_P206212,A_24_P402438,A_32_P86763,A_23_P68487,A_24_P56388
SP_PIR_KEYWORDS	ubl conjugation	15	6.52174	0.00891157	A_24_P69095,A_23_P202435,A_24_P935839,A_23_P48740,A_24_P72064,A_23_P213424,A_23_P203498,A_23_P156087,A_23_P162037,A_23_P411296,A_23_P408353,A_23_P19020,A_24_P172481,A_24_P56388,A_32_P132563,A_24_P7887,A_23_P61945,A_23_P125107
SP_PIR_KEYWORDS	zinc finger	7	3.04348	0.00897379	A_23_P384512,A_23_P203498,A_23_P301896,A_24_P172481,A_23_P107116,A_24_P7887,A_32_P89837,A_23_P31335
UP_SEQ_FEATURE	region of interest:Connecting peptide	4	1.73913	0.00978811	A_23_P408353,A_24_P343233,A_24_P354800,A_23_P125107
GOTERM_BP_FAT	GO:0048584~positive regulation of response to stimulus	9	3.91304	0.00999415	A_23_P308603,A_23_P427587,A_23_P206212,A_24_P227230,A_24_P402438,A_23_P214444,A_23_P92499,A_23_P203120,A_24_P282597,A_32_P86763
INTERPRO	IPR001089:Small chemokine, C-X-C	3	1.30435	0.0102537	A_24_P257416,A_23_P315364,A_24_P183150,A_24_P251764,A_23_P7144
SP_PIR_KEYWORDS	cell adhesion	12	5.21739	0.0106151	A_23_P329573,A_24_P227230,A_23_P50907,A_23_P203120,A_23_P154217,A_24_P124624,A_24_P187218,A_24_P85539,A_23_P100240,A_23_P206212,A_24_P365975,A_23_P429950,A_23_P381992,A_24_P64781
GOTERM_BP_FAT	GO:0048545~response to steroid hormone stimulus	8	3.47826	0.0107694	A_23_P308603,A_24_P91566,A_23_P206212,A_24_P72064,A_24_P402438,A_23_P89431,A_23_P68487,A_23_P156087,A_24_P7887,A_23_P19894
UP_SEQ_FEATURE	domain:Helix-loop-helix motif	6	2.6087	0.010869	A_32_P69368,A_24_P56388,A_23_P76145,A_23_P61945,A_23_P162037,A_24_P323944
SMART	SM00091:PAS	4	1.73913	0.0109709	A_23_P124988,A_24_P56388,A_23_P76145,A_23_P162037
GOTERM_BP_FAT	GO:0030595~leukocyte chemotaxis	4	1.73913	0.0110765	A_23_P329573,A_24_P402438,A_23_P89431,A_24_P183150,A_24_P251764
GOTERM_MF_FAT	GO:0005539~glycosaminoglycan binding	7	3.04348	0.0111049	A_24_P91566,A_24_P85539,A_23_P206212,A_23_P92499,A_23_P89431,A_23_P342275,A_23_P68487,A_23_P212696
SP_PIR_KEYWORDS	tandem repeat	5	2.17391	0.0112549	A_23_P384512,A_23_P109143,A_23_P50638,A_23_P13048,A_23_P22682
UP_SEQ_FEATURE	domain:Ig-like C1-type	4	1.73913	0.0112704	A_23_P408353,A_24_P343233,A_24_P354800,A_23_P125107
UP_SEQ_FEATURE	DNA-binding region:Basic motif	7	3.04348	0.0116243	A_23_P411296,A_23_P42718,A_24_P56388,A_23_P76145,A_23_P61945,A_23_P162037,A_24_P323944
INTERPRO	IPR002473:Small chemokine, C-X-C/Interleukin 8	3	1.30435	0.0118688	A_24_P257416,A_23_P315364,A_24_P183150,A_24_P251764,A_23_P7144
GOTERM_MF_FAT	GO:0008201~heparin binding	6	2.6087	0.012164	A_24_P91566,A_24_P85539,A_23_P206212,A_23_P89431,A_23_P342275,A_23_P68487,A_23_P212696
GOTERM_BP_FAT	GO:0006732~coenzyme metabolic process	7	3.04348	0.0127765	A_23_P120594,A_23_P67042,A_24_P626850,A_23_P103996,A_23_P53176,A_24_P152649,A_24_P337700
GOTERM_BP_FAT	GO:0060326~cell chemotaxis	4	1.73913	0.0127927	A_23_P329573,A_24_P402438,A_23_P89431,A_24_P183150,A_24_P251764
INTERPRO	IPR001811:Small chemokine, interleukin-8-like	4	1.73913	0.0129997	A_23_P89431,A_24_P257416,A_23_P315364,A_24_P183150,A_24_P251764,A_23_P7144
GOTERM_BP_FAT	GO:0006953~acute-phase response	4	1.73913	0.0137046	A_23_P96827,A_24_P85539,A_23_P411296,A_23_P87238
BIOCARTA	h_mhcPathway:Antigen Processing and Presentation	3	1.30435	0.0139472	A_23_P408353,A_23_P214444,A_24_P343233
SP_PIR_KEYWORDS	Serine protease inhibitor	5	2.17391	0.0140075	A_23_P429950,A_23_P356494,A_23_P55632,A_23_P502413,A_23_P218669
UP_SEQ_FEATURE	domain:TSP type-1 2	4	1.73913	0.0146037	A_23_P206212,A_23_P148990,A_23_P342275,A_23_P213319
UP_SEQ_FEATURE	domain:TSP type-1 1	4	1.73913	0.0146037	A_23_P206212,A_23_P148990,A_23_P342275,A_23_P213319
GOTERM_BP_FAT	GO:0010035~response to inorganic substance	8	3.47826	0.0150286	A_24_P108311,A_23_P109143,A_23_P206212,A_23_P112482,A_32_P160883,A_24_P124624,A_23_P129064,A_24_P7887,A_24_P782308
GOTERM_MF_FAT	GO:0005125~cytokine activity	8	3.47826	0.015587	A_24_P91566,A_23_P88865,A_24_P402438,A_23_P89431,A_24_P257416,A_23_P315364,A_23_P68487,A_24_P183150,A_23_P122924,A_24_P251764,A_23_P7144
KEGG_PATHWAY	hsa04060:Cytokine-cytokine receptor interaction	10	4.34783	0.0166449	A_24_P72064,A_23_P89431,A_24_P183150,A_23_P156087,A_24_P91566,A_24_P402438,A_24_P257416,A_23_P315364,A_23_P68487,A_23_P217899,A_23_P122924,A_24_P64781,A_23_P7144,A_24_P251764
KEGG_PATHWAY	hsa05330:Allograft rejection	4	1.73913	0.0166571	A_23_P408353,A_24_P343233,A_24_P354800,A_23_P125107
INTERPRO	IPR003659:Plexin/semaphorin/integrin	4	1.73913	0.0167121	A_23_P329573,A_23_P79931,A_32_P29118,A_23_P154217
GOTERM_MF_FAT	GO:0030247~polysaccharide binding	7	3.04348	0.0170894	A_24_P91566,A_24_P85539,A_23_P206212,A_23_P92499,A_23_P89431,A_23_P342275,A_23_P68487,A_23_P212696
GOTERM_MF_FAT	GO:0001871~pattern binding	7	3.04348	0.0170894	A_24_P91566,A_24_P85539,A_23_P206212,A_23_P92499,A_23_P89431,A_23_P342275,A_23_P68487,A_23_P212696
INTERPRO	IPR018048:Small chemokine, C-X-C, conserved site	3	1.30435	0.0173249	A_24_P257416,A_23_P315364,A_24_P183150,A_24_P251764,A_23_P7144
SP_PIR_KEYWORDS	transmembrane protein	15	6.52174	0.0179214	A_24_P72064,A_23_P329573,A_23_P50907,A_23_P146943,A_23_P154217,A_23_P156087,A_23_P22682,A_24_P354800,A_23_P19894,A_23_P408353,A_23_P214444,A_23_P148047,A_23_P217899,A_23_P381992,A_24_P388528,A_24_P343233,A_23_P125107
SP_PIR_KEYWORDS	growth factor	6	2.6087	0.0183725	A_24_P91566,A_23_P427587,A_24_P402438,A_23_P68487,A_23_P122924,A_23_P7144,A_24_P64781
GOTERM_BP_FAT	GO:0002474~antigen processing and presentation of peptide antigen via MHC class I	3	1.30435	0.0188648	A_23_P408353,A_23_P214444,A_23_P125107
INTERPRO	IPR013655:PAS fold-3	3	1.30435	0.0193383	A_24_P56388,A_23_P76145,A_23_P162037
SMART	SM00199:SCY	4	1.73913	0.0197618	A_23_P89431,A_24_P257416,A_23_P315364,A_24_P183150,A_24_P251764,A_23_P7144
GOTERM_MF_FAT	GO:0030246~carbohydrate binding	11	4.78261	0.0202556	A_24_P91566,A_23_P96827,A_24_P85539,A_23_P206212,A_23_P92499,A_23_P89431,A_23_P79931,A_23_P342275,A_23_P68487,A_23_P212696,A_24_P124624,A_23_P153662
UP_SEQ_FEATURE	domain:PAS 1	3	1.30435	0.0203382	A_24_P56388,A_23_P76145,A_23_P162037
UP_SEQ_FEATURE	domain:PAS 2	3	1.30435	0.0203382	A_24_P56388,A_23_P76145,A_23_P162037
UP_SEQ_FEATURE	cross-link:Glycyl lysine isopeptide (Lys-Gly) (interchain with G-Cter in SUMO)	5	2.17391	0.0203802	A_23_P411296,A_24_P56388,A_23_P61945,A_32_P132563,A_23_P162037
KEGG_PATHWAY	hsa05332:Graft-versus-host disease	4	1.73913	0.020644	A_23_P408353,A_24_P343233,A_24_P354800,A_23_P125107
GOTERM_BP_FAT	GO:0043068~positive regulation of programmed cell death	12	5.21739	0.0209039	A_24_P935839,A_24_P227230,A_23_P203120,A_23_P154367,A_24_P91566,A_23_P308603,A_24_P402438,A_23_P411296,A_23_P92499,A_23_P14559,A_32_P86763,A_23_P68487,A_23_P122924,A_32_P89837
GOTERM_BP_FAT	GO:0002763~positive regulation of myeloid leukocyte differentiation	3	1.30435	0.0210498	A_32_P69368,A_24_P34155,A_24_P64781
GOTERM_BP_FAT	GO:0001837~epithelial to mesenchymal transition	3	1.30435	0.0210498	A_24_P91566,A_24_P402438,A_24_P56388,A_23_P68487
GOTERM_BP_FAT	GO:0010942~positive regulation of cell death	12	5.21739	0.0215409	A_24_P935839,A_24_P227230,A_23_P203120,A_23_P154367,A_24_P91566,A_23_P308603,A_24_P402438,A_23_P411296,A_23_P92499,A_23_P14559,A_32_P86763,A_23_P68487,A_23_P122924,A_32_P89837
UP_SEQ_FEATURE	region of interest:Alpha-1	3	1.30435	0.0224265	A_23_P408353,A_24_P354800,A_23_P125107
UP_SEQ_FEATURE	region of interest:Alpha-2	3	1.30435	0.0224265	A_23_P408353,A_24_P354800,A_23_P125107
SP_PIR_KEYWORDS	extracellular matrix	8	3.47826	0.0224693	A_24_P85539,A_23_P214026,A_23_P148990,A_23_P163787,A_23_P342275,A_24_P365975,A_23_P213319,A_23_P56578
GOTERM_MF_FAT	GO:0008009~chemokine activity	4	1.73913	0.0232217	A_23_P89431,A_24_P257416,A_23_P315364,A_24_P183150,A_24_P251764,A_23_P7144
GOTERM_BP_FAT	GO:0016337~cell-cell adhesion	9	3.91304	0.0233908	A_23_P308603,A_23_P100240,A_24_P227230,A_23_P329573,A_23_P203120,A_24_P365975,A_23_P164284,A_24_P187218,A_24_P124624,A_24_P337700
GOTERM_CC_FAT	GO:0005886~plasma membrane	61	26.5217	0.0235616	A_24_P72064,A_23_P349147,A_23_P50907,A_24_P28165,A_23_P146908,A_23_P156087,A_24_P124624,A_24_P366526,A_23_P109143,A_23_P214444,A_23_P92499,A_23_P124988,A_32_P86763,A_23_P217899,A_23_P203115,A_23_P42897,A_23_P202435,A_23_P112482,A_23_P18751,A_23_P65877,A_23_P53176,A_23_P203120,A_23_P135990,A_24_P346431,A_24_P187218,A_24_P85539,A_23_P148047,A_24_P98086,A_23_P19733,A_24_P935839,A_23_P329573,A_23_P15…
GOTERM_BP_FAT	GO:0051094~positive regulation of developmental process	9	3.91304	0.0242904	A_24_P91566,A_23_P206212,A_24_P402438,A_32_P69368,A_24_P34155,A_24_P56388,A_23_P68487,A_23_P122924,A_24_P337700,A_24_P64781
GOTERM_BP_FAT	GO:0010766~negative regulation of sodium ion transport	2	0.869565	0.0249761	A_24_P108311,A_32_P160883,A_24_P782308
KEGG_PATHWAY	hsa04940:Type I diabetes mellitus	4	1.73913	0.0251109	A_23_P408353,A_24_P343233,A_24_P354800,A_23_P125107
SMART	SM00423:PSI	4	1.73913	0.0252624	A_23_P329573,A_23_P79931,A_32_P29118,A_23_P154217
GOTERM_BP_FAT	GO:0045597~positive regulation of cell differentiation	8	3.47826	0.0256949	A_24_P91566,A_24_P402438,A_32_P69368,A_24_P34155,A_24_P56388,A_23_P68487,A_23_P122924,A_24_P337700,A_24_P64781
GOTERM_BP_FAT	GO:0032570~response to progesterone stimulus	3	1.30435	0.0257163	A_23_P206212,A_24_P402438,A_23_P89431
INTERPRO	IPR001111:Transforming growth factor beta (TGFb), N-terminal	3	1.30435	0.0259269	A_24_P91566,A_24_P402438,A_23_P68487,A_23_P122924
GOTERM_MF_FAT	GO:0032395~MHC class II receptor activity	3	1.30435	0.0260187	A_24_P343233,A_24_P354800,A_23_P125107
GOTERM_MF_FAT	GO:0019871~sodium channel inhibitor activity	2	0.869565	0.0264737	A_24_P108311,A_32_P160883,A_24_P782308
GOTERM_MF_FAT	GO:0042379~chemokine receptor binding	4	1.73913	0.0273846	A_23_P89431,A_24_P257416,A_23_P315364,A_24_P183150,A_24_P251764,A_23_P7144
GOTERM_MF_FAT	GO:0005201~extracellular matrix structural constituent	5	2.17391	0.0277989	A_24_P85539,A_23_P214026,A_23_P349147,A_23_P429950,A_24_P365975
GOTERM_BP_FAT	GO:0040007~growth	7	3.04348	0.0280789	A_24_P91566,A_24_P402438,A_23_P121926,A_23_P68487,A_23_P122924,A_23_P44724,A_23_P129064,A_23_P356494
SP_PIR_KEYWORDS	disease mutation	28	12.1739	0.0292993	A_23_P211910,A_23_P329573,A_24_P72064,A_23_P148990,A_24_P626850,A_24_P28165,A_23_P156087,A_23_P167367,A_24_P237374,A_23_P250951,A_32_P231391,A_23_P109143,A_32_P86763,A_23_P254852,A_23_P214026,A_23_P67042,A_24_P282597,A_24_P34155,A_23_P2674,A_24_P85539,A_23_P163787,A_23_P19020,A_23_P137097,A_24_P365975,A_23_P429950,A_24_P29665,A_24_P115762,A_23_P61945,A_24_P7887
GOTERM_BP_FAT	GO:0008360~regulation of cell shape	4	1.73913	0.0303066	A_24_P85539,A_23_P329573,A_24_P98086,A_23_P209636
GOTERM_BP_FAT	GO:0007155~cell adhesion	16	6.95652	0.0304687	A_24_P227230,A_23_P329573,A_23_P89431,A_23_P50907,A_23_P203120,A_23_P154217,A_24_P124624,A_24_P187218,A_23_P308603,A_24_P85539,A_23_P100240,A_23_P206212,A_24_P365975,A_23_P429950,A_23_P164284,A_23_P381992,A_24_P337700,A_24_P64781
GOTERM_BP_FAT	GO:0002684~positive regulation of immune system process	8	3.47826	0.0307133	A_23_P206212,A_24_P227230,A_24_P402438,A_23_P214444,A_23_P112482,A_23_P92499,A_23_P203120,A_24_P282597,A_24_P337700
BIOCARTA	h_hifPathway:Hypoxia-Inducible Factor in the Cardiovascular System	3	1.30435	0.0307147	A_32_P231391,A_24_P56388,A_24_P7887
GOTERM_BP_FAT	GO:0022610~biological adhesion	16	6.95652	0.0308012	A_24_P227230,A_23_P329573,A_23_P89431,A_23_P50907,A_23_P203120,A_23_P154217,A_24_P124624,A_24_P187218,A_23_P308603,A_24_P85539,A_23_P100240,A_23_P206212,A_24_P365975,A_23_P429950,A_23_P164284,A_23_P381992,A_24_P337700,A_24_P64781
OMIM_DISEASE	Abacavir hypersensitivity, susceptibility to	2	0.869565	0.0308173	A_23_P408353,A_23_P125107
GOTERM_BP_FAT	GO:0051592~response to calcium ion	4	1.73913	0.0317673	A_23_P206212,A_23_P112482,A_32_P160883,A_24_P7887
GOTERM_BP_FAT	GO:0009967~positive regulation of signal transduction	9	3.91304	0.0329371	A_23_P308603,A_24_P91566,A_23_P427587,A_23_P206212,A_24_P72064,A_24_P402438,A_32_P86763,A_32_P160883,A_24_P56388,A_23_P68487,A_23_P156087
SP_PIR_KEYWORDS	phosphoprotein	99	43.0435	0.0331753	A_23_P12816,A_24_P108311,A_24_P72064,A_23_P213424,A_24_P28165,A_24_P237374,A_23_P48056,A_23_P46470,A_23_P14559,A_23_P216655,A_23_P359457,A_24_P69095,A_23_P202435,A_24_P346431,A_23_P2674,A_23_P391906,A_23_P162037,A_24_P85539,A_23_P62099,A_23_P55706,A_23_P19020,A_23_P1682,A_24_P98086,A_24_P56388,A_23_P211910,A_23_P329573,A_24_P782308,A_24_P178065,A_23_P250951,A_23_P98930,A_23_P254852,A_24_P388528,A…
SP_PIR_KEYWORDS	zymogen	7	3.04348	0.0333261	A_24_P14584,A_23_P163787,A_23_P18751,A_23_P342275,A_23_P101505,A_24_P115762,A_23_P213319
GOTERM_BP_FAT	GO:0001755~neural crest cell migration	3	1.30435	0.0334157	A_23_P427587,A_24_P56388,A_24_P64781
GOTERM_BP_FAT	GO:0042060~wound healing	7	3.04348	0.033482	A_24_P85539,A_23_P148990,A_24_P402438,A_23_P91910,A_24_P98086,A_24_P56388,A_23_P129064
SP_PIR_KEYWORDS	amyloid	3	1.30435	0.0336976	A_23_P96827,A_23_P109143,A_23_P87238
GOTERM_BP_FAT	GO:0042327~positive regulation of phosphorylation	5	2.17391	0.0338683	A_24_P91566,A_23_P206212,A_24_P72064,A_24_P233786,A_23_P68487,A_23_P156087,A_24_P64781
GOTERM_BP_FAT	GO:0051240~positive regulation of multicellular organismal process	8	3.47826	0.0341286	A_24_P91566,A_24_P935839,A_23_P206212,A_24_P72064,A_24_P402438,A_23_P92499,A_23_P89431,A_24_P56388,A_23_P68487,A_23_P156087
GOTERM_MF_FAT	GO:0004867~serine-type endopeptidase inhibitor activity	5	2.17391	0.0344278	A_23_P429950,A_23_P356494,A_23_P55632,A_23_P502413,A_23_P218669
UP_SEQ_FEATURE	chain:MHC class I antigen	2	0.869565	0.0345973	A_23_P408353,A_23_P125107
UP_SEQ_FEATURE	domain:MOSC	2	0.869565	0.0345973	A_23_P200685,A_23_P67042
GOTERM_BP_FAT	GO:0007610~behavior	12	5.21739	0.0346806	A_23_P88865,A_24_P935839,A_23_P329573,A_23_P89431,A_23_P121926,A_24_P183150,A_24_P402438,A_23_P376599,A_24_P257416,A_23_P315364,A_23_P429950,A_23_P217899,A_23_P7144,A_24_P251764
GOTERM_BP_FAT	GO:0050900~leukocyte migration	4	1.73913	0.0347976	A_23_P329573,A_24_P402438,A_23_P89431,A_24_P183150,A_24_P251764
GOTERM_BP_FAT	GO:0043066~negative regulation of apoptosis	10	4.34783	0.0348774	A_23_P12816,A_24_P935839,A_23_P109143,A_23_P206212,A_23_P411296,A_23_P89431,A_23_P103996,A_32_P86763,A_23_P61945,A_24_P337700
GOTERM_CC_FAT	GO:0042611~MHC protein complex	4	1.73913	0.0355328	A_23_P408353,A_24_P343233,A_24_P354800,A_23_P125107
INTERPRO	IPR005302:Molybdenum cofactor sulfurase, C-terminal	2	0.869565	0.035588	A_23_P200685,A_23_P67042
INTERPRO	IPR005303:MOSC, N-terminal beta barrel	2	0.869565	0.035588	A_23_P200685,A_23_P67042
INTERPRO	IPR013767:PAS fold	3	1.30435	0.0359011	A_23_P124988,A_23_P76145,A_23_P162037
SP_PIR_KEYWORDS	protease inhibitor	5	2.17391	0.0359985	A_23_P429950,A_23_P356494,A_23_P55632,A_23_P502413,A_23_P218669
KEGG_PATHWAY	hsa04612:Antigen processing and presentation	5	2.17391	0.0363259	A_23_P408353,A_23_P214444,A_24_P343233,A_24_P354800,A_23_P125107
GOTERM_BP_FAT	GO:0051186~cofactor metabolic process	7	3.04348	0.0365628	A_23_P120594,A_23_P67042,A_24_P626850,A_23_P103996,A_23_P53176,A_24_P152649,A_24_P337700
GOTERM_BP_FAT	GO:0010562~positive regulation of phosphorus metabolic process	5	2.17391	0.037253	A_24_P91566,A_23_P206212,A_24_P72064,A_24_P233786,A_23_P68487,A_23_P156087,A_24_P64781
GOTERM_BP_FAT	GO:0045937~positive regulation of phosphate metabolic process	5	2.17391	0.037253	A_24_P91566,A_23_P206212,A_24_P72064,A_24_P233786,A_23_P68487,A_23_P156087,A_24_P64781
GOTERM_BP_FAT	GO:0043069~negative regulation of programmed cell death	10	4.34783	0.037611	A_23_P12816,A_24_P935839,A_23_P109143,A_23_P206212,A_23_P411296,A_23_P89431,A_23_P103996,A_32_P86763,A_23_P61945,A_24_P337700
KEGG_PATHWAY	hsa05222:Small cell lung cancer	5	2.17391	0.0377172	A_24_P85539,A_23_P50907,A_24_P110983,A_24_P29665,A_23_P381992,A_32_P89837
GOTERM_BP_FAT	GO:0060548~negative regulation of cell death	10	4.34783	0.0381749	A_23_P12816,A_24_P935839,A_23_P109143,A_23_P206212,A_23_P411296,A_23_P89431,A_23_P103996,A_32_P86763,A_23_P61945,A_24_P337700
GOTERM_BP_FAT	GO:0045785~positive regulation of cell adhesion	4	1.73913	0.039613	A_23_P308603,A_23_P206212,A_24_P402438,A_32_P86763
SP_PIR_KEYWORDS	heparin-binding	4	1.73913	0.0397277	A_24_P85539,A_23_P206212,A_23_P342275,A_23_P212696
GOTERM_MF_FAT	GO:0008028~monocarboxylic acid transmembrane transporter activity	3	1.30435	0.0402193	A_23_P159125,A_23_P137097,A_23_P135990
SP_PIR_KEYWORDS	angiogenesis	4	1.73913	0.0412751	A_24_P85539,A_23_P163787,A_24_P365975,A_23_P326160
INTERPRO	IPR011497:Protease inhibitor, Kazal-type	3	1.30435	0.0413563	A_23_P135990,A_23_P212696,A_23_P356494
KEGG_PATHWAY	hsa05320:Autoimmune thyroid disease	4	1.73913	0.0413763	A_23_P408353,A_24_P343233,A_24_P354800,A_23_P125107
GOTERM_BP_FAT	GO:0045766~positive regulation of angiogenesis	3	1.30435	0.0418911	A_23_P206212,A_24_P34155,A_24_P56388
SP_PIR_KEYWORDS	Pyrrolidone carboxylic acid	4	1.73913	0.0428526	A_24_P85539,A_23_P329573,A_23_P89431,A_24_P626850
INTERPRO	IPR000884:Thrombospondin, type 1 repeat	4	1.73913	0.0432784	A_23_P206212,A_23_P148990,A_23_P342275,A_23_P213319
GOTERM_CC_FAT	GO:0016323~basolateral plasma membrane	7	3.04348	0.0445777	A_24_P227230,A_23_P112482,A_23_P65877,A_23_P203120,A_23_P146943,A_24_P346431,A_24_P28165,A_23_P19894
GOTERM_BP_FAT	GO:0045765~regulation of angiogenesis	4	1.73913	0.0447481	A_23_P206212,A_24_P34155,A_24_P56388,A_23_P356494
GOTERM_BP_FAT	GO:0045619~regulation of lymphocyte differentiation	4	1.73913	0.0447481	A_23_P122924,A_23_P356494,A_24_P337700,A_24_P354800
GOTERM_BP_FAT	GO:0043065~positive regulation of apoptosis	11	4.78261	0.0450454	A_24_P227230,A_23_P203120,A_23_P154367,A_24_P91566,A_23_P308603,A_24_P402438,A_23_P411296,A_23_P92499,A_23_P14559,A_32_P86763,A_23_P68487,A_23_P122924,A_32_P89837
SP_PIR_KEYWORDS	transplantation antigen	2	0.869565	0.0455771	A_23_P408353,A_23_P125107
UP_SEQ_FEATURE	region of interest:Collagen-binding	2	0.869565	0.0458629	A_24_P85539,A_23_P163787
GOTERM_BP_FAT	GO:0006916~anti-apoptosis	7	3.04348	0.0464753	A_23_P12816,A_23_P109143,A_23_P206212,A_23_P411296,A_23_P89431,A_32_P86763,A_24_P337700
GOTERM_MF_FAT	GO:0042802~identical protein binding	15	6.52174	0.0469009	A_24_P935839,A_24_P227230,A_24_P72064,A_23_P203120,A_24_P34155,A_23_P156087,A_23_P15305,A_23_P206212,A_23_P109143,A_24_P402438,A_23_P411296,A_23_P214444,A_23_P164284,A_23_P17269,A_24_P115762,A_23_P122924,A_24_P64781
INTERPRO	IPR010579:MHC class I, alpha chain, C-terminal	2	0.869565	0.0471684	A_23_P408353,A_23_P125107
INTERPRO	IPR003597:Immunoglobulin C1-set	4	1.73913	0.0483937	A_23_P408353,A_24_P343233,A_24_P354800,A_23_P125107
INTERPRO	IPR001092:Basic helix-loop-helix dimerisation region bHLH	5	2.17391	0.048573	A_32_P69368,A_24_P56388,A_23_P76145,A_23_P61945,A_23_P162037
GOTERM_BP_FAT	GO:0032909~regulation of transforming growth factor-beta2 production	2	0.869565	0.0493319	A_24_P402438,A_24_P56388
GOTERM_BP_FAT	GO:0012502~induction of programmed cell death	9	3.91304	0.0498831	A_23_P154367,A_24_P935839,A_24_P227230,A_23_P411296,A_23_P92499,A_23_P203120,A_23_P14559,A_32_P86763,A_23_P122924,A_32_P89837
SP_PIR_KEYWORDS	extracellular protein	3	1.30435	0.0499319	A_23_P214026,A_23_P121926,A_24_P354800
