# Supplementary material for: Human Papillomavirus 16 E5 Modulates the Expression of Host MicroRNAs
Source: PLoS One. 2011 Jul 1;6(7):e21646. doi: 10.1371/journal.pone.0021646 (PMC3128596; doi:10.1371/journal.pone.0021646)
Supplement: Table S3 — Differentially expressed microRNAs. The Agilent probe id, the gene name and its description are shown. Moreover, the log fold change, the average expression, the t-test value, the p-value, the corrected p-value (after Benjamini and Hochberg post hoc correction) and the B values are also reported. (XLS) [file pone.0021646.s003.xls]

## Sheet: Sheet1
0h E5 vs CTRL
row	GeneName	logFC	AveExpr	t	P.Value	adj.P.Val	B
8767	hsa-miR-146a	-2.61897	11.0443	-15.8766	6.13e-10	3.4e-06	8.17762
2844	hsa-miR-146a	-2.71647	10.9515	-10.2561	1.25e-07	0.000346144	5.79128
708	hsa-miR-146a	-2.74593	11.0577	-16.6043	3.5e-10	3.4e-06	8.36734
7084	hsa-miR-146a	-2.82923	10.8432	-8.96819	5.9e-07	0.00130831	4.88466
7915	hsa-miR-146a	-2.86233	10.9057	-12.6891	9.76e-09	3.61e-05	7.07284
24h E5 vs CTRL
row	GeneName	logFC	AveExpr	t	P.Value	adj.P.Val	B
8767	hsa-miR-146a	-2.58709	11.0443	-15.6833	7.15e-10	3.96e-06	9.30897
7915	hsa-miR-146a	-2.679	10.9057	-11.8763	2.18e-08	8.05e-05	7.57405
2844	hsa-miR-146a	-2.69764	10.9515	-10.185	1.36e-07	0.000375586	6.45494
708	hsa-miR-146a	-2.73907	11.0577	-16.5628	3.61e-10	3.96e-06	9.60007
7084	hsa-miR-146a	-2.75554	10.8432	-8.73461	7.97e-07	0.00147089	5.25149
4461	hsa-miR-200c	-3.31042	13.9045	-9.94149	1.8e-07	0.000398787	6.27022
48h E5 vs CTRL
row	GeneName	logFC	AveExpr	t	P.Value	adj.P.Val	B
6161	hsa-miR-203	2.42616	11.0662	9.23277	4.23e-07	0.000782023	6.00995
47	hsa-miR-203	2.15242	11.0349	8.53079	1.04e-06	0.00164512	5.33126
6698	hsa-miR-23b	1.5111	13.7647	8.24433	1.52e-06	0.0021087	5.03509
8767	hsa-miR-146a	-2.53338	11.0443	-15.3577	9.28e-10	5.14e-06	9.8625
7915	hsa-miR-146a	-2.59141	10.9057	-11.488	3.25e-08	0.000120004	7.79932
2844	hsa-miR-146a	-2.69274	10.9515	-10.1665	1.39e-07	0.000383681	6.81758
708	hsa-miR-146a	-2.86841	11.0577	-17.3449	2.02e-10	2.24e-06	10.5918
7084	hsa-miR-146a	-3.01078	10.8432	-9.54367	2.89e-07	0.000640852	6.29036
72h E5 vs CTRL
row	GeneName	logFC	AveExpr	t	P.Value	adj.P.Val	B
22	hsa-miR-30a-5p	2.90433	12.2404	6.86964	1.09e-05	0.00710714	3.59371
6161	hsa-miR-203	2.74462	11.0662	9.53464	2.92e-07	0.000647902	6.63479
10115	hsa-miR-19b	2.64141	12.425	7.20041	6.64e-06	0.00536262	4.02793
5745	hsa-miR-19a	2.58407	12.5607	8.82063	7.13e-07	0.00112836	5.91661
47	hsa-miR-203	2.56879	11.0349	9.29396	3.93e-07	0.000724922	6.39986
10745	hsa-miR-30a-5p	2.19931	12.208	7.21107	6.54e-06	0.00536262	4.04164
10135	hsa-miR-106a	2.14205	11.7247	7.65277	3.45e-06	0.00347712	4.59407
1464	hsa-miR-107	1.8226	12.2546	6.60553	1.64e-05	0.00954331	3.23436
5669	hsa-miR-324-5p	1.02776	9.85416	8.04362	2e-06	0.00244025	5.05834
4427	hsa-miR-324-5p	0.710445	9.87455	6.63068	1.57e-05	0.00954331	3.26906
2283	hsa-miR-214	-0.774574	9.52463	-6.87463	1.08e-05	0.00710714	3.60039
3191	hsa-miR-624	-0.812179	9.53404	-7.18715	6.78e-06	0.00536262	4.01086
2308	hsa-miR-135a	-0.821717	9.62842	-8.66232	8.75e-07	0.00121173	5.74846
3397	hsa-miR-539	-1.18194	9.58165	-11.9584	2e-08	5.55e-05	8.64626
8561	hsa-miR-433	-1.65246	9.68007	-12.5439	1.12e-08	4.15e-05	9.04862
2844	hsa-miR-146a	-2.07087	10.9515	-7.13738	7.29e-06	0.00538799	3.94653
5458	kshv-miR-K12-12	-2.381	10.1173	-7.97382	2.2e-06	0.00244025	4.97708
708	hsa-miR-146a	-2.84465	11.0577	-15.7025	7.04e-10	3.9e-06	10.7968
8767	hsa-miR-146a	-2.91859	11.0443	-16.1513	4.95e-10	3.9e-06	10.9974
