# Supplementary material for: Human Papillomavirus 16 E5 Modulates the Expression of Host MicroRNAs
Source: PLoS One. 2011 Jul 1;6(7):e21646. doi: 10.1371/journal.pone.0021646 (PMC3128596; doi:10.1371/journal.pone.0021646)
Supplement: Table S4 — Differentially expressed targets of miR-146a, miR-203 and miR-324_5p. The file consists of multiple sheets, for each microRNA analyzed. The Agilent probe id, the Entrez gene id, the miRNA correlation and the gene symbols are reported. (XLS) [file pone.0021646.s004.xls]

## Sheet: cor146a
ID	Entrezgene	hsa-miR-146a	Gene Symbol
A_23_P71389	66036	-0.0595802	MTMR9
A_24_P397928	1508	-0.438745	CTSB
A_23_P252721	10395	-0.327172	DLC1
A_24_P940115	10395	0.0137489	DLC1
A_23_P65877	9990	0.41843	SLC12A6
A_23_P99452	675	-0.116559	BRCA2
A_23_P367628	9847	-0.201232	KIAA0528
A_24_P123011	7531	-0.176538	YWHAE
A_24_P123012	7531	-0.532404	YWHAE
A_23_P390700	1272	0.489252	CNTN1
A_24_P346604	55284	0.321224	UBE2W
A_23_P216257	7163	-0.138077	TPD52
A_23_P347070	55824	0.424903	PAG1
A_32_P61684	55824	0.502188	PAG1
A_23_P38085	23589	-0.218893	CARHSP1
A_23_P164289	23587	0.254714	C17orf81
A_23_P100654	57659	0.0367618	ZBTB4
A_23_P146551	79817	-0.626683	MOBKL2B
A_24_P210675	54820	-0.295875	NDE1
A_24_P193509	123811	0.233118	C16orf63
A_24_P288722	8573	0.677798	CASK
A_32_P186474	29127	-0.243642	RACGAP1
A_23_P210886	598	-0.890471	BCL2L1
A_23_P302654	55722	-0.912743	CEP72
A_24_P38930	1500	-0.696789	CTNND1
A_23_P72050	5747	-0.143679	PTK2
A_23_P7402	23037	-0.154255	PDZD2
A_24_P414556	23548	-0.0953459	TTC33
A_23_P81522	23548	-0.251381	TTC33
A_24_P171873	26272	-0.368452	FBXO4
A_32_P159612	40	0.251164	ACCN1
A_23_P332413	146857	-0.329457	SLFN13
A_23_P152838	6352	-0.148183	CCL5
A_24_P391431	51616	-0.493156	TAF9B
A_23_P254790	51616	0.377307	TAF9B
A_24_P942492	114299	-0.371363	PALM2
A_32_P89755	6745	-0.351639	SSR1
A_23_P19894	358	0.280394	AQP1
A_23_P45294	139231	0.499085	FAM199X
A_24_P337575	51439	-0.193534	FAM8A1
A_23_P49975	3858	0.293347	KRT10
A_23_P393034	3038	-0.367631	HAS3
A_24_P220485	169611	-0.0536354	OLFML2A
A_23_P92710	22836	0.570605	RHOBTB3
A_23_P58796	285704	0.365819	RGMB
A_23_P207400	672	-0.0984825	BRCA1
A_23_P83368	51741	0.510886	WWOX
A_32_P104053	2241	-0.435685	FER
A_23_P75509	8500	0.363791	PPFIA1
A_23_P501080	168374	-0.304326	ZNF92
A_24_P346368	55069	-0.181406	C7orf42
A_24_P331727	51014	0.300764	TMED7
A_23_P52410	219790	-0.00437427	RTKN2
A_24_P323944	57157	0.455023	PHTF2
A_23_P122976	2770	-0.263644	GNAI1
A_32_P29118	223117	-0.192027	SEMA3D
A_24_P106166	817	0.10212	CAMK2D
A_32_P47988	817	0.240424	CAMK2D
A_24_P114739	817	0.000724857	CAMK2D
A_23_P144458	817	0.107496	CAMK2D
A_23_P6381	4330	-0.177738	MN1
A_23_P423480	219743	0.677189	TYSND1
A_24_P38276	8321	-0.521106	FZD1
A_23_P58321	890	-0.0969057	CCNA2
A_23_P214080	1958	-0.571057	EGR1
A_23_P361448	143686	-0.240842	SESN3
A_24_P360206	56142	-0.135368	PCDHA6
A_24_P360206	56140	-0.135368	PCDHA8
A_24_P360206	56139	-0.135368	PCDHA10
A_24_P360206	56138	-0.135368	PCDHA11
A_24_P360206	56137	-0.135368	PCDHA12
A_24_P360206	56136	-0.135368	PCDHA13
A_24_P360206	56135	-0.135368	PCDHAC1
A_24_P360206	56134	-0.135368	PCDHAC2
A_23_P361584	201799	-0.0995028	TMEM154
A_24_P501544	388403	0.0276624	YPEL2
A_23_P203023	5962	0.0250585	RDX
A_23_P52797	80975	-0.143446	TMPRSS5
A_23_P136012	26269	-0.162551	FBXO8
A_23_P501831	10826	0.456118	C5orf4
A_23_P348063	9145	0.820833	SYNGR1
A_24_P23527	168451	-0.214237	THAP5
A_23_P63618	6319	-0.207381	SCD
A_23_P116123	1111	-0.0398163	CHEK1
A_23_P35456	9644	0.233399	SH3PXD2A
A_23_P202199	9748	0.386023	SLK
A_32_P188860	54756	0.0652121	IL17RD
A_24_P58857	126017	0.299673	ZNF813
A_23_P61945	4286	-0.225579	MITF
A_24_P354715	4907	-0.014586	NT5E
A_23_P139312	200895	-0.11838	DHFRL1
A_23_P58009	79669	-0.254381	C3orf52
A_23_P109988	942	0.0743619	CD86
A_24_P942945	57211	-0.211551	GPR126
A_23_P29800	5010	0.0240298	CLDN11
A_23_P391228	149175	-0.702798	MANEAL
A_24_P100301	54810	-0.304838	GIPC2
A_24_P62708	5567	0.175198	PRKACB
A_24_P359545	494115	-0.570604	RBMXL1
A_24_P173754	81563	0.0448852	C1orf21
A_23_P424	4139	-0.141165	MARK1
A_23_P54179	57862	-0.287979	ZNF410
A_32_P92505	253558	-0.282702	LCLAT1
A_24_P150486	9517	-0.975791	SPTLC2
A_32_P174398	6801	-0.413655	STRN
A_23_P205738	64919	-0.304372	BCL11B
A_32_P86533	119	0.0798665	ADD2
A_23_P419696	116372	0.129113	LYPD1
A_32_P101031	116372	-0.704068	LYPD1
A_32_P31771	80856	0.39817	KIAA1715

## Sheet: cor203
ID	Entrezgene	hsa-miR-203	Gene Symbol
A_24_P74064	7541	-0.702068	ZFP161
A_23_P376599	10928	-0.51265	RALBP1
A_23_P382199	9218	0.322491	VAPA
A_23_P207957	9218	-0.0879056	VAPA
A_23_P135878	56907	0.364121	SPIRE1
A_23_P309701	5771	0.585437	PTPN2
A_24_P278747	894	-0.355866	CCND2
A_24_P354800	3111	-0.633801	HLA-DOA
A_23_P20392	23362	-0.403206	PSD3
A_24_P406525	55790	0.345482	CSGALNACT1
A_23_P134835	55790	0.172985	CSGALNACT1
A_23_P204941	2706	0.599807	GJB2
A_23_P204947	2706	0.0890725	GJB2
A_23_P363968	51279	-0.94721	C1RL
A_23_P99980	3146	-0.312335	HMGB1
A_32_P134580	3146	0.622062	HMGB1
A_23_P306890	11201	-0.711075	POLI
A_24_P108311	23327	-0.27317	NEDD4L
A_24_P782308	23327	-0.234263	NEDD4L
A_23_P128281	3821	0.415007	KLRC1
A_23_P57306	8208	-0.200593	CHAF1B
A_23_P211126	1859	0.430891	DYRK1A
A_23_P257924	2114	-0.728653	ETS2
A_24_P39894	9658	0.553017	ZNF516
A_32_P173744	3150	-0.554422	HMGN1
A_24_P172481	10346	-0.889222	TRIM22
A_23_P203498	10346	-0.939498	TRIM22
A_23_P203933	3709	0.326244	ITPR2
A_23_P24843	9645	0.313591	MICAL2
A_24_P124370	55742	-0.739813	PARVA
A_23_P162037	406	-0.786245	ARNTL
A_23_P336796	283464	-0.214189	GXYLT1
A_23_P88484	1854	-0.897436	DUT
A_23_P128436	51535	0.919201	PPHLN1
A_23_P79931	8455	-0.655328	ATRN
A_23_P389118	196527	-0.449755	ANO6
A_32_P74955	196528	0.637012	ARID2
A_23_P109143	5621	-0.674105	PRNP
A_32_P105825	744	-0.192252	MPPED2
A_23_P52888	744	0.0260722	MPPED2
A_24_P250535	56255	0.0849853	TMX4
A_23_P331379	4734	-0.531528	NEDD4
A_32_P160883	4734	-0.176499	NEDD4
A_32_P103695	137392	-0.786241	FAM92A1
A_23_P356616	25841	0.223117	ABTB2
A_24_P64442	26298	-0.416084	EHF
A_23_P216448	4781	-0.863067	NFIB
A_32_P115701	79664	-0.111747	NARG2
A_32_P142881	23049	-0.795074	SMG1
A_23_P112673	55055	-0.509021	ZWILCH
A_23_P324327	51704	0.608487	GPRC5B
A_23_P61688	10723	-0.516178	SLC12A7
A_24_P333461	1767	0.559981	DNAH5
A_24_P388786	1767	0.586471	DNAH5
A_24_P913431	7204	0.381053	TRIO
A_32_P214943	5094	-0.78391	PCBP2
A_23_P169838	23353	-0.867327	SUN1
A_32_P86763	7052	-0.230801	TGM2
A_23_P344451	50810	-0.205512	HDGFRP3
A_24_P98086	2768	0.15825	GNA12
A_23_P257871	1601	-0.0399952	DAB2
A_23_P158925	166647	-0.677591	GPR125
A_23_P215421	26100	-0.724406	WIPI2
A_23_P251173	27102	-0.864429	EIF2AK1
A_24_P943613	23216	-0.0129914	TBC1D1
A_23_P73023	23216	0.532071	TBC1D1
A_24_P74374	5476	-0.525951	CTSA
A_23_P145841	25928	-0.741711	SOSTDC1
A_23_P20002	57037	-0.292492	ANKMY2
A_23_P213319	11174	0.505888	ADAMTS6
A_23_P37484	22856	-0.954013	CHSY1
A_32_P841049	9734	0.868536	HDAC9
A_23_P404162	9734	-0.0758705	HDAC9
A_23_P82474	221830	0.183191	TWISTNB
A_23_P123060	3696	0.0915816	ITGB8
A_24_P175909	4141	-0.345488	MARS
A_23_P71037	3569	0.0588325	IL6
A_32_P211276	79983	0.660815	POF1B
A_24_P354954	90693	0.506706	CCDC126
A_23_P168587	90693	0.846808	CCDC126
A_23_P168592	90693	0.885588	CCDC126
A_24_P377499	26031	-0.776394	OSBPL3
A_32_P174083	54205	0.824294	CYCS
A_24_P29665	54205	-0.398455	CYCS
A_23_P129496	1003	0.693623	CDH5
A_24_P743802	114991	-0.349845	ZNF618
A_23_P43679	114991	-0.954346	ZNF618
A_24_P288424	51012	-0.772259	SLMO2
A_23_P213562	2149	-0.455371	F2R
A_23_P157865	3371	-0.206943	TNC
A_23_P332908	196441	-0.994173	ZFC3H1
A_23_P302404	166824	0.442287	RASSF6
A_23_P7144	2919	0.638121	CXCL1
A_24_P183150	2921	-0.320025	CXCL3
A_24_P251764	2921	0.0594353	CXCL3
A_23_P315364	2920	-0.676832	CXCL2
A_24_P257416	2920	0.551423	CXCL2
A_23_P111531	2737	-0.187443	GLI3
A_24_P380132	9908	0.171465	G3BP2
A_23_P301521	57608	0.285544	KIAA1462
A_24_P344961	154796	0.226259	AMOT
A_23_P58117	57619	-0.939879	SHROOM3
A_23_P145904	94239	-0.73064	H2AFV
A_23_P58506	22936	0.80519	ELL2
A_23_P170733	118429	0.279187	ANTXR2
A_23_P213153	9987	-0.418947	HNRPDL
A_24_P9090	9987	-0.604156	HNRPDL
A_23_P167452	51752	-0.902816	ERAP1
A_23_P64873	1634	-0.117577	DCN
A_23_P44244	6594	-0.604468	SMARCA1
A_23_P26954	10493	-0.0235596	VAT1
A_23_P80635	3656	0.592264	IRAK2
A_23_P394545	23325	-0.721453	KIAA1033
A_24_P409042	56990	-0.862559	CDC42SE2
A_24_P214625	27068	-0.199568	PPA2
A_23_P41765	3659	-0.638999	IRF1
A_23_P1552	1075	0.298748	CTSC
A_24_P115762	1075	-0.57784	CTSC
A_32_P42684	23657	0.570927	SLC7A11
A_23_P212436	10217	-0.611542	CTDSPL
A_24_P251534	10217	-0.642387	CTDSPL
A_24_P124349	80310	0.572142	PDGFD
A_23_P103070	7533	-0.226261	YWHAH
A_23_P401774	55531	0.817679	ELMOD1
A_24_P196827	3117	-0.824939	HLA-DQA1
A_23_P388993	85463	-0.349685	ZC3H12C
A_24_P105933	7433	-0.425284	VIPR1
A_23_P52266	3434	-0.876537	IFIT1
A_23_P250951	1836	-0.886121	SLC26A2
A_23_P344531	11346	-0.852812	SYNPO
A_24_P271527	9929	-0.567871	JOSD1
A_24_P133017	84866	-0.0958655	TMEM25
A_23_P203115	84866	-0.128278	TMEM25
A_24_P151582	7008	-0.63393	TEF
A_23_P359245	4233	-0.265912	MET
A_24_P94651	10425	0.0624895	ARIH2
A_23_P78289	84923	-0.763163	FAM104A
A_24_P246710	93664	0.376424	CADPS2
A_23_P304386	285598	-0.242925	ARL10
A_23_P70818	6608	0.687417	SMO
A_24_P417036	5465	-0.805465	PPARA
A_32_P84369	285596	0.639955	FAM153A
A_23_P118815	332	0.0395506	BIRC5
A_23_P38813	162967	-0.505487	ZNF320
A_32_P3998	126017	0.58459	ZNF813
A_24_P942773	7871	-0.379732	SLMAP
A_23_P301340	146705	-0.521061	C17orf56
A_24_P140204	54899	-0.297857	PXK
A_23_P218858	25890	-0.780716	ABI3BP
A_24_P849801	6146	0.707307	RPL22
A_23_P115460	6146	-0.0533939	RPL22
A_24_P71244	5293	-0.140943	PIK3CD
A_23_P212696	11167	0.376918	FSTL1
A_23_P301896	7799	0.176574	PRDM2
A_32_P16854	25847	-0.415242	ANAPC13
A_24_P944616	50809	-0.22688	HP1BP3
A_23_P382607	54361	0.414107	WNT4
A_32_P46214	285195	-0.79453	SLC9A9
A_23_P259189	25932	0.0412498	CLIC4
A_23_P135499	25932	0.0262506	CLIC4
A_23_P135494	25932	-0.198434	CLIC4
A_23_P40817	84343	-0.771007	HPS3
A_23_P124313	51319	0.621567	RSRC1
A_23_P6674	56925	0.787554	LXN
A_24_P223124	64778	0.705893	FNDC3B
A_23_P212552	79718	0.626266	TBL1XR1
A_24_P365975	1296	-0.676389	COL8A2
A_24_P165949	9076	0.231271	CLDN1
A_23_P170857	3556	-0.132622	IL1RAP
A_24_P148762	3556	0.0172848	IL1RAP
A_32_P17133	5504	0.460612	PPP1R2
A_24_P673968	55001	0.476793	TTC22
A_23_P201808	8613	-0.704796	PPAP2B
A_24_P242357	9653	0.3361	HS2ST1
A_23_P46141	1520	0.34421	CTSS
A_24_P336417	9213	0.0146893	XPR1
A_24_P250922	5743	0.752044	PTGS2
A_23_P149517	5284	0.642175	PIGR
A_24_P844984	5284	0.637579	PIGR
A_24_P402438	7042	0.0173354	TGFB2
A_23_P51397	55740	0.604595	ENAH
A_32_P183022	55740	0.291937	ENAH
A_23_P354074	1130	-0.499756	LYST
A_23_P200838	8564	0.486122	KMO
A_24_P387926	8564	0.366972	KMO
A_23_P257144	7837	-0.283528	PXDN
A_23_P99540	677	-0.655364	ZFP36L1
A_23_P108574	23683	0.571135	PRKD3
A_23_P88439	123036	0.298623	TC2N
A_32_P83915	23433	-0.64441	RHOQ
A_23_P131653	5281	0.673267	PIGF
A_23_P102262	9801	0.220451	MRPL19
A_24_P238525	5343	0.0948145	PLGLB1
A_24_P238525	5342	0.0948145	PLGLB2
A_23_P120354	65124	-0.574142	ANKRD57
A_23_P72096	3552	0.0235771	IL1A
A_24_P11506	8942	0.212517	KYNU
A_23_P154526	2888	0.617616	GRB14
A_23_P381992	3685	0.104195	ITGAV
A_23_P50907	3685	0.000893729	ITGAV
A_23_P332399	51454	-0.96122	GULP1
A_23_P329198	64859	-0.639099	OBFC2A
A_24_P941831	65062	0.150542	ALS2CR4
A_23_P132973	130026	-0.450781	ICA1L
A_23_P16722	55619	0.412679	DOCK10

## Sheet: cor324_5p
ID	Entrezgene	hsa-miR-324-5p	Gene Symbol
A_23_P27315	84034	0.209843	EMILIN2
A_23_P135454	10939	-0.276401	AFG3L2
A_23_P38732	1000	0.318319	CDH2
A_24_P354800	3111	-0.784601	HLA-DOA
A_23_P20392	23362	-0.301306	PSD3
A_23_P78405	9388	-0.646581	LIPG
A_23_P147388	23303	-0.698152	KIF13B
A_24_P96403	861	0.512022	RUNX1
A_24_P34155	861	-0.133039	RUNX1
A_23_P251785	79612	-0.722787	NAA16
A_23_P333705	4752	-0.676951	NEK3
A_23_P76718	4752	-0.625169	NEK3
A_23_P166280	23308	0.163075	ICOSLG
A_24_P360529	5150	-0.742836	PDE7A
A_23_P217510	4267	-0.273753	CD99
A_23_P429950	3730	-0.977128	KAL1
A_23_P109143	5621	-0.868306	PRNP
A_32_P105825	744	-0.314506	MPPED2
A_23_P52888	744	-0.187802	MPPED2
A_23_P162589	7421	-0.22619	VDR
A_23_P3753	146434	-0.738182	ZNF597
A_23_P216448	4781	-0.333973	NFIB
A_32_P142881	23049	-0.775537	SMG1
A_24_P48791	8894	-0.166383	EIF2S2
A_32_P157965	8894	0.276589	EIF2S2
A_23_P11071	64840	-0.564273	PORCN
A_23_P213385	10409	-0.296604	BASP1
A_24_P348326	9466	0.142323	IL27RA
A_23_P8452	3955	0.197165	LFNG
A_23_P252163	1612	-0.416232	DAPK1
A_23_P28772	55861	0.481165	DBNDD2
A_23_P111593	9265	-0.0509373	CYTH3
A_24_P414376	51274	-0.380376	KLF3
A_24_P74374	5476	0.193631	CTSA
A_23_P78980	10331	-0.0259773	B3GNT3
A_23_P89431	6347	-0.0441231	CCL2
A_23_P205959	220	-0.765545	ALDH1A3
A_23_P213319	11174	-0.0314039	ADAMTS6
A_24_P175909	4141	0.0014638	MARS
A_23_P1461	10133	-0.270596	OPTN
A_32_P211276	79983	0.50886	POF1B
A_24_P838743	5269	0.12846	SERPINB6
A_24_P743802	114991	-0.359246	ZNF618
A_23_P43679	114991	-0.710713	ZNF618
A_23_P206359	999	-0.200669	CDH1
A_23_P111531	2737	-0.427086	GLI3
A_24_P226867	92400	0.47225	RBM18
A_23_P58117	57619	-0.483679	SHROOM3
A_23_P145904	94239	-0.34023	H2AFV
A_23_P360240	26579	-0.000761919	MYEOV
A_23_P129458	93517	-0.257835	SDR42E1
A_24_P376483	3105	0.327188	HLA-A
A_23_P408353	3105	0.0587252	HLA-A
A_23_P30024	4790	-0.36241	NFKB1
A_24_P409042	56990	-0.702014	CDC42SE2
A_23_P41765	3659	-0.207323	IRF1
A_23_P259741	6304	-0.0606379	SATB1
A_23_P216845	8328	-0.368929	GFI1B
A_23_P250951	1836	-0.600712	SLC26A2
A_23_P76109	196383	-0.265078	RILPL2
A_23_P344531	11346	-0.671005	SYNPO
A_24_P151582	7008	-0.502627	TEF
A_23_P70818	6608	-0.119144	SMO
A_23_P121405	29890	-0.0288671	RBM15B
A_24_P176805	9422	-0.726978	ZNF264
A_24_P71244	5293	-0.540961	PIK3CD
A_23_P23206	10459	0.0306738	MAD2L2
A_23_P301896	7799	-0.335269	PRDM2
A_23_P168188	94120	-0.0731954	SYTL3
A_23_P134176	6648	0.0119262	SOD2
A_23_P61633	10188	-0.24629	TNK2
A_23_P417415	26027	-0.552007	ACOT11
A_23_P201808	8613	-0.507601	PPAP2B
A_24_P396662	2948	-0.231354	GSTM4
A_24_P199655	81839	-0.519058	VANGL1
A_23_P390172	6041	-0.649513	RNASEL
A_23_P104188	1999	-0.679217	ELF3
A_23_P200829	23380	-0.408865	SRGAP2
A_24_P402438	7042	-0.123214	TGFB2
A_23_P200838	8564	-0.0444102	KMO
A_24_P387926	8564	-0.214028	KMO
A_23_P99661	55701	-0.512035	FLJ10357
A_24_P131522	84168	-0.291164	ANTXR1
A_24_P238525	5343	-0.425902	PLGLB1
A_23_P17053	56300	-0.197867	IL1F9
A_23_P381992	3685	-0.108879	ITGAV
A_23_P50907	3685	-0.0312875	ITGAV
