# Supplementary material for: Human Papillomavirus 16 E5 Modulates the Expression of Host MicroRNAs
Source: PLoS One. 2011 Jul 1;6(7):e21646. doi: 10.1371/journal.pone.0021646 (PMC3128596; doi:10.1371/journal.pone.0021646)
Supplement: Table S5 — Functional analysis of the miRNA target genes. The file consists of multiple sheets, for each time point analyzed. The similar functional categories are grouped in clusters with an enrichment score. The category, the family name, the number of genes retrieved in the family, the enrichment percentage, the enrichment p-value are provided and the probe ids are also reported. (XLS) [file pone.0021646.s005.xls]

## Sheet: 146a
Annotation Cluster 1	Enrichment Score: 2.6132488071629374
Category	Term	Count	%	PValue	Genes
UP_SEQ_FEATURE	repeat:PXXP 5	4	4.16667	1.3919e-05	56137, 56138, 56139, 56134, 56135, 56136, 56142, 56140
UP_SEQ_FEATURE	repeat:PXXP 4	4	4.16667	1.3919e-05	56137, 56138, 56139, 56134, 56135, 56136, 56142, 56140
UP_SEQ_FEATURE	repeat:PXXP 3	4	4.16667	1.3919e-05	56137, 56138, 56139, 56134, 56135, 56136, 56142, 56140
UP_SEQ_FEATURE	repeat:PXXP 2	4	4.16667	1.3919e-05	56137, 56138, 56139, 56134, 56135, 56136, 56142, 56140
UP_SEQ_FEATURE	repeat:PXXP 1	4	4.16667	1.3919e-05	56137, 56138, 56139, 56134, 56135, 56136, 56142, 56140
GOTERM_BP_FAT	GO:0007155~cell adhesion	14	14.5833	9.58327e-05	1272, 56142, 8573, 285704, 56140, 2241, 10395, 56137, 56138, 5010, 6352, 56139, 1500, 56134, 56135, 56136, 8500, 23037
GOTERM_BP_FAT	GO:0022610~biological adhesion	14	14.5833	9.72223e-05	1272, 56142, 8573, 285704, 56140, 2241, 10395, 56137, 56138, 5010, 6352, 56139, 1500, 56134, 56135, 56136, 8500, 23037
INTERPRO	IPR013164:Cadherin, N-terminal	4	4.16667	0.00333986	56137, 56138, 56139, 56134, 56135, 56136, 56142, 56140
UP_SEQ_FEATURE	compositionally biased region:Poly-Lys	6	6.25	0.00358893	56137, 56138, 56139, 56134, 56135, 672, 56136, 56142, 56140, 9748
UP_SEQ_FEATURE	domain:Cadherin 6	4	4.16667	0.00575431	56137, 56138, 56139, 56134, 56135, 56136, 56142, 56140
UP_SEQ_FEATURE	domain:Cadherin 5	4	4.16667	0.0118423	56137, 56138, 56139, 56134, 56135, 56136, 56142, 56140
UP_SEQ_FEATURE	domain:Cadherin 3	4	4.16667	0.0143301	56137, 56138, 56139, 56134, 56135, 56136, 56142, 56140
UP_SEQ_FEATURE	domain:Cadherin 4	4	4.16667	0.0143301	56137, 56138, 56139, 56134, 56135, 56136, 56142, 56140
UP_SEQ_FEATURE	domain:Cadherin 1	4	4.16667	0.0154801	56137, 56138, 56139, 56134, 56135, 56136, 56142, 56140
UP_SEQ_FEATURE	domain:Cadherin 2	4	4.16667	0.0154801	56137, 56138, 56139, 56134, 56135, 56136, 56142, 56140
GOTERM_BP_FAT	GO:0016337~cell-cell adhesion	6	6.25	0.0175109	56137, 56138, 5010, 56139, 56134, 1500, 56135, 56136, 56142, 56140
SP_PIR_KEYWORDS	cell adhesion	7	7.29167	0.0182144	56137, 56138, 56139, 1272, 56134, 1500, 56135, 56136, 56142, 56140, 23037
INTERPRO	IPR002126:Cadherin	4	4.16667	0.0183832	56137, 56138, 56139, 56134, 56135, 56136, 56142, 56140
SMART	SM00112:CA	4	4.16667	0.0274684	56137, 56138, 56139, 56134, 56135, 56136, 56142, 56140
GOTERM_BP_FAT	GO:0007156~homophilic cell adhesion	4	4.16667	0.034968	56137, 56138, 56139, 56134, 56135, 56136, 56142, 56140
GOTERM_MF_FAT	GO:0005509~calcium ion binding	6	6.25	0.518589	56137, 56138, 56139, 56134, 56135, 56136, 7163, 56142, 56140, 6745
SP_PIR_KEYWORDS	calcium	5	5.20833	0.564374	56137, 56138, 56139, 56134, 56135, 56136, 56142, 56140, 6745
Annotation Cluster 2	Enrichment Score: 1.5423480695870075
Category	Term	Count	%	PValue	Genes
SP_PIR_KEYWORDS	calmodulin-binding	4	4.16667	0.021635	6801, 817, 8573, 119
UP_SEQ_FEATURE	region of interest:Calmodulin-binding	3	3.125	0.0306108	6801, 817, 8573
GOTERM_MF_FAT	GO:0005516~calmodulin binding	4	4.16667	0.0356388	6801, 817, 8573, 119
Annotation Cluster 3	Enrichment Score: 1.4934609633944202
Category	Term	Count	%	PValue	Genes
GOTERM_BP_FAT	GO:0051494~negative regulation of cytoskeleton organization	4	4.16667	0.00336164	672, 5962, 10395, 119
GOTERM_BP_FAT	GO:0051129~negative regulation of cellular component organization	5	5.20833	0.00758973	5747, 672, 5962, 10395, 119
GOTERM_BP_FAT	GO:0010639~negative regulation of organelle organization	4	4.16667	0.0102163	672, 5962, 10395, 119
GOTERM_BP_FAT	GO:0051493~regulation of cytoskeleton organization	4	4.16667	0.0384173	672, 5962, 10395, 119
GOTERM_BP_FAT	GO:0044087~regulation of cellular component biogenesis	4	4.16667	0.0427779	5747, 5962, 10395, 119
GOTERM_BP_FAT	GO:0032956~regulation of actin cytoskeleton organization	3	3.125	0.0853031	5962, 10395, 119
GOTERM_BP_FAT	GO:0032970~regulation of actin filament-based process	3	3.125	0.0902518	5962, 10395, 119
GOTERM_CC_FAT	GO:0009898~internal side of plasma membrane	5	5.20833	0.0948235	5747, 598, 5962, 119, 114299
GOTERM_BP_FAT	GO:0033043~regulation of organelle organization	4	4.16667	0.115796	672, 5962, 10395, 119
Annotation Cluster 4	Enrichment Score: 1.4775114284255242
Category	Term	Count	%	PValue	Genes
SP_PIR_KEYWORDS	lipoprotein	10	10.4167	0.00445465	2770, 55824, 1272, 116372, 51014, 5567, 285704, 4907, 2241, 114299
SP_PIR_KEYWORDS	gpi-anchor	4	4.16667	0.024554	1272, 116372, 285704, 4907
UP_SEQ_FEATURE	lipid moiety-binding region:GPI-anchor amidated serine	3	3.125	0.0295918	1272, 116372, 4907
UP_SEQ_FEATURE	propeptide:Removed in mature form	4	4.16667	0.105865	1272, 116372, 285704, 4907
GOTERM_CC_FAT	GO:0031225~anchored to membrane	4	4.16667	0.119559	1272, 116372, 285704, 4907
Annotation Cluster 5	Enrichment Score: 1.4265053115645068
Category	Term	Count	%	PValue	Genes
GOTERM_BP_FAT	GO:0031023~microtubule organizing center organization	4	4.16667	0.000906869	675, 672, 54820, 55722
GOTERM_BP_FAT	GO:0000226~microtubule cytoskeleton organization	6	6.25	0.00124849	5747, 675, 672, 4139, 54820, 55722
GOTERM_BP_FAT	GO:0007010~cytoskeleton organization	9	9.375	0.00255846	5747, 675, 672, 4139, 29127, 54820, 10395, 55722, 119
GOTERM_BP_FAT	GO:0007098~centrosome cycle	3	3.125	0.00475282	675, 672, 54820
GOTERM_BP_FAT	GO:0022402~cell cycle process	9	9.375	0.0117924	675, 890, 817, 672, 29127, 54820, 1111, 143686, 55722
GOTERM_BP_FAT	GO:0007017~microtubule-based process	6	6.25	0.0124343	5747, 675, 672, 4139, 54820, 55722
GOTERM_BP_FAT	GO:0051297~centrosome organization	3	3.125	0.0131689	675, 672, 54820
GOTERM_MF_FAT	GO:0015631~tubulin binding	4	4.16667	0.0148801	675, 672, 29127, 54820
GOTERM_CC_FAT	GO:0005856~cytoskeleton	14	14.5833	0.0353231	3858, 5747, 6801, 675, 4139, 29127, 672, 1111, 8573, 55722, 119, 54820, 5962, 9644
GOTERM_MF_FAT	GO:0008092~cytoskeletal protein binding	7	7.29167	0.0451813	675, 672, 29127, 54820, 5962, 2241, 119
GOTERM_CC_FAT	GO:0005815~microtubule organizing center	5	5.20833	0.0498275	675, 672, 54820, 1111, 55722
GOTERM_BP_FAT	GO:0007049~cell cycle	9	9.375	0.0608137	675, 890, 817, 672, 29127, 54820, 1111, 143686, 55722
GOTERM_CC_FAT	GO:0044430~cytoskeletal part	10	10.4167	0.0744332	3858, 6801, 675, 672, 29127, 54820, 1111, 55722, 119, 9644
GOTERM_CC_FAT	GO:0015630~microtubule cytoskeleton	7	7.29167	0.0795769	675, 672, 4139, 29127, 54820, 1111, 55722
SP_PIR_KEYWORDS	cytoskeleton	7	7.29167	0.0948401	4139, 29127, 54820, 1111, 5962, 55722, 119
GOTERM_CC_FAT	GO:0005813~centrosome	4	4.16667	0.124357	675, 54820, 1111, 55722
GOTERM_BP_FAT	GO:0051301~cell division	4	4.16667	0.218769	675, 890, 29127, 54820
GOTERM_BP_FAT	GO:0000279~M phase	4	4.16667	0.268445	675, 890, 54820, 1111
GOTERM_BP_FAT	GO:0008283~cell proliferation	4	4.16667	0.428264	675, 942, 29127, 54820
GOTERM_CC_FAT	GO:0043232~intracellular non-membrane-bounded organelle	15	15.625	0.573388	3858, 5747, 6801, 388403, 675, 4139, 29127, 672, 1111, 8573, 55722, 119, 54820, 5962, 9644
GOTERM_CC_FAT	GO:0043228~non-membrane-bounded organelle	15	15.625	0.573388	3858, 5747, 6801, 388403, 675, 4139, 29127, 672, 1111, 8573, 55722, 119, 54820, 5962, 9644
Annotation Cluster 6	Enrichment Score: 1.2419289693737792
Category	Term	Count	%	PValue	Genes
GOTERM_BP_FAT	GO:0030097~hemopoiesis	6	6.25	0.00940179	675, 1958, 64919, 7163, 119, 219790
GOTERM_BP_FAT	GO:0048534~hemopoietic or lymphoid organ development	6	6.25	0.0138564	675, 1958, 64919, 7163, 119, 219790
GOTERM_BP_FAT	GO:0002520~immune system development	6	6.25	0.0175109	675, 1958, 64919, 7163, 119, 219790
GOTERM_BP_FAT	GO:0046649~lymphocyte activation	4	4.16667	0.095428	1958, 942, 64919, 7163
GOTERM_BP_FAT	GO:0030098~lymphocyte differentiation	3	3.125	0.109079	1958, 64919, 7163
GOTERM_BP_FAT	GO:0045321~leukocyte activation	4	4.16667	0.146513	1958, 942, 64919, 7163
GOTERM_BP_FAT	GO:0002521~leukocyte differentiation	3	3.125	0.16082	1958, 64919, 7163
GOTERM_BP_FAT	GO:0001775~cell activation	4	4.16667	0.207379	1958, 942, 64919, 7163
Annotation Cluster 7	Enrichment Score: 1.1132227539550776
Category	Term	Count	%	PValue	Genes
UP_SEQ_FEATURE	domain:Protein kinase	8	8.33333	0.00887336	5747, 817, 4139, 1111, 8573, 5567, 2241, 9748
INTERPRO	IPR017441:Protein kinase, ATP binding site	8	8.33333	0.00912004	5747, 817, 4139, 1111, 8573, 5567, 2241, 9748
INTERPRO	IPR002290:Serine/threonine protein kinase	6	6.25	0.0109608	817, 4139, 1111, 8573, 5567, 9748
INTERPRO	IPR000719:Protein kinase, core	8	8.33333	0.0114981	5747, 817, 4139, 1111, 8573, 5567, 2241, 9748
UP_SEQ_FEATURE	binding site:ATP	8	8.33333	0.0183941	5747, 817, 4139, 1111, 8573, 5567, 2241, 9748
SMART	SM00220:S_TKc	6	6.25	0.0198174	817, 4139, 1111, 8573, 5567, 9748
SP_PIR_KEYWORDS	kinase	9	9.375	0.0204816	5747, 817, 4139, 1111, 8573, 5567, 2241, 114299, 9748
KEGG_PATHWAY	hsa04114:Oocyte meiosis	4	4.16667	0.0335751	817, 5567, 7531, 9748
GOTERM_MF_FAT	GO:0004672~protein kinase activity	8	8.33333	0.036072	5747, 817, 4139, 1111, 8573, 5567, 2241, 9748
INTERPRO	IPR008271:Serine/threonine protein kinase, active site	6	6.25	0.0362772	817, 4139, 1111, 8573, 5567, 9748
INTERPRO	IPR017442:Serine/threonine protein kinase-related	6	6.25	0.0381696	817, 4139, 1111, 8573, 5567, 9748
SP_PIR_KEYWORDS	serine/threonine-protein kinase	6	6.25	0.0405189	817, 4139, 1111, 8573, 5567, 9748
UP_SEQ_FEATURE	active site:Proton acceptor	8	8.33333	0.0455422	5747, 817, 4139, 1111, 51741, 5567, 2241, 9748
GOTERM_MF_FAT	GO:0004674~protein serine/threonine kinase activity	6	6.25	0.070761	817, 4139, 1111, 8573, 5567, 9748
GOTERM_BP_FAT	GO:0006468~protein amino acid phosphorylation	8	8.33333	0.0717296	5747, 817, 4139, 1111, 8573, 5567, 2241, 9748
GOTERM_BP_FAT	GO:0046777~protein amino acid autophosphorylation	3	3.125	0.0788411	5747, 817, 2241
UP_SEQ_FEATURE	nucleotide phosphate-binding region:ATP	9	9.375	0.105561	146857, 5747, 817, 4139, 1111, 8573, 5567, 2241, 9748
SP_PIR_KEYWORDS	atp-binding	11	11.4583	0.118593	146857, 5747, 22836, 55284, 817, 4139, 1111, 8573, 5567, 2241, 9748
SP_PIR_KEYWORDS	nucleotide-binding	13	13.5417	0.126375	5747, 22836, 4139, 817, 1111, 8573, 5567, 2241, 9748, 2770, 146857, 55284, 4907
GOTERM_BP_FAT	GO:0016310~phosphorylation	8	8.33333	0.146675	5747, 817, 4139, 1111, 8573, 5567, 2241, 9748
SP_PIR_KEYWORDS	transferase	11	11.4583	0.149569	5747, 3038, 253558, 817, 4139, 1111, 8573, 5567, 9517, 2241, 9748
GOTERM_BP_FAT	GO:0006793~phosphorus metabolic process	9	9.375	0.161093	5747, 817, 4139, 1111, 66036, 8573, 5567, 2241, 9748
GOTERM_BP_FAT	GO:0006796~phosphate metabolic process	9	9.375	0.161093	5747, 817, 4139, 1111, 66036, 8573, 5567, 2241, 9748
GOTERM_MF_FAT	GO:0005524~ATP binding	11	11.4583	0.227122	146857, 5747, 22836, 55284, 817, 4139, 1111, 8573, 5567, 2241, 9748
GOTERM_MF_FAT	GO:0032559~adenyl ribonucleotide binding	11	11.4583	0.239771	146857, 5747, 22836, 55284, 817, 4139, 1111, 8573, 5567, 2241, 9748
GOTERM_MF_FAT	GO:0030554~adenyl nucleotide binding	11	11.4583	0.292885	146857, 5747, 22836, 55284, 817, 4139, 1111, 8573, 5567, 2241, 9748
GOTERM_MF_FAT	GO:0001883~purine nucleoside binding	11	11.4583	0.309485	146857, 5747, 22836, 55284, 817, 4139, 1111, 8573, 5567, 2241, 9748
GOTERM_MF_FAT	GO:0001882~nucleoside binding	11	11.4583	0.317179	146857, 5747, 22836, 55284, 817, 4139, 1111, 8573, 5567, 2241, 9748
GOTERM_MF_FAT	GO:0032555~purine ribonucleotide binding	12	12.5	0.345958	2770, 146857, 5747, 22836, 55284, 817, 4139, 1111, 8573, 5567, 2241, 9748
GOTERM_MF_FAT	GO:0032553~ribonucleotide binding	12	12.5	0.345958	2770, 146857, 5747, 22836, 55284, 817, 4139, 1111, 8573, 5567, 2241, 9748
GOTERM_MF_FAT	GO:0000166~nucleotide binding	14	14.5833	0.37152	5747, 22836, 4139, 817, 1111, 8573, 5567, 200895, 2241, 9748, 2770, 146857, 55284, 4907
GOTERM_MF_FAT	GO:0017076~purine nucleotide binding	12	12.5	0.402786	2770, 146857, 5747, 22836, 55284, 817, 4139, 1111, 8573, 5567, 2241, 9748
Annotation Cluster 8	Enrichment Score: 0.9319601271691156
Category	Term	Count	%	PValue	Genes
GOTERM_BP_FAT	GO:0042770~DNA damage response, signal transduction	4	4.16667	0.00955184	675, 890, 672, 1111
GOTERM_BP_FAT	GO:0022402~cell cycle process	9	9.375	0.0117924	675, 890, 817, 672, 29127, 54820, 1111, 143686, 55722
BIOCARTA	h_atrbrcaPathway:Role of BRCA1, BRCA2 and ATR in Cancer Susceptibility	3	3.125	0.0123507	675, 672, 1111
GOTERM_MF_FAT	GO:0015631~tubulin binding	4	4.16667	0.0148801	675, 672, 29127, 54820
GOTERM_BP_FAT	GO:0043627~response to estrogen stimulus	4	4.16667	0.019785	675, 890, 672, 358
GOTERM_BP_FAT	GO:0006310~DNA recombination	4	4.16667	0.019785	675, 64919, 672, 1111
GOTERM_BP_FAT	GO:0048545~response to steroid hormone stimulus	5	5.20833	0.020937	6352, 675, 890, 672, 358
GOTERM_BP_FAT	GO:0000077~DNA damage checkpoint	3	3.125	0.0283166	890, 672, 1111
GOTERM_BP_FAT	GO:0031570~DNA integrity checkpoint	3	3.125	0.032826	890, 672, 1111
GOTERM_BP_FAT	GO:0010033~response to organic substance	9	9.375	0.0426875	51616, 6352, 675, 890, 1958, 598, 672, 358, 5567
GOTERM_CC_FAT	GO:0005815~microtubule organizing center	5	5.20833	0.0498275	675, 672, 54820, 1111, 55722
GOTERM_BP_FAT	GO:0006259~DNA metabolic process	7	7.29167	0.0582169	675, 64919, 672, 1111, 4907, 26272, 9748
GOTERM_BP_FAT	GO:0007049~cell cycle	9	9.375	0.0608137	675, 890, 817, 672, 29127, 54820, 1111, 143686, 55722
SP_PIR_KEYWORDS	cell cycle	6	6.25	0.0781654	168451, 890, 672, 29127, 54820, 1111
GOTERM_CC_FAT	GO:0015630~microtubule cytoskeleton	7	7.29167	0.0795769	675, 672, 4139, 29127, 54820, 1111, 55722
GOTERM_BP_FAT	GO:0000075~cell cycle checkpoint	3	3.125	0.0885928	890, 672, 1111
GOTERM_BP_FAT	GO:0051726~regulation of cell cycle	5	5.20833	0.10748	675, 890, 817, 672, 1111
GOTERM_BP_FAT	GO:0006974~response to DNA damage stimulus	5	5.20833	0.147234	675, 890, 672, 1111, 9748
GOTERM_CC_FAT	GO:0000793~condensed chromosome	3	3.125	0.157237	672, 54820, 1111
GOTERM_BP_FAT	GO:0022403~cell cycle phase	5	5.20833	0.190742	675, 890, 817, 54820, 1111
GOTERM_BP_FAT	GO:0007346~regulation of mitotic cell cycle	3	3.125	0.202028	675, 890, 817
GOTERM_BP_FAT	GO:0006281~DNA repair	4	4.16667	0.203144	675, 672, 1111, 9748
GOTERM_BP_FAT	GO:0051301~cell division	4	4.16667	0.218769	675, 890, 29127, 54820
SP_PIR_KEYWORDS	dna repair	3	3.125	0.243237	675, 672, 1111
GOTERM_BP_FAT	GO:0000279~M phase	4	4.16667	0.268445	675, 890, 54820, 1111
SP_PIR_KEYWORDS	DNA damage	3	3.125	0.268853	675, 672, 1111
GOTERM_BP_FAT	GO:0006260~DNA replication	3	3.125	0.278826	675, 672, 1111
GOTERM_BP_FAT	GO:0000278~mitotic cell cycle	4	4.16667	0.329876	890, 817, 54820, 1111
GOTERM_BP_FAT	GO:0033554~cellular response to stress	5	5.20833	0.374752	675, 890, 672, 1111, 9748
SP_PIR_KEYWORDS	cell division	3	3.125	0.375546	890, 29127, 54820
GOTERM_CC_FAT	GO:0005654~nucleoplasm	5	5.20833	0.720876	51616, 675, 890, 672, 1111
GOTERM_CC_FAT	GO:0005694~chromosome	3	3.125	0.723082	672, 54820, 1111
GOTERM_CC_FAT	GO:0031981~nuclear lumen	6	6.25	0.911002	51616, 675, 388403, 890, 672, 1111
GOTERM_CC_FAT	GO:0070013~intracellular organelle lumen	6	6.25	0.974355	51616, 675, 388403, 890, 672, 1111
GOTERM_CC_FAT	GO:0043233~organelle lumen	6	6.25	0.978298	51616, 675, 388403, 890, 672, 1111
GOTERM_CC_FAT	GO:0031974~membrane-enclosed lumen	6	6.25	0.981295	51616, 675, 388403, 890, 672, 1111
Annotation Cluster 9	Enrichment Score: 0.9296304390092076
Category	Term	Count	%	PValue	Genes
GOTERM_CC_FAT	GO:0005886~plasma membrane	35	36.4583	0.000601583	1272, 6801, 942, 8573, 10395, 119, 9748, 219790, 2770, 56137, 56138, 5010, 56139, 80975, 1500, 56134, 56135, 56136, 40, 4907, 5962, 9145, 1508, 23037, 114299, 5747, 3038, 598, 116372, 817, 51014, 56142, 285704, 56140, 9990, 57211, 55824, 54756, 358
SP_PIR_KEYWORDS	cell membrane	21	21.875	0.00473034	1272, 8573, 119, 56137, 5010, 56138, 56139, 1500, 80975, 56134, 56135, 40, 56136, 4907, 5962, 114299, 5747, 116372, 51014, 56142, 285704, 56140, 57211, 55824, 54756
SP_PIR_KEYWORDS	membrane	40	41.6667	0.0494495	1272, 6801, 79669, 942, 8573, 119, 201799, 56137, 56138, 80856, 5010, 6319, 8321, 56139, 253558, 80975, 1500, 56134, 56135, 40, 56136, 4907, 5962, 55069, 9145, 10826, 6745, 114299, 5747, 3038, 149175, 598, 116372, 51014, 56142, 285704, 56140, 9990, 57211, 55824, 54756, 358, 9517, 51439
UP_SEQ_FEATURE	transmembrane region	29	30.2083	0.230816	79669, 942, 56137, 201799, 56138, 80856, 5010, 56139, 6319, 8321, 56134, 80975, 253558, 56135, 56136, 40, 55069, 9145, 6745, 10826, 3038, 149175, 598, 51014, 56142, 56140, 9990, 57211, 55824, 54756, 358, 9517, 51439
SP_PIR_KEYWORDS	transmembrane	29	30.2083	0.24197	79669, 942, 56137, 201799, 56138, 80856, 5010, 56139, 6319, 8321, 56134, 80975, 253558, 56135, 56136, 40, 55069, 9145, 6745, 10826, 3038, 149175, 598, 51014, 56142, 56140, 9990, 57211, 55824, 54756, 358, 9517, 51439
UP_SEQ_FEATURE	topological domain:Cytoplasmic	20	20.8333	0.312465	3038, 149175, 942, 51014, 56142, 56140, 9990, 57211, 56137, 201799, 55824, 56138, 54756, 5010, 80856, 56139, 8321, 56134, 80975, 56135, 358, 56136, 40, 6745
GOTERM_CC_FAT	GO:0031224~intrinsic to membrane	33	34.375	0.359967	1272, 79669, 942, 201799, 56137, 56138, 80856, 5010, 6319, 8321, 56139, 253558, 80975, 56134, 56135, 56136, 40, 4907, 55069, 9145, 10826, 6745, 3038, 149175, 598, 116372, 51014, 56142, 285704, 56140, 9990, 57211, 55824, 54756, 358, 9517, 51439
UP_SEQ_FEATURE	topological domain:Extracellular	16	16.6667	0.373808	3038, 942, 56142, 56140, 57211, 56137, 201799, 55824, 56138, 54756, 5010, 80856, 8321, 56139, 56134, 80975, 56135, 358, 56136, 40
SP_PIR_KEYWORDS	glycoprotein	23	23.9583	0.473967	1272, 223117, 942, 56137, 6352, 56138, 8321, 56139, 80975, 56134, 56135, 40, 56136, 4907, 6745, 1508, 3038, 116372, 51014, 56142, 285704, 56140, 9990, 57211, 169611, 54756, 358
UP_SEQ_FEATURE	glycosylation site:N-linked (GlcNAc...)	21	21.875	0.59222	1272, 223117, 942, 56137, 56138, 8321, 56139, 80975, 56134, 56135, 40, 56136, 4907, 1508, 6745, 3038, 116372, 51014, 56142, 285704, 56140, 9990, 57211, 54756, 358
GOTERM_CC_FAT	GO:0016021~integral to membrane	29	30.2083	0.640834	79669, 942, 56137, 201799, 56138, 80856, 5010, 56139, 6319, 8321, 56134, 80975, 253558, 56135, 56136, 40, 55069, 9145, 6745, 10826, 3038, 149175, 598, 51014, 56142, 56140, 9990, 57211, 55824, 54756, 358, 9517, 51439
Annotation Cluster 10	Enrichment Score: 0.916300362658347
Category	Term	Count	%	PValue	Genes
GOTERM_CC_FAT	GO:0030027~lamellipodium	3	3.125	0.0562538	5747, 1500, 5962
GOTERM_CC_FAT	GO:0031252~cell leading edge	3	3.125	0.17467	5747, 1500, 5962
GOTERM_CC_FAT	GO:0042995~cell projection	7	7.29167	0.181438	6801, 5747, 1500, 358, 5962, 9990, 9644
Annotation Cluster 11	Enrichment Score: 0.90010658565627
Category	Term	Count	%	PValue	Genes
GOTERM_BP_FAT	GO:0016053~organic acid biosynthetic process	4	4.16667	0.0530382	6319, 672, 200895, 10826
GOTERM_BP_FAT	GO:0046394~carboxylic acid biosynthetic process	4	4.16667	0.0530382	6319, 672, 200895, 10826
GOTERM_BP_FAT	GO:0006633~fatty acid biosynthetic process	3	3.125	0.0694609	6319, 672, 10826
GOTERM_BP_FAT	GO:0008610~lipid biosynthetic process	5	5.20833	0.100545	6319, 253558, 672, 9517, 10826
GOTERM_BP_FAT	GO:0006631~fatty acid metabolic process	3	3.125	0.295061	6319, 672, 10826
GOTERM_BP_FAT	GO:0055114~oxidation reduction	4	4.16667	0.685756	6319, 200895, 51741, 10826
Annotation Cluster 12	Enrichment Score: 0.8246501227950482
Category	Term	Count	%	PValue	Genes
GOTERM_BP_FAT	GO:0009725~response to hormone stimulus	7	7.29167	0.01508	6352, 675, 890, 598, 672, 358, 5567
GOTERM_BP_FAT	GO:0009719~response to endogenous stimulus	7	7.29167	0.0232693	6352, 675, 890, 598, 672, 358, 5567
SP_PIR_KEYWORDS	tumor suppressor	4	4.16667	0.0304308	4330, 675, 672, 51741
GOTERM_BP_FAT	GO:0042981~regulation of apoptosis	10	10.4167	0.0307154	51616, 675, 4286, 598, 64919, 672, 51741, 7531, 1508, 10395
GOTERM_BP_FAT	GO:0043067~regulation of programmed cell death	10	10.4167	0.0324446	51616, 675, 4286, 598, 64919, 672, 51741, 7531, 1508, 10395
GOTERM_BP_FAT	GO:0010941~regulation of cell death	10	10.4167	0.0331103	51616, 675, 4286, 598, 64919, 672, 51741, 7531, 1508, 10395
GOTERM_BP_FAT	GO:0043065~positive regulation of apoptosis	6	6.25	0.0861638	675, 598, 672, 51741, 7531, 10395
GOTERM_BP_FAT	GO:0043068~positive regulation of programmed cell death	6	6.25	0.0881372	675, 598, 672, 51741, 7531, 10395
GOTERM_BP_FAT	GO:0010942~positive regulation of cell death	6	6.25	0.089466	675, 598, 672, 51741, 7531, 10395
GOTERM_BP_FAT	GO:0006917~induction of apoptosis	5	5.20833	0.0980006	675, 672, 51741, 7531, 10395
GOTERM_BP_FAT	GO:0012502~induction of programmed cell death	5	5.20833	0.0988453	675, 672, 51741, 7531, 10395
GOTERM_BP_FAT	GO:0043434~response to peptide hormone stimulus	3	3.125	0.20602	6352, 890, 598
GOTERM_BP_FAT	GO:0010605~negative regulation of macromolecule metabolic process	7	7.29167	0.212365	51616, 8321, 675, 1958, 598, 672, 7531
GOTERM_BP_FAT	GO:0031399~regulation of protein modification process	4	4.16667	0.218769	672, 7531, 26272, 10395
GOTERM_BP_FAT	GO:0012501~programmed cell death	6	6.25	0.241919	51616, 598, 672, 7531, 10395, 9748
GOTERM_BP_FAT	GO:0043009~chordate embryonic development	4	4.16667	0.271415	675, 598, 672, 10395
GOTERM_BP_FAT	GO:0009792~embryonic development ending in birth or egg hatching	4	4.16667	0.275879	675, 598, 672, 10395
GOTERM_BP_FAT	GO:0009314~response to radiation	3	3.125	0.299114	675, 598, 672
GOTERM_BP_FAT	GO:0043066~negative regulation of apoptosis	4	4.16667	0.305808	51616, 4286, 598, 64919
GOTERM_BP_FAT	GO:0043069~negative regulation of programmed cell death	4	4.16667	0.313323	51616, 4286, 598, 64919
GOTERM_BP_FAT	GO:0060548~negative regulation of cell death	4	4.16667	0.314827	51616, 4286, 598, 64919
GOTERM_BP_FAT	GO:0008219~cell death	6	6.25	0.357603	51616, 598, 672, 7531, 10395, 9748
GOTERM_BP_FAT	GO:0016265~death	6	6.25	0.363105	51616, 598, 672, 7531, 10395, 9748
GOTERM_BP_FAT	GO:0006915~apoptosis	5	5.20833	0.419729	598, 672, 7531, 10395, 9748
GOTERM_BP_FAT	GO:0032268~regulation of cellular protein metabolic process	4	4.16667	0.482822	672, 7531, 26272, 10395
GOTERM_BP_FAT	GO:0009628~response to abiotic stimulus	3	3.125	0.601998	675, 598, 672
GOTERM_CC_FAT	GO:0005739~mitochondrion	4	4.16667	0.944109	598, 51741, 7531, 1508
Annotation Cluster 13	Enrichment Score: 0.7894664946051494
Category	Term	Count	%	PValue	Genes
GOTERM_MF_FAT	GO:0030695~GTPase regulator activity	5	5.20833	0.155292	26269, 22836, 29127, 2241, 10395
GOTERM_MF_FAT	GO:0060589~nucleoside-triphosphatase regulator activity	5	5.20833	0.164139	26269, 22836, 29127, 2241, 10395
GOTERM_MF_FAT	GO:0005083~small GTPase regulator activity	4	4.16667	0.167972	26269, 22836, 2241, 10395
Annotation Cluster 14	Enrichment Score: 0.7754188758667679
Category	Term	Count	%	PValue	Genes
GOTERM_BP_FAT	GO:0045941~positive regulation of transcription	8	8.33333	0.0342076	4286, 890, 1958, 942, 64919, 672, 8573, 285704
GOTERM_BP_FAT	GO:0010628~positive regulation of gene expression	8	8.33333	0.0392006	4286, 890, 1958, 942, 64919, 672, 8573, 285704
GOTERM_BP_FAT	GO:0010604~positive regulation of macromolecule metabolic process	10	10.4167	0.0434572	4286, 890, 1958, 942, 64919, 672, 8573, 285704, 26272, 10395
GOTERM_BP_FAT	GO:0045935~positive regulation of nucleobase, nucleoside, nucleotide and nucleic acid metabolic process	8	8.33333	0.0539127	4286, 890, 1958, 942, 64919, 672, 8573, 285704
GOTERM_BP_FAT	GO:0051173~positive regulation of nitrogen compound metabolic process	8	8.33333	0.061807	4286, 890, 1958, 942, 64919, 672, 8573, 285704
GOTERM_BP_FAT	GO:0010557~positive regulation of macromolecule biosynthetic process	8	8.33333	0.0660097	4286, 890, 1958, 942, 64919, 672, 8573, 285704
GOTERM_BP_FAT	GO:0031328~positive regulation of cellular biosynthetic process	8	8.33333	0.0801293	4286, 890, 1958, 942, 64919, 672, 8573, 285704
GOTERM_BP_FAT	GO:0009891~positive regulation of biosynthetic process	8	8.33333	0.0850366	4286, 890, 1958, 942, 64919, 672, 8573, 285704
GOTERM_BP_FAT	GO:0042110~T cell activation	3	3.125	0.151259	1958, 942, 64919
GOTERM_MF_FAT	GO:0016563~transcription activator activity	5	5.20833	0.16117	675, 4286, 1958, 942, 672
GOTERM_BP_FAT	GO:0045449~regulation of transcription	19	19.7917	0.165795	168374, 675, 890, 1958, 942, 672, 8573, 285704, 57659, 51616, 57862, 8321, 4286, 1500, 64919, 23589, 57157, 126017, 23587
GOTERM_BP_FAT	GO:0045893~positive regulation of transcription, DNA-dependent	5	5.20833	0.264186	4286, 1958, 64919, 672, 8573
GOTERM_BP_FAT	GO:0051254~positive regulation of RNA metabolic process	5	5.20833	0.269042	4286, 1958, 64919, 672, 8573
GOTERM_BP_FAT	GO:0045944~positive regulation of transcription from RNA polymerase II promoter	4	4.16667	0.331381	4286, 1958, 64919, 8573
GOTERM_BP_FAT	GO:0006357~regulation of transcription from RNA polymerase II promoter	6	6.25	0.366409	51616, 4286, 1958, 64919, 672, 8573
SP_PIR_KEYWORDS	transcription regulation	11	11.4583	0.550202	51616, 168374, 57862, 4286, 1958, 1500, 64919, 57659, 57157, 126017, 23587
SP_PIR_KEYWORDS	Transcription	11	11.4583	0.57929	51616, 168374, 57862, 4286, 1958, 1500, 64919, 57659, 57157, 126017, 23587
GOTERM_BP_FAT	GO:0006355~regulation of transcription, DNA-dependent	10	10.4167	0.647159	51616, 168374, 675, 4286, 1958, 64919, 672, 8573, 23589, 126017
GOTERM_BP_FAT	GO:0051252~regulation of RNA metabolic process	10	10.4167	0.674339	51616, 168374, 675, 4286, 1958, 64919, 672, 8573, 23589, 126017
GOTERM_BP_FAT	GO:0006350~transcription	11	11.4583	0.731992	51616, 168374, 57862, 4286, 1958, 1500, 64919, 57659, 57157, 126017, 23587
Annotation Cluster 15	Enrichment Score: 0.7753220090337383
Category	Term	Count	%	PValue	Genes
GOTERM_CC_FAT	GO:0042470~melanosome	3	3.125	0.085441	7531, 9145, 1508
GOTERM_CC_FAT	GO:0048770~pigment granule	3	3.125	0.085441	7531, 9145, 1508
GOTERM_CC_FAT	GO:0016023~cytoplasmic membrane-bounded vesicle	6	6.25	0.18255	675, 817, 29127, 7531, 9145, 1508
GOTERM_CC_FAT	GO:0031988~membrane-bounded vesicle	6	6.25	0.199617	675, 817, 29127, 7531, 9145, 1508
GOTERM_CC_FAT	GO:0031410~cytoplasmic vesicle	6	6.25	0.274835	675, 817, 29127, 7531, 9145, 1508
GOTERM_CC_FAT	GO:0031982~vesicle	6	6.25	0.304849	675, 817, 29127, 7531, 9145, 1508
Annotation Cluster 16	Enrichment Score: 0.7211045992203957
Category	Term	Count	%	PValue	Genes
GOTERM_BP_FAT	GO:0001764~neuron migration	3	3.125	0.0478686	5747, 54820, 7531
GOTERM_BP_FAT	GO:0016477~cell migration	4	4.16667	0.19196	6352, 5747, 54820, 7531
GOTERM_BP_FAT	GO:0051674~localization of cell	4	4.16667	0.236093	6352, 5747, 54820, 7531
GOTERM_BP_FAT	GO:0048870~cell motility	4	4.16667	0.236093	6352, 5747, 54820, 7531
GOTERM_BP_FAT	GO:0006928~cell motion	4	4.16667	0.484227	6352, 5747, 54820, 7531
Annotation Cluster 17	Enrichment Score: 0.6486028947513924
Category	Term	Count	%	PValue	Genes
GOTERM_BP_FAT	GO:0006873~cellular ion homeostasis	5	5.20833	0.148244	5010, 6352, 598, 817, 9990
GOTERM_BP_FAT	GO:0055082~cellular chemical homeostasis	5	5.20833	0.154362	5010, 6352, 598, 817, 9990
GOTERM_BP_FAT	GO:0050801~ion homeostasis	5	5.20833	0.185222	5010, 6352, 598, 817, 9990
GOTERM_BP_FAT	GO:0019725~cellular homeostasis	5	5.20833	0.250928	5010, 6352, 598, 817, 9990
GOTERM_BP_FAT	GO:0048878~chemical homeostasis	5	5.20833	0.307179	5010, 6352, 598, 817, 9990
GOTERM_BP_FAT	GO:0042592~homeostatic process	6	6.25	0.392854	5010, 6352, 598, 817, 9990, 26272
Annotation Cluster 18	Enrichment Score: 0.6253705396362587
Category	Term	Count	%	PValue	Genes
GOTERM_BP_FAT	GO:0007276~gamete generation	5	5.20833	0.170069	5010, 675, 598, 29127, 1111
GOTERM_BP_FAT	GO:0048232~male gamete generation	4	4.16667	0.237548	5010, 675, 598, 29127
GOTERM_BP_FAT	GO:0007283~spermatogenesis	4	4.16667	0.237548	5010, 675, 598, 29127
GOTERM_BP_FAT	GO:0019953~sexual reproduction	5	5.20833	0.241384	5010, 675, 598, 29127, 1111
GOTERM_BP_FAT	GO:0048609~reproductive process in a multicellular organism	5	5.20833	0.276357	5010, 675, 598, 29127, 1111
GOTERM_BP_FAT	GO:0032504~multicellular organism reproduction	5	5.20833	0.276357	5010, 675, 598, 29127, 1111
Annotation Cluster 19	Enrichment Score: 0.49994978932492823
Category	Term	Count	%	PValue	Genes
GOTERM_BP_FAT	GO:0043627~response to estrogen stimulus	4	4.16667	0.019785	675, 890, 672, 358
GOTERM_BP_FAT	GO:0048545~response to steroid hormone stimulus	5	5.20833	0.020937	6352, 675, 890, 672, 358
GOTERM_BP_FAT	GO:0010033~response to organic substance	9	9.375	0.0426875	51616, 6352, 675, 890, 1958, 598, 672, 358, 5567
GOTERM_MF_FAT	GO:0016563~transcription activator activity	5	5.20833	0.16117	675, 4286, 1958, 942, 672
GOTERM_BP_FAT	GO:0010605~negative regulation of macromolecule metabolic process	7	7.29167	0.212365	51616, 8321, 675, 1958, 598, 672, 7531
GOTERM_BP_FAT	GO:0010629~negative regulation of gene expression	5	5.20833	0.297264	51616, 8321, 1958, 598, 672
GOTERM_BP_FAT	GO:0045934~negative regulation of nucleobase, nucleoside, nucleotide and nucleic acid metabolic process	5	5.20833	0.307179	51616, 8321, 675, 1958, 672
GOTERM_BP_FAT	GO:0051172~negative regulation of nitrogen compound metabolic process	5	5.20833	0.315886	51616, 8321, 675, 1958, 672
GOTERM_BP_FAT	GO:0010558~negative regulation of macromolecule biosynthetic process	5	5.20833	0.350913	51616, 8321, 675, 1958, 672
GOTERM_BP_FAT	GO:0006357~regulation of transcription from RNA polymerase II promoter	6	6.25	0.366409	51616, 4286, 1958, 64919, 672, 8573
GOTERM_BP_FAT	GO:0031327~negative regulation of cellular biosynthetic process	5	5.20833	0.368479	51616, 8321, 675, 1958, 672
GOTERM_BP_FAT	GO:0009890~negative regulation of biosynthetic process	5	5.20833	0.383528	51616, 8321, 675, 1958, 672
GOTERM_BP_FAT	GO:0016481~negative regulation of transcription	4	4.16667	0.461546	51616, 8321, 1958, 672
GOTERM_BP_FAT	GO:0006355~regulation of transcription, DNA-dependent	10	10.4167	0.647159	51616, 168374, 675, 4286, 1958, 64919, 672, 8573, 23589, 126017
GOTERM_BP_FAT	GO:0051252~regulation of RNA metabolic process	10	10.4167	0.674339	51616, 168374, 675, 4286, 1958, 64919, 672, 8573, 23589, 126017
GOTERM_CC_FAT	GO:0005654~nucleoplasm	5	5.20833	0.720876	51616, 675, 890, 672, 1111
GOTERM_MF_FAT	GO:0030528~transcription regulator activity	7	7.29167	0.807651	51616, 168374, 675, 4286, 1958, 942, 672
GOTERM_CC_FAT	GO:0031981~nuclear lumen	6	6.25	0.911002	51616, 675, 388403, 890, 672, 1111
GOTERM_CC_FAT	GO:0070013~intracellular organelle lumen	6	6.25	0.974355	51616, 675, 388403, 890, 672, 1111
GOTERM_CC_FAT	GO:0043233~organelle lumen	6	6.25	0.978298	51616, 675, 388403, 890, 672, 1111
GOTERM_CC_FAT	GO:0031974~membrane-enclosed lumen	6	6.25	0.981295	51616, 675, 388403, 890, 672, 1111
Annotation Cluster 20	Enrichment Score: 0.4785263612411321
Category	Term	Count	%	PValue	Genes
GOTERM_BP_FAT	GO:0031399~regulation of protein modification process	4	4.16667	0.218769	672, 7531, 26272, 10395
GOTERM_BP_FAT	GO:0031401~positive regulation of protein modification process	3	3.125	0.272732	672, 26272, 10395
GOTERM_BP_FAT	GO:0032270~positive regulation of cellular protein metabolic process	3	3.125	0.365231	672, 26272, 10395
GOTERM_BP_FAT	GO:0051247~positive regulation of protein metabolic process	3	3.125	0.384852	672, 26272, 10395
GOTERM_BP_FAT	GO:0032268~regulation of cellular protein metabolic process	4	4.16667	0.482822	672, 7531, 26272, 10395
Annotation Cluster 21	Enrichment Score: 0.4079848405187276
Category	Term	Count	%	PValue	Genes
KEGG_PATHWAY	hsa04062:Chemokine signaling pathway	4	4.16667	0.119596	2770, 6352, 5747, 5567
GOTERM_BP_FAT	GO:0007166~cell surface receptor linked signal transduction	11	11.4583	0.571973	2770, 6352, 6801, 1272, 5747, 8321, 4286, 1500, 5567, 285704, 57211
GOTERM_BP_FAT	GO:0007186~G-protein coupled receptor protein signaling pathway	5	5.20833	0.872881	2770, 6352, 8321, 5567, 57211
Annotation Cluster 22	Enrichment Score: 0.3858103954281107
Category	Term	Count	%	PValue	Genes
GOTERM_CC_FAT	GO:0000151~ubiquitin ligase complex	3	3.125	0.0870837	26269, 672, 26272
GOTERM_MF_FAT	GO:0004842~ubiquitin-protein ligase activity	3	3.125	0.175683	55284, 672, 26272
GOTERM_MF_FAT	GO:0019787~small conjugating protein ligase activity	3	3.125	0.211212	55284, 672, 26272
KEGG_PATHWAY	hsa04120:Ubiquitin mediated proteolysis	3	3.125	0.222776	55284, 672, 26272
GOTERM_MF_FAT	GO:0016881~acid-amino acid ligase activity	3	3.125	0.278073	55284, 672, 26272
GOTERM_MF_FAT	GO:0016879~ligase activity, forming carbon-nitrogen bonds	3	3.125	0.335297	55284, 672, 26272
GOTERM_BP_FAT	GO:0006508~proteolysis	7	7.29167	0.521467	26269, 55284, 80975, 672, 26272, 1508, 219743
GOTERM_BP_FAT	GO:0043632~modification-dependent macromolecule catabolic process	4	4.16667	0.613337	26269, 55284, 672, 26272
GOTERM_BP_FAT	GO:0019941~modification-dependent protein catabolic process	4	4.16667	0.613337	26269, 55284, 672, 26272
GOTERM_BP_FAT	GO:0051603~proteolysis involved in cellular protein catabolic process	4	4.16667	0.643548	26269, 55284, 672, 26272
GOTERM_BP_FAT	GO:0044257~cellular protein catabolic process	4	4.16667	0.646928	26269, 55284, 672, 26272
GOTERM_BP_FAT	GO:0030163~protein catabolic process	4	4.16667	0.667819	26269, 55284, 672, 26272
SP_PIR_KEYWORDS	ubl conjugation pathway	3	3.125	0.720424	55284, 672, 26272
GOTERM_BP_FAT	GO:0044265~cellular macromolecule catabolic process	4	4.16667	0.765676	26269, 55284, 672, 26272
GOTERM_BP_FAT	GO:0009057~macromolecule catabolic process	4	4.16667	0.808442	26269, 55284, 672, 26272
Annotation Cluster 23	Enrichment Score: 0.3558479788961984
Category	Term	Count	%	PValue	Genes
GOTERM_CC_FAT	GO:0000267~cell fraction	8	8.33333	0.381936	6352, 56139, 1272, 56134, 1500, 56135, 56136, 8573, 4907, 9990, 1508
GOTERM_CC_FAT	GO:0005624~membrane fraction	6	6.25	0.457516	56139, 1272, 56134, 1500, 56135, 56136, 8573, 4907, 9990
GOTERM_CC_FAT	GO:0005626~insoluble fraction	6	6.25	0.489846	56139, 1272, 56134, 1500, 56135, 56136, 8573, 4907, 9990
Annotation Cluster 24	Enrichment Score: 0.32103211810638477
Category	Term	Count	%	PValue	Genes
GOTERM_BP_FAT	GO:0030030~cell projection organization	4	4.16667	0.326865	6801, 5747, 64919, 5962
GOTERM_BP_FAT	GO:0031175~neuron projection development	3	3.125	0.409972	6801, 5747, 64919
GOTERM_BP_FAT	GO:0048666~neuron development	3	3.125	0.556963	6801, 5747, 64919
GOTERM_BP_FAT	GO:0030182~neuron differentiation	3	3.125	0.696501	6801, 5747, 64919
Annotation Cluster 25	Enrichment Score: 0.3126750556539458
Category	Term	Count	%	PValue	Genes
GOTERM_BP_FAT	GO:0045449~regulation of transcription	19	19.7917	0.165795	168374, 675, 890, 1958, 942, 672, 8573, 285704, 57659, 51616, 57862, 8321, 4286, 1500, 64919, 23589, 57157, 126017, 23587
UP_SEQ_FEATURE	zinc finger region:C2H2-type 3	6	6.25	0.197313	168374, 57862, 1958, 64919, 57659, 126017
UP_SEQ_FEATURE	zinc finger region:C2H2-type 5	5	5.20833	0.278962	168374, 57862, 64919, 57659, 126017
UP_SEQ_FEATURE	zinc finger region:C2H2-type 4	5	5.20833	0.320387	168374, 57862, 64919, 57659, 126017
UP_SEQ_FEATURE	zinc finger region:C2H2-type 2	5	5.20833	0.357758	57862, 1958, 64919, 57659, 126017
GOTERM_MF_FAT	GO:0046872~metal ion binding	24	25	0.377381	168374, 1958, 29127, 57659, 119, 56137, 57862, 56138, 168451, 6319, 56139, 56134, 64919, 56135, 40, 56136, 7163, 4907, 6745, 10826, 126017, 4139, 672, 5567, 56142, 79817, 56140, 9990
INTERPRO	IPR007087:Zinc finger, C2H2-type	6	6.25	0.380591	168374, 57862, 1958, 64919, 57659, 126017
INTERPRO	IPR015880:Zinc finger, C2H2-like	6	6.25	0.394053	168374, 57862, 1958, 64919, 57659, 126017
GOTERM_MF_FAT	GO:0043169~cation binding	24	25	0.397781	168374, 1958, 29127, 57659, 119, 56137, 57862, 56138, 168451, 6319, 56139, 56134, 64919, 56135, 40, 56136, 7163, 4907, 6745, 10826, 126017, 4139, 672, 5567, 56142, 79817, 56140, 9990
INTERPRO	IPR013087:Zinc finger, C2H2-type/integrase, DNA-binding	5	5.20833	0.399731	168374, 57862, 1958, 64919, 126017
GOTERM_MF_FAT	GO:0043167~ion binding	24	25	0.43063	168374, 1958, 29127, 57659, 119, 56137, 57862, 56138, 168451, 6319, 56139, 56134, 64919, 56135, 40, 56136, 7163, 4907, 6745, 10826, 126017, 4139, 672, 5567, 56142, 79817, 56140, 9990
UP_SEQ_FEATURE	zinc finger region:C2H2-type 6	4	4.16667	0.438649	168374, 64919, 57659, 126017
SMART	SM00355:ZnF_C2H2	6	6.25	0.536201	168374, 57862, 1958, 64919, 57659, 126017
SP_PIR_KEYWORDS	transcription regulation	11	11.4583	0.550202	51616, 168374, 57862, 4286, 1958, 1500, 64919, 57659, 57157, 126017, 23587
GOTERM_MF_FAT	GO:0003677~DNA binding	13	13.5417	0.553834	168374, 675, 1958, 672, 57659, 9748, 51616, 57862, 168451, 4286, 23589, 57157, 126017
SP_PIR_KEYWORDS	nucleus	22	22.9167	0.555316	168374, 388403, 890, 1958, 598, 672, 29127, 1111, 5567, 51741, 8573, 57659, 2241, 51616, 168451, 57862, 4286, 1500, 64919, 57157, 23037, 126017
SP_PIR_KEYWORDS	Transcription	11	11.4583	0.57929	51616, 168374, 57862, 4286, 1958, 1500, 64919, 57659, 57157, 126017, 23587
SP_PIR_KEYWORDS	zinc-finger	9	9.375	0.622015	168374, 57862, 168451, 1958, 64919, 672, 29127, 57659, 126017
GOTERM_BP_FAT	GO:0006355~regulation of transcription, DNA-dependent	10	10.4167	0.647159	51616, 168374, 675, 4286, 1958, 64919, 672, 8573, 23589, 126017
SP_PIR_KEYWORDS	zinc	11	11.4583	0.651556	168374, 57862, 168451, 1958, 64919, 672, 29127, 4907, 79817, 57659, 126017
GOTERM_BP_FAT	GO:0051252~regulation of RNA metabolic process	10	10.4167	0.674339	51616, 168374, 675, 4286, 1958, 64919, 672, 8573, 23589, 126017
SP_PIR_KEYWORDS	dna-binding	9	9.375	0.715177	168374, 57862, 168451, 4286, 1958, 672, 57659, 57157, 126017
GOTERM_BP_FAT	GO:0006350~transcription	11	11.4583	0.731992	51616, 168374, 57862, 4286, 1958, 1500, 64919, 57659, 57157, 126017, 23587
UP_SEQ_FEATURE	zinc finger region:C2H2-type 1	3	3.125	0.755431	57862, 1958, 64919
GOTERM_MF_FAT	GO:0008270~zinc ion binding	11	11.4583	0.77727	168374, 57862, 168451, 1958, 64919, 672, 29127, 4907, 79817, 57659, 126017
GOTERM_MF_FAT	GO:0046914~transition metal ion binding	13	13.5417	0.802228	168374, 1958, 29127, 672, 79817, 57659, 57862, 168451, 6319, 64919, 4907, 10826, 126017
SP_PIR_KEYWORDS	metal-binding	12	12.5	0.886174	168374, 57862, 168451, 1958, 64919, 672, 4139, 29127, 4907, 79817, 57659, 126017
Annotation Cluster 26	Enrichment Score: 0.2564923521082339
Category	Term	Count	%	PValue	Genes
SP_PIR_KEYWORDS	signal	19	19.7917	0.336306	1272, 116372, 942, 223117, 51014, 56142, 285704, 56140, 57211, 56137, 201799, 56138, 54756, 169611, 6352, 56139, 8321, 56134, 56135, 56136, 4907, 6745, 1508
UP_SEQ_FEATURE	signal peptide	19	19.7917	0.346774	1272, 116372, 942, 223117, 51014, 56142, 285704, 56140, 57211, 56137, 201799, 56138, 54756, 169611, 6352, 56139, 8321, 56134, 56135, 56136, 4907, 6745, 1508
SP_PIR_KEYWORDS	glycoprotein	23	23.9583	0.473967	1272, 223117, 942, 56137, 6352, 56138, 8321, 56139, 80975, 56134, 56135, 40, 56136, 4907, 6745, 1508, 3038, 116372, 51014, 56142, 285704, 56140, 9990, 57211, 169611, 54756, 358
UP_SEQ_FEATURE	glycosylation site:N-linked (GlcNAc...)	21	21.875	0.59222	1272, 223117, 942, 56137, 56138, 8321, 56139, 80975, 56134, 56135, 40, 56136, 4907, 1508, 6745, 3038, 116372, 51014, 56142, 285704, 56140, 9990, 57211, 54756, 358
SP_PIR_KEYWORDS	disulfide bond	11	11.4583	0.927502	169611, 6352, 1272, 8321, 223117, 942, 80975, 40, 4907, 1508, 57211
UP_SEQ_FEATURE	disulfide bond	10	10.4167	0.952183	169611, 6352, 1272, 8321, 223117, 942, 80975, 40, 1508, 57211
Annotation Cluster 27	Enrichment Score: 0.24495029025917406
Category	Term	Count	%	PValue	Genes
INTERPRO	IPR013106:Immunoglobulin V-set	3	3.125	0.369019	1272, 223117, 942
SP_PIR_KEYWORDS	Immunoglobulin domain	3	3.125	0.678484	1272, 223117, 942
INTERPRO	IPR007110:Immunoglobulin-like	3	3.125	0.735464	1272, 223117, 942
Annotation Cluster 28	Enrichment Score: 0.2143930584488194
Category	Term	Count	%	PValue	Genes
GOTERM_BP_FAT	GO:0046907~intracellular transport	6	6.25	0.290148	22836, 598, 54820, 7531, 6745, 9145
GOTERM_BP_FAT	GO:0006605~protein targeting	3	3.125	0.329378	7531, 6745, 9145
GOTERM_BP_FAT	GO:0006886~intracellular protein transport	3	3.125	0.610883	7531, 6745, 9145
GOTERM_BP_FAT	GO:0034613~cellular protein localization	3	3.125	0.662402	7531, 6745, 9145
GOTERM_BP_FAT	GO:0070727~cellular macromolecule localization	3	3.125	0.666334	7531, 6745, 9145
GOTERM_BP_FAT	GO:0008104~protein localization	4	4.16667	0.86924	5962, 7531, 6745, 9145
GOTERM_BP_FAT	GO:0015031~protein transport	3	3.125	0.926316	7531, 6745, 9145
GOTERM_BP_FAT	GO:0045184~establishment of protein localization	3	3.125	0.928693	7531, 6745, 9145
Annotation Cluster 29	Enrichment Score: 0.17472184280352387
Category	Term	Count	%	PValue	Genes
GOTERM_BP_FAT	GO:0006811~ion transport	6	6.25	0.411565	817, 29127, 358, 40, 9990, 119
GOTERM_BP_FAT	GO:0006812~cation transport	4	4.16667	0.587754	817, 358, 40, 9990
GOTERM_BP_FAT	GO:0030001~metal ion transport	3	3.125	0.727754	817, 40, 9990
SP_PIR_KEYWORDS	ion transport	3	3.125	0.783449	29127, 40, 9990
SP_PIR_KEYWORDS	transport	5	5.20833	0.969977	22836, 29127, 358, 40, 9990
Annotation Cluster 30	Enrichment Score: 0.15496166818520704
Category	Term	Count	%	PValue	Genes
GOTERM_BP_FAT	GO:0006508~proteolysis	7	7.29167	0.521467	26269, 55284, 80975, 672, 26272, 1508, 219743
GOTERM_MF_FAT	GO:0004175~endopeptidase activity	3	3.125	0.580672	80975, 1508, 219743
SP_PIR_KEYWORDS	Protease	3	3.125	0.694091	80975, 1508, 219743
GOTERM_MF_FAT	GO:0070011~peptidase activity, acting on L-amino acid peptides	3	3.125	0.78185	80975, 1508, 219743
GOTERM_MF_FAT	GO:0008233~peptidase activity	3	3.125	0.802642	80975, 1508, 219743
SP_PIR_KEYWORDS	hydrolase	6	6.25	0.891271	149175, 22836, 80975, 4907, 1508, 219743

## Sheet: 203
Annotation Cluster 1	Enrichment Score: 1.9848819698737923
Category	Term	Count	%	PValue	Genes
GOTERM_BP_FAT	GO:0001568~blood vessel development	9	5.14286	0.00379743	1003, 154796, 7042, 677, 3685, 6608, 7052, 51752, 8613
GOTERM_BP_FAT	GO:0001944~vasculature development	9	5.14286	0.00439123	1003, 154796, 7042, 677, 3685, 6608, 7052, 51752, 8613
GOTERM_BP_FAT	GO:0048514~blood vessel morphogenesis	6	3.42857	0.06657	154796, 7042, 677, 6608, 7052, 51752
Annotation Cluster 2	Enrichment Score: 1.8835629193791827
Category	Term	Count	%	PValue	Genes
GOTERM_BP_FAT	GO:0042330~taxis	8	4.57143	0.00131437	154796, 7042, 2919, 1130, 2920, 2921, 10928, 3569
GOTERM_BP_FAT	GO:0006935~chemotaxis	8	4.57143	0.00131437	154796, 7042, 2919, 1130, 2920, 2921, 10928, 3569
GOTERM_BP_FAT	GO:0030595~leukocyte chemotaxis	4	2.28571	0.00638996	7042, 1130, 2921, 3569
GOTERM_BP_FAT	GO:0060326~cell chemotaxis	4	2.28571	0.00740468	7042, 1130, 2921, 3569
GOTERM_BP_FAT	GO:0051674~localization of cell	9	5.14286	0.0139636	154796, 7042, 1767, 6608, 1130, 2921, 4233, 8613, 3569
GOTERM_BP_FAT	GO:0048870~cell motility	9	5.14286	0.0139636	154796, 7042, 1767, 6608, 1130, 2921, 4233, 8613, 3569
GOTERM_BP_FAT	GO:0050900~leukocyte migration	4	2.28571	0.0207465	7042, 1130, 2921, 3569
GOTERM_BP_FAT	GO:0007626~locomotory behavior	8	4.57143	0.0230479	154796, 7042, 2919, 1130, 2920, 2921, 10928, 3569
GOTERM_BP_FAT	GO:0016477~cell migration	8	4.57143	0.0238646	154796, 7042, 6608, 1130, 2921, 4233, 8613, 3569
GOTERM_MF_FAT	GO:0005125~cytokine activity	6	3.42857	0.0462666	7042, 2919, 2920, 2921, 3552, 3569
GOTERM_BP_FAT	GO:0007610~behavior	10	5.71429	0.0527277	154796, 7042, 2919, 1130, 5743, 2920, 2921, 10928, 4233, 3569
GOTERM_BP_FAT	GO:0006928~cell motion	10	5.71429	0.0562566	154796, 7042, 1767, 6608, 1130, 5743, 2921, 4233, 8613, 3569
Annotation Cluster 3	Enrichment Score: 1.8166239168219573
Category	Term	Count	%	PValue	Genes
GOTERM_CC_FAT	GO:0016327~apicolateral plasma membrane	7	4	0.000390424	1003, 154796, 57619, 9218, 11346, 4734, 9076
GOTERM_CC_FAT	GO:0043296~apical junction complex	6	3.42857	0.0023769	1003, 154796, 57619, 9218, 11346, 9076
GOTERM_CC_FAT	GO:0070160~occluding junction	5	2.85714	0.004885	1003, 154796, 9218, 11346, 9076
GOTERM_CC_FAT	GO:0005923~tight junction	5	2.85714	0.004885	1003, 154796, 9218, 11346, 9076
GOTERM_CC_FAT	GO:0005911~cell-cell junction	7	4	0.00899775	1003, 154796, 57619, 9218, 11346, 2706, 9076
SP_PIR_KEYWORDS	cell junction	10	5.71429	0.0106164	1003, 154796, 57619, 23362, 55742, 11346, 2706, 93664, 55740, 9076
GOTERM_CC_FAT	GO:0030054~cell junction	11	6.28571	0.0238252	1003, 154796, 57619, 9218, 23362, 55742, 11346, 2706, 93664, 55740, 9076
SP_PIR_KEYWORDS	Tight junction	3	1.71429	0.105418	154796, 11346, 9076
SP_PIR_KEYWORDS	synapse	4	2.28571	0.299729	23362, 11346, 93664, 55740
GOTERM_CC_FAT	GO:0045202~synapse	5	2.85714	0.428246	2149, 23362, 11346, 93664, 55740
Annotation Cluster 4	Enrichment Score: 1.7304377360657122
Category	Term	Count	%	PValue	Genes
GOTERM_BP_FAT	GO:0009611~response to wounding	17	9.71429	0.000108062	2149, 2919, 2768, 9734, 3371, 2920, 2921, 3552, 54899, 5465, 7042, 6608, 8455, 3556, 3656, 3569, 51279
GOTERM_BP_FAT	GO:0006954~inflammatory response	12	6.85714	0.000527171	8455, 2149, 2919, 9734, 2920, 3556, 2921, 3656, 3552, 54899, 3569, 51279
GOTERM_BP_FAT	GO:0042330~taxis	8	4.57143	0.00131437	154796, 7042, 2919, 1130, 2920, 2921, 10928, 3569
GOTERM_BP_FAT	GO:0006935~chemotaxis	8	4.57143	0.00131437	154796, 7042, 2919, 1130, 2920, 2921, 10928, 3569
SP_PIR_KEYWORDS	inflammatory response	5	2.85714	0.00524123	8455, 2919, 2920, 2921, 3552
INTERPRO	IPR001089:Small chemokine, C-X-C	3	1.71429	0.00691452	2919, 2920, 2921
INTERPRO	IPR002473:Small chemokine, C-X-C/Interleukin 8	3	1.71429	0.00801539	2919, 2920, 2921
GOTERM_BP_FAT	GO:0006952~defense response	14	8	0.0107113	2919, 2149, 9734, 2920, 2921, 3552, 54899, 8455, 8942, 1130, 3556, 3656, 3569, 51279
INTERPRO	IPR018048:Small chemokine, C-X-C, conserved site	3	1.71429	0.0117513	2919, 2920, 2921
GOTERM_BP_FAT	GO:0007626~locomotory behavior	8	4.57143	0.0230479	154796, 7042, 2919, 1130, 2920, 2921, 10928, 3569
GOTERM_MF_FAT	GO:0005125~cytokine activity	6	3.42857	0.0462666	7042, 2919, 2920, 2921, 3552, 3569
KEGG_PATHWAY	hsa04060:Cytokine-cytokine receptor interaction	8	4.57143	0.0483478	7042, 2919, 2920, 3556, 2921, 3552, 4233, 3569
GOTERM_BP_FAT	GO:0007610~behavior	10	5.71429	0.0527277	154796, 7042, 2919, 1130, 5743, 2920, 2921, 10928, 4233, 3569
INTERPRO	IPR001811:Small chemokine, interleukin-8-like	3	1.71429	0.0608667	2919, 2920, 2921
GOTERM_MF_FAT	GO:0008009~chemokine activity	3	1.71429	0.0774223	2919, 2920, 2921
SP_PIR_KEYWORDS	cytokine	5	2.85714	0.0822351	2919, 2920, 2921, 3552, 3569
GOTERM_MF_FAT	GO:0042379~chemokine receptor binding	3	1.71429	0.0863077	2919, 2920, 2921
SMART	SM00199:SCY	3	1.71429	0.0892955	2919, 2920, 2921
KEGG_PATHWAY	hsa04621:NOD-like receptor signaling pathway	3	1.71429	0.187544	2919, 2920, 3569
GOTERM_CC_FAT	GO:0005615~extracellular space	10	5.71429	0.194244	7042, 8455, 11167, 2919, 2920, 2921, 3552, 3569, 25928, 51279
KEGG_PATHWAY	hsa04062:Chemokine signaling pathway	4	2.28571	0.430282	5293, 2919, 2920, 2921
Annotation Cluster 5	Enrichment Score: 1.4857841332928712
Category	Term	Count	%	PValue	Genes
GOTERM_BP_FAT	GO:0043271~negative regulation of ion transport	4	2.28571	0.00161718	5743, 23327, 4734, 54899
GOTERM_BP_FAT	GO:0051051~negative regulation of transport	6	3.42857	0.0127459	3685, 9908, 5743, 23327, 4734, 54899
GOTERM_BP_FAT	GO:0043269~regulation of ion transport	5	2.85714	0.0189634	2149, 5743, 23327, 4734, 54899
GOTERM_BP_FAT	GO:0010959~regulation of metal ion transport	4	2.28571	0.0507351	2149, 5743, 23327, 4734
KEGG_PATHWAY	hsa04144:Endocytosis	6	3.42857	0.0849416	1601, 2149, 23362, 23327, 4734, 4233
GOTERM_BP_FAT	GO:0010038~response to metal ion	4	2.28571	0.147205	5743, 23327, 4734, 5621
GOTERM_BP_FAT	GO:0010035~response to inorganic substance	5	2.85714	0.160366	7837, 5743, 23327, 4734, 5621
Annotation Cluster 6	Enrichment Score: 1.3926095554840212
Category	Term	Count	%	PValue	Genes
GOTERM_BP_FAT	GO:0051050~positive regulation of transport	9	5.14286	0.00213312	7042, 23433, 6608, 2149, 23327, 4734, 3552, 3569, 2737
GOTERM_BP_FAT	GO:0051222~positive regulation of protein transport	5	2.85714	0.00496027	7042, 6608, 3552, 3569, 2737
GOTERM_BP_FAT	GO:0008285~negative regulation of cell proliferation	10	5.71429	0.0122203	1003, 7042, 2149, 2919, 5743, 27102, 4781, 3552, 3569, 2737
GOTERM_BP_FAT	GO:0042127~regulation of cell proliferation	14	8	0.0612196	1003, 2919, 2149, 5743, 3552, 2737, 7042, 7052, 6608, 7433, 27102, 894, 4781, 3569
GOTERM_BP_FAT	GO:0042981~regulation of apoptosis	14	8	0.0699518	2149, 3146, 5743, 332, 3552, 2737, 5621, 7042, 54205, 7052, 6608, 1130, 7204, 3569
GOTERM_BP_FAT	GO:0043067~regulation of programmed cell death	14	8	0.0743329	2149, 3146, 5743, 332, 3552, 2737, 5621, 7042, 54205, 7052, 6608, 1130, 7204, 3569
GOTERM_BP_FAT	GO:0010941~regulation of cell death	14	8	0.0760211	2149, 3146, 5743, 332, 3552, 2737, 5621, 7042, 54205, 7052, 6608, 1130, 7204, 3569
GOTERM_BP_FAT	GO:0001817~regulation of cytokine production	5	2.85714	0.116217	7042, 2149, 3659, 3552, 3569
GOTERM_BP_FAT	GO:0008284~positive regulation of cell proliferation	8	4.57143	0.134493	7042, 6608, 7052, 2149, 7433, 5743, 894, 3569
GOTERM_BP_FAT	GO:0051240~positive regulation of multicellular organismal process	5	2.85714	0.242398	7042, 2149, 5743, 3552, 3569
Annotation Cluster 7	Enrichment Score: 1.3180394580476091
Category	Term	Count	%	PValue	Genes
UP_SEQ_FEATURE	domain:PID	3	1.71429	0.0266756	1601, 23216, 51454
INTERPRO	IPR006020:Phosphotyrosine interaction region	3	1.71429	0.0531738	1601, 23216, 51454
SMART	SM00462:PTB	3	1.71429	0.0783555	1601, 23216, 51454
Annotation Cluster 8	Enrichment Score: 1.3104812532564891
Category	Term	Count	%	PValue	Genes
UP_SEQ_FEATURE	domain:CUB	3	1.71429	0.0102446	80310, 8455, 51279
INTERPRO	IPR000859:CUB	3	1.71429	0.0889139	80310, 8455, 51279
SMART	SM00042:CUB	3	1.71429	0.128556	80310, 8455, 51279
Annotation Cluster 9	Enrichment Score: 1.2920864286274285
Category	Term	Count	%	PValue	Genes
SP_PIR_KEYWORDS	disulfide bond	37	21.1429	0.0311241	3111, 2919, 2149, 3821, 1075, 11174, 23657, 25928, 80310, 7042, 3696, 1520, 84866, 3556, 56255, 4233, 5284, 51279, 7837, 3117, 5743, 5343, 3371, 5342, 2920, 2921, 5621, 3685, 5476, 6608, 8455, 118429, 11167, 7433, 27102, 1634, 3569, 7204
SP_PIR_KEYWORDS	signal	40	22.8571	0.0356254	1003, 3111, 1296, 2919, 2149, 166647, 1075, 11174, 25890, 25928, 80310, 7042, 3696, 1520, 84866, 3556, 56255, 4233, 5284, 51279, 7837, 90693, 3117, 5743, 51704, 5343, 3371, 5342, 2920, 2921, 5621, 3685, 5476, 6608, 8455, 118429, 11167, 7433, 54361, 1634, 3569
UP_SEQ_FEATURE	signal peptide	40	22.8571	0.0388394	1003, 3111, 1296, 2919, 2149, 166647, 1075, 11174, 25890, 25928, 80310, 7042, 3696, 1520, 84866, 3556, 56255, 4233, 5284, 51279, 7837, 90693, 3117, 5743, 51704, 5343, 3371, 5342, 2920, 2921, 5621, 3685, 5476, 6608, 8455, 118429, 11167, 7433, 54361, 1634, 3569
UP_SEQ_FEATURE	glycosylation site:N-linked (GlcNAc...)	48	27.4286	0.0522813	1003, 3111, 2149, 3821, 166647, 1075, 11174, 23657, 51752, 25890, 22856, 8613, 25928, 80310, 7042, 3696, 1520, 84866, 3556, 11346, 9653, 196527, 4233, 5284, 51279, 90693, 7837, 3117, 5743, 51704, 3371, 3552, 283464, 5621, 3685, 5476, 6608, 118429, 8455, 11167, 7433, 54361, 1634, 55790, 10723, 3569, 285195, 1836
SP_PIR_KEYWORDS	Secreted	23	13.1429	0.05253	7837, 90693, 1296, 2919, 5343, 3371, 5342, 2920, 2921, 3552, 11174, 25928, 80310, 7042, 8455, 118429, 11167, 54361, 84866, 1634, 3556, 3569, 5284, 51279
SP_PIR_KEYWORDS	glycoprotein	49	28	0.064191	1003, 3111, 2149, 3821, 23657, 25890, 25928, 80310, 1520, 84866, 9653, 51279, 7837, 5743, 3552, 3685, 8455, 6608, 54361, 55790, 10723, 285195, 166647, 1075, 22856, 51752, 11174, 8613, 7042, 3696, 11346, 3556, 196527, 4233, 5284, 90693, 3117, 50810, 51704, 3371, 283464, 5621, 5476, 118429, 11167, 7433, 1634, 3569, 1836
UP_SEQ_FEATURE	disulfide bond	34	19.4286	0.0743862	3111, 2149, 2919, 3821, 1075, 11174, 25928, 7042, 80310, 3696, 1520, 84866, 3556, 56255, 5284, 51279, 7837, 3117, 5743, 5343, 3371, 5342, 2920, 2921, 5621, 3685, 5476, 6608, 8455, 118429, 11167, 7433, 1634, 3569, 7204
GOTERM_CC_FAT	GO:0005576~extracellular region	26	14.8571	0.0815567	1296, 2919, 2149, 51752, 11174, 25928, 7042, 80310, 1520, 84866, 3556, 51279, 5284, 7837, 90693, 3371, 5343, 2920, 5342, 2921, 3552, 8455, 118429, 11167, 54361, 1634, 3569
Annotation Cluster 10	Enrichment Score: 1.252815977347821
Category	Term	Count	%	PValue	Genes
GOTERM_BP_FAT	GO:0045766~positive regulation of angiogenesis	4	2.28571	0.00232138	154796, 9734, 51752, 3552
GOTERM_BP_FAT	GO:0045765~regulation of angiogenesis	5	2.85714	0.00397819	154796, 9734, 51752, 3552, 3569
GOTERM_BP_FAT	GO:0051094~positive regulation of developmental process	9	5.14286	0.00799331	154796, 7042, 6608, 9734, 51752, 64778, 3552, 3569, 2737
GOTERM_BP_FAT	GO:0030335~positive regulation of cell migration	5	2.85714	0.0132975	154796, 7042, 2149, 9734, 3569
GOTERM_BP_FAT	GO:0051272~positive regulation of cell motion	5	2.85714	0.0183395	154796, 7042, 2149, 9734, 3569
GOTERM_BP_FAT	GO:0040017~positive regulation of locomotion	5	2.85714	0.0183395	154796, 7042, 2149, 9734, 3569
GOTERM_BP_FAT	GO:0010740~positive regulation of protein kinase cascade	6	3.42857	0.0289674	7042, 7052, 9218, 2149, 4734, 3569
GOTERM_BP_FAT	GO:0030334~regulation of cell migration	6	3.42857	0.0302778	154796, 7042, 2149, 25932, 9734, 3569
GOTERM_BP_FAT	GO:0040012~regulation of locomotion	6	3.42857	0.0480501	154796, 7042, 2149, 25932, 9734, 3569
GOTERM_BP_FAT	GO:0051270~regulation of cell motion	6	3.42857	0.0489376	154796, 7042, 2149, 25932, 9734, 3569
GOTERM_BP_FAT	GO:0043410~positive regulation of MAPKKK cascade	3	1.71429	0.0870765	7042, 2149, 3569
GOTERM_BP_FAT	GO:0010627~regulation of protein kinase cascade	6	3.42857	0.113868	7042, 7052, 9218, 2149, 4734, 3569
GOTERM_BP_FAT	GO:0001817~regulation of cytokine production	5	2.85714	0.116217	7042, 2149, 3659, 3552, 3569
GOTERM_BP_FAT	GO:0010647~positive regulation of cell communication	7	4	0.123428	7042, 7052, 9218, 2149, 5743, 4734, 3569
GOTERM_BP_FAT	GO:0042060~wound healing	5	2.85714	0.1339	5465, 7042, 2149, 2768, 3569
GOTERM_BP_FAT	GO:0009967~positive regulation of signal transduction	6	3.42857	0.187287	7042, 7052, 9218, 2149, 4734, 3569
GOTERM_BP_FAT	GO:0051240~positive regulation of multicellular organismal process	5	2.85714	0.242398	7042, 2149, 5743, 3552, 3569
GOTERM_BP_FAT	GO:0043123~positive regulation of I-kappaB kinase/NF-kappaB cascade	3	1.71429	0.262988	7052, 9218, 2149
GOTERM_BP_FAT	GO:0043122~regulation of I-kappaB kinase/NF-kappaB cascade	3	1.71429	0.301074	7052, 9218, 2149
GOTERM_BP_FAT	GO:0043408~regulation of MAPKKK cascade	3	1.71429	0.308663	7042, 2149, 3569
GOTERM_BP_FAT	GO:0001775~cell activation	5	2.85714	0.341107	6146, 2149, 9734, 3659, 3569
Annotation Cluster 11	Enrichment Score: 1.240544558394896
Category	Term	Count	%	PValue	Genes
GOTERM_BP_FAT	GO:0032583~regulation of gene-specific transcription	6	3.42857	0.0123736	5465, 6594, 23433, 79718, 9734, 3569
GOTERM_BP_FAT	GO:0032868~response to insulin stimulus	5	2.85714	0.0196004	5465, 23433, 9734, 894, 5771
GOTERM_BP_FAT	GO:0032869~cellular response to insulin stimulus	4	2.28571	0.032772	23433, 9734, 894, 5771
GOTERM_BP_FAT	GO:0043434~response to peptide hormone stimulus	5	2.85714	0.0742986	5465, 23433, 9734, 894, 5771
GOTERM_BP_FAT	GO:0009725~response to hormone stimulus	8	4.57143	0.0843106	5465, 7042, 23433, 5743, 9734, 894, 3569, 5771
GOTERM_BP_FAT	GO:0010033~response to organic substance	12	6.85714	0.122934	5465, 7042, 23433, 8942, 2149, 5743, 9734, 1075, 894, 3656, 3569, 5771
GOTERM_BP_FAT	GO:0009719~response to endogenous stimulus	8	4.57143	0.123913	5465, 7042, 23433, 5743, 9734, 894, 3569, 5771
GOTERM_BP_FAT	GO:0032870~cellular response to hormone stimulus	4	2.28571	0.156937	23433, 9734, 894, 5771
Annotation Cluster 12	Enrichment Score: 1.2187501996369565
Category	Term	Count	%	PValue	Genes
INTERPRO	IPR011993:Pleckstrin homology-type	11	6.28571	0.000813319	1601, 2888, 23216, 23362, 23683, 51454, 93664, 7204, 55619, 26031, 55740
INTERPRO	IPR001849:Pleckstrin homology	7	4	0.0551035	2888, 23362, 23683, 93664, 7204, 55619, 26031
UP_SEQ_FEATURE	domain:PH	6	3.42857	0.0652218	2888, 23362, 23683, 93664, 55619, 26031
SMART	SM00233:PH	7	4	0.12334	2888, 23362, 23683, 93664, 7204, 55619, 26031
SP_PIR_KEYWORDS	guanine-nucleotide releasing factor	3	1.71429	0.299235	23362, 7204, 55619
GOTERM_MF_FAT	GO:0005085~guanyl-nucleotide exchange factor activity	3	1.71429	0.451387	23362, 7204, 55619
Annotation Cluster 13	Enrichment Score: 1.2024450220180283
Category	Term	Count	%	PValue	Genes
SP_PIR_KEYWORDS	mitogen	3	1.71429	0.0484637	7042, 80310, 3552
GOTERM_BP_FAT	GO:0051781~positive regulation of cell division	3	1.71429	0.0606733	7042, 80310, 3552
GOTERM_BP_FAT	GO:0051302~regulation of cell division	3	1.71429	0.0839945	7042, 80310, 3552
Annotation Cluster 14	Enrichment Score: 1.1642660694117353
Category	Term	Count	%	PValue	Genes
GOTERM_BP_FAT	GO:0070201~regulation of establishment of protein localization	7	4	0.00154374	7042, 23433, 6608, 9908, 3552, 3569, 2737
GOTERM_BP_FAT	GO:0051050~positive regulation of transport	9	5.14286	0.00213312	7042, 23433, 6608, 2149, 23327, 4734, 3552, 3569, 2737
GOTERM_BP_FAT	GO:0032880~regulation of protein localization	7	4	0.00299559	7042, 23433, 6608, 9908, 3552, 3569, 2737
GOTERM_BP_FAT	GO:0051222~positive regulation of protein transport	5	2.85714	0.00496027	7042, 6608, 3552, 3569, 2737
GOTERM_BP_FAT	GO:0051223~regulation of protein transport	6	3.42857	0.00639652	7042, 6608, 9908, 3552, 3569, 2737
GOTERM_BP_FAT	GO:0051094~positive regulation of developmental process	9	5.14286	0.00799331	154796, 7042, 6608, 9734, 51752, 64778, 3552, 3569, 2737
GOTERM_BP_FAT	GO:0042476~odontogenesis	4	2.28571	0.0179809	7042, 6608, 2737, 25928
GOTERM_BP_FAT	GO:0046824~positive regulation of nucleocytoplasmic transport	3	1.71429	0.0211676	6608, 4734, 2737
GOTERM_BP_FAT	GO:0046822~regulation of nucleocytoplasmic transport	4	2.28571	0.0217174	6608, 9908, 4734, 2737
GOTERM_BP_FAT	GO:0032386~regulation of intracellular transport	4	2.28571	0.0365622	6608, 9908, 4734, 2737
GOTERM_BP_FAT	GO:0032388~positive regulation of intracellular transport	3	1.71429	0.0377971	6608, 4734, 2737
GOTERM_BP_FAT	GO:0060341~regulation of cellular localization	7	4	0.0428612	7042, 6608, 9908, 4734, 3552, 3569, 2737
GOTERM_MF_FAT	GO:0005125~cytokine activity	6	3.42857	0.0462666	7042, 2919, 2920, 2921, 3552, 3569
GOTERM_BP_FAT	GO:0050714~positive regulation of protein secretion	3	1.71429	0.0662659	7042, 3552, 3569
GOTERM_BP_FAT	GO:0042306~regulation of protein import into nucleus	3	1.71429	0.0749601	6608, 9908, 2737
GOTERM_BP_FAT	GO:0033157~regulation of intracellular protein transport	3	1.71429	0.102971	6608, 9908, 2737
GOTERM_BP_FAT	GO:0001817~regulation of cytokine production	5	2.85714	0.116217	7042, 2149, 3659, 3552, 3569
GOTERM_BP_FAT	GO:0050708~regulation of protein secretion	3	1.71429	0.119584	7042, 3552, 3569
GOTERM_BP_FAT	GO:0040007~growth	5	2.85714	0.119666	7042, 6608, 5743, 10493, 2737
GOTERM_BP_FAT	GO:0045597~positive regulation of cell differentiation	5	2.85714	0.209641	7042, 6608, 64778, 3569, 2737
GOTERM_BP_FAT	GO:0051240~positive regulation of multicellular organismal process	5	2.85714	0.242398	7042, 2149, 5743, 3552, 3569
GOTERM_BP_FAT	GO:0051047~positive regulation of secretion	3	1.71429	0.308663	7042, 3552, 3569
GOTERM_BP_FAT	GO:0007507~heart development	4	2.28571	0.380445	7042, 6608, 9734, 2737
GOTERM_BP_FAT	GO:0045165~cell fate commitment	3	1.71429	0.419346	7042, 6608, 2737
GOTERM_BP_FAT	GO:0030182~neuron differentiation	6	3.42857	0.470007	7042, 6594, 6608, 4734, 3569, 2737
GOTERM_BP_FAT	GO:0051046~regulation of secretion	3	1.71429	0.6176	7042, 3552, 3569
GOTERM_BP_FAT	GO:0048666~neuron development	4	2.28571	0.68096	7042, 6608, 4734, 3569
GOTERM_BP_FAT	GO:0031175~neuron projection development	3	1.71429	0.742961	6608, 4734, 3569
GOTERM_BP_FAT	GO:0007267~cell-cell signaling	6	3.42857	0.744031	7042, 6608, 7433, 54361, 2706, 3569
GOTERM_BP_FAT	GO:0030030~cell projection organization	3	1.71429	0.895501	6608, 4734, 3569
Annotation Cluster 15	Enrichment Score: 1.0821566268101392
Category	Term	Count	%	PValue	Genes
GOTERM_BP_FAT	GO:0042476~odontogenesis	4	2.28571	0.0179809	7042, 6608, 2737, 25928
GOTERM_BP_FAT	GO:0042475~odontogenesis of dentine-containing tooth	3	1.71429	0.0606733	6608, 2737, 25928
GOTERM_BP_FAT	GO:0007389~pattern specification process	4	2.28571	0.519661	6608, 57619, 2737, 25928
Annotation Cluster 16	Enrichment Score: 1.0728818074438864
Category	Term	Count	%	PValue	Genes
GOTERM_BP_FAT	GO:0010557~positive regulation of macromolecule biosynthetic process	15	8.57143	0.00735751	6594, 2149, 79718, 3552, 2737, 7042, 5465, 26298, 23433, 406, 3659, 7533, 2114, 4781, 3569
GOTERM_BP_FAT	GO:0009891~positive regulation of biosynthetic process	15	8.57143	0.0121547	6594, 2149, 79718, 3552, 2737, 7042, 5465, 26298, 23433, 406, 3659, 7533, 2114, 4781, 3569
GOTERM_BP_FAT	GO:0032583~regulation of gene-specific transcription	6	3.42857	0.0123736	5465, 6594, 23433, 79718, 9734, 3569
GOTERM_BP_FAT	GO:0045941~positive regulation of transcription	13	7.42857	0.0133787	6594, 2149, 79718, 2737, 5465, 26298, 23433, 406, 3659, 7533, 2114, 4781, 3569
GOTERM_BP_FAT	GO:0010604~positive regulation of macromolecule metabolic process	17	9.71429	0.0147452	6594, 2149, 79718, 3552, 4734, 2737, 7042, 5465, 26298, 23433, 406, 894, 3659, 7533, 2114, 4781, 3569
GOTERM_BP_FAT	GO:0010628~positive regulation of gene expression	13	7.42857	0.0165476	6594, 2149, 79718, 2737, 5465, 26298, 23433, 406, 3659, 7533, 2114, 4781, 3569
GOTERM_BP_FAT	GO:0031328~positive regulation of cellular biosynthetic process	14	8	0.0239904	6594, 2149, 79718, 3552, 2737, 5465, 26298, 23433, 406, 3659, 7533, 2114, 4781, 3569
GOTERM_BP_FAT	GO:0045893~positive regulation of transcription, DNA-dependent	11	6.28571	0.0252966	5465, 6594, 26298, 23433, 2149, 406, 79718, 3659, 2114, 4781, 3569
GOTERM_BP_FAT	GO:0051254~positive regulation of RNA metabolic process	11	6.28571	0.0265959	5465, 6594, 26298, 23433, 2149, 406, 79718, 3659, 2114, 4781, 3569
GOTERM_BP_FAT	GO:0045935~positive regulation of nucleobase, nucleoside, nucleotide and nucleic acid metabolic process	13	7.42857	0.0270872	6594, 2149, 79718, 2737, 5465, 26298, 23433, 406, 3659, 7533, 2114, 4781, 3569
GOTERM_BP_FAT	GO:0051173~positive regulation of nitrogen compound metabolic process	13	7.42857	0.0333911	6594, 2149, 79718, 2737, 5465, 26298, 23433, 406, 3659, 7533, 2114, 4781, 3569
SP_PIR_KEYWORDS	activator	10	5.71429	0.0472581	5465, 6594, 9987, 406, 79718, 3659, 7541, 7799, 4781, 7008
SP_PIR_KEYWORDS	dna-binding	24	13.7143	0.079137	677, 11201, 9987, 3146, 7799, 5094, 162967, 2737, 114991, 9658, 5465, 26298, 406, 94239, 3659, 7541, 2114, 4781, 196528, 7008, 3150, 126017, 64859, 50809
GOTERM_BP_FAT	GO:0006357~regulation of transcription from RNA polymerase II promoter	12	6.85714	0.128079	5465, 23433, 3146, 406, 79718, 9734, 3659, 7541, 4734, 4781, 3569, 7008
GOTERM_MF_FAT	GO:0003677~DNA binding	29	16.5714	0.16901	10346, 6594, 11201, 9987, 3146, 7799, 5465, 25841, 26298, 94239, 3659, 7541, 4781, 196528, 3150, 126017, 677, 79718, 5094, 10493, 162967, 2737, 114991, 9658, 406, 2114, 7008, 64859, 50809
GOTERM_BP_FAT	GO:0045944~positive regulation of transcription from RNA polymerase II promoter	7	4	0.182811	5465, 23433, 406, 79718, 3659, 4781, 3569
SP_PIR_KEYWORDS	nucleus	45	25.7143	0.190858	10346, 221830, 79664, 6594, 11201, 3146, 9987, 51535, 332, 7799, 10425, 22936, 23353, 5465, 26298, 94239, 3659, 7541, 4781, 25847, 196528, 126017, 3150, 1859, 677, 23216, 123036, 50810, 25932, 10217, 79718, 9734, 5094, 162967, 2737, 1854, 9658, 114991, 406, 2114, 8208, 23049, 7008, 50809, 64859
SP_PIR_KEYWORDS	Transcription	22	12.5714	0.323032	10346, 221830, 6594, 9987, 79718, 9734, 7799, 162967, 2737, 114991, 9658, 22936, 5465, 26298, 406, 3659, 7541, 4781, 8208, 196528, 7008, 126017
SP_PIR_KEYWORDS	transcription regulation	21	12	0.374436	10346, 6594, 9987, 79718, 9734, 7799, 162967, 2737, 114991, 9658, 22936, 5465, 26298, 406, 3659, 7541, 4781, 8208, 196528, 7008, 126017
GOTERM_BP_FAT	GO:0051252~regulation of RNA metabolic process	21	12	0.402655	10346, 6594, 677, 2149, 3146, 79718, 9734, 7799, 162967, 4734, 5465, 26298, 23433, 406, 3659, 7541, 2114, 4781, 3569, 7008, 126017
GOTERM_BP_FAT	GO:0045449~regulation of transcription	29	16.5714	0.425171	10346, 6594, 2149, 9987, 3146, 7799, 4734, 22936, 5465, 26298, 3659, 7541, 3656, 4781, 196528, 126017, 79718, 9734, 162967, 2737, 9658, 114991, 23433, 406, 7533, 2114, 8208, 3569, 7008
GOTERM_MF_FAT	GO:0030528~transcription regulator activity	17	9.71429	0.447024	10346, 6594, 677, 79718, 9734, 7799, 2737, 22936, 5465, 26298, 406, 7533, 3659, 2114, 4781, 3150, 7008
GOTERM_BP_FAT	GO:0006355~regulation of transcription, DNA-dependent	20	11.4286	0.45948	10346, 6594, 2149, 3146, 79718, 9734, 7799, 162967, 4734, 5465, 26298, 23433, 406, 3659, 7541, 2114, 4781, 3569, 7008, 126017
GOTERM_MF_FAT	GO:0003700~transcription factor activity	11	6.28571	0.516335	5465, 10346, 677, 26298, 406, 3659, 2114, 7799, 4781, 2737, 7008
GOTERM_MF_FAT	GO:0043565~sequence-specific DNA binding	7	4	0.571702	5465, 26298, 79718, 3659, 2114, 2737, 7008
GOTERM_BP_FAT	GO:0006350~transcription	21	12	0.6811	221830, 6594, 9987, 79718, 9734, 7799, 162967, 2737, 114991, 9658, 22936, 5465, 26298, 406, 3659, 7541, 4781, 8208, 196528, 7008, 126017
Annotation Cluster 17	Enrichment Score: 1.0726816484589
Category	Term	Count	%	PValue	Genes
SP_PIR_KEYWORDS	extracellular matrix	7	4	0.02256	7837, 1296, 54361, 3696, 3371, 1634, 11174
GOTERM_BP_FAT	GO:0043062~extracellular structure organization	6	3.42857	0.026456	7042, 1296, 2149, 3371, 1634, 55790
GOTERM_BP_FAT	GO:0030198~extracellular matrix organization	4	2.28571	0.091682	7042, 1296, 1634, 55790
GOTERM_CC_FAT	GO:0031012~extracellular matrix	6	3.42857	0.22378	7042, 1296, 54361, 3371, 1634, 11174
GOTERM_CC_FAT	GO:0005578~proteinaceous extracellular matrix	5	2.85714	0.353691	1296, 54361, 3371, 1634, 11174
Annotation Cluster 18	Enrichment Score: 1.059125596799577
Category	Term	Count	%	PValue	Genes
GOTERM_BP_FAT	GO:0022604~regulation of cell morphogenesis	6	3.42857	0.0113003	7042, 23433, 57619, 2768, 7533, 56990
GOTERM_BP_FAT	GO:0008360~regulation of cell shape	4	2.28571	0.0179809	23433, 57619, 2768, 56990
GOTERM_CC_FAT	GO:0031225~anchored to membrane	4	2.28571	0.341228	23433, 2768, 56990, 5621
SP_PIR_KEYWORDS	lipoprotein	5	2.85714	0.836664	23433, 2768, 3552, 56990, 5621
Annotation Cluster 19	Enrichment Score: 1.0473913845050826
Category	Term	Count	%	PValue	Genes
GOTERM_BP_FAT	GO:0006909~phagocytosis	4	2.28571	0.0131075	55531, 3685, 51454, 56990
GOTERM_BP_FAT	GO:0010324~membrane invagination	6	3.42857	0.0765577	1601, 55531, 3685, 4734, 51454, 56990
GOTERM_BP_FAT	GO:0006897~endocytosis	6	3.42857	0.0765577	1601, 55531, 3685, 4734, 51454, 56990
GOTERM_BP_FAT	GO:0016044~membrane organization	7	4	0.198412	1601, 55531, 3685, 9218, 4734, 51454, 56990
GOTERM_BP_FAT	GO:0016192~vesicle-mediated transport	8	4.57143	0.380171	1601, 55531, 3685, 1130, 4734, 51454, 93664, 56990
Annotation Cluster 20	Enrichment Score: 0.954526137608464
Category	Term	Count	%	PValue	Genes
GOTERM_BP_FAT	GO:0019221~cytokine-mediated signaling pathway	4	2.28571	0.0352748	7052, 3656, 3552, 3569
GOTERM_BP_FAT	GO:0031349~positive regulation of defense response	3	1.71429	0.17267	7052, 3656, 3569
GOTERM_BP_FAT	GO:0048584~positive regulation of response to stimulus	5	2.85714	0.224771	7042, 7052, 3656, 3569, 51279
Annotation Cluster 21	Enrichment Score: 0.9529108683149955
Category	Term	Count	%	PValue	Genes
GOTERM_BP_FAT	GO:0010740~positive regulation of protein kinase cascade	6	3.42857	0.0289674	7042, 7052, 9218, 2149, 4734, 3569
GOTERM_BP_FAT	GO:0048661~positive regulation of smooth muscle cell proliferation	3	1.71429	0.0401371	7052, 5743, 3569
GOTERM_BP_FAT	GO:0048660~regulation of smooth muscle cell proliferation	3	1.71429	0.080947	7052, 5743, 3569
GOTERM_BP_FAT	GO:0032101~regulation of response to external stimulus	5	2.85714	0.0813743	5465, 7052, 2149, 5743, 3569
GOTERM_BP_FAT	GO:0010627~regulation of protein kinase cascade	6	3.42857	0.113868	7042, 7052, 9218, 2149, 4734, 3569
GOTERM_BP_FAT	GO:0010647~positive regulation of cell communication	7	4	0.123428	7042, 7052, 9218, 2149, 5743, 4734, 3569
GOTERM_BP_FAT	GO:0008284~positive regulation of cell proliferation	8	4.57143	0.134493	7042, 6608, 7052, 2149, 7433, 5743, 894, 3569
GOTERM_BP_FAT	GO:0009617~response to bacterium	5	2.85714	0.137564	2149, 1130, 5743, 51752, 3569
GOTERM_BP_FAT	GO:0050727~regulation of inflammatory response	3	1.71429	0.183716	7052, 5743, 3569
GOTERM_BP_FAT	GO:0009967~positive regulation of signal transduction	6	3.42857	0.187287	7042, 7052, 9218, 2149, 4734, 3569
GOTERM_BP_FAT	GO:0002237~response to molecule of bacterial origin	3	1.71429	0.221167	2149, 5743, 3569
GOTERM_BP_FAT	GO:0051240~positive regulation of multicellular organismal process	5	2.85714	0.242398	7042, 2149, 5743, 3552, 3569
Annotation Cluster 22	Enrichment Score: 0.9521062403211317
Category	Term	Count	%	PValue	Genes
SP_PIR_KEYWORDS	actin-binding	7	4	0.0250921	79983, 57619, 55742, 11346, 56907, 54899, 55740
GOTERM_MF_FAT	GO:0003779~actin binding	8	4.57143	0.0455444	79983, 57619, 55742, 7533, 11346, 56907, 54899, 55740
GOTERM_MF_FAT	GO:0008092~cytoskeletal protein binding	10	5.71429	0.0662804	79983, 57619, 332, 55742, 7533, 11346, 56907, 54899, 55740, 5621
SP_PIR_KEYWORDS	cytoskeleton	10	5.71429	0.123798	57619, 3696, 332, 55742, 7871, 11346, 9645, 56907, 56990, 55740
GOTERM_CC_FAT	GO:0005912~adherens junction	3	1.71429	0.428717	57619, 55742, 55740
GOTERM_CC_FAT	GO:0070161~anchoring junction	3	1.71429	0.482083	57619, 55742, 55740
Annotation Cluster 23	Enrichment Score: 0.9468191147014835
Category	Term	Count	%	PValue	Genes
GOTERM_BP_FAT	GO:0000060~protein import into nucleus, translocation	4	2.28571	0.00503251	7042, 2149, 406, 2737
GOTERM_BP_FAT	GO:0006913~nucleocytoplasmic transport	6	3.42857	0.0224061	7042, 2149, 51319, 406, 23049, 2737
GOTERM_BP_FAT	GO:0051169~nuclear transport	6	3.42857	0.023519	7042, 2149, 51319, 406, 23049, 2737
GOTERM_BP_FAT	GO:0006606~protein import into nucleus	4	2.28571	0.0586824	7042, 2149, 406, 2737
GOTERM_BP_FAT	GO:0051170~nuclear import	4	2.28571	0.0620163	7042, 2149, 406, 2737
GOTERM_BP_FAT	GO:0034504~protein localization in nucleus	4	2.28571	0.0725318	7042, 2149, 406, 2737
GOTERM_BP_FAT	GO:0046907~intracellular transport	11	6.28571	0.138729	7042, 5476, 2149, 1130, 51319, 406, 7533, 4734, 23049, 2737, 55740
GOTERM_BP_FAT	GO:0017038~protein import	4	2.28571	0.152046	7042, 2149, 406, 2737
GOTERM_BP_FAT	GO:0006605~protein targeting	5	2.85714	0.180356	7042, 2149, 406, 4734, 2737
GOTERM_BP_FAT	GO:0006886~intracellular protein transport	7	4	0.187438	7042, 5476, 2149, 406, 7533, 4734, 2737
GOTERM_BP_FAT	GO:0033365~protein localization in organelle	4	2.28571	0.189865	7042, 2149, 406, 2737
GOTERM_BP_FAT	GO:0034613~cellular protein localization	7	4	0.247935	7042, 5476, 2149, 406, 7533, 4734, 2737
GOTERM_BP_FAT	GO:0070727~cellular macromolecule localization	7	4	0.253081	7042, 5476, 2149, 406, 7533, 4734, 2737
GOTERM_BP_FAT	GO:0008104~protein localization	11	6.28571	0.421061	7042, 5476, 57619, 9908, 2149, 1130, 406, 7533, 4734, 93664, 2737
GOTERM_BP_FAT	GO:0015031~protein transport	9	5.14286	0.52702	7042, 5476, 2149, 1130, 406, 7533, 4734, 93664, 2737
GOTERM_BP_FAT	GO:0045184~establishment of protein localization	9	5.14286	0.537575	7042, 5476, 2149, 1130, 406, 7533, 4734, 93664, 2737
Annotation Cluster 24	Enrichment Score: 0.8802764512025261
Category	Term	Count	%	PValue	Genes
KEGG_PATHWAY	hsa05200:Pathways in cancer	12	6.85714	0.00261387	7042, 3685, 54205, 5293, 6608, 5743, 54361, 332, 10928, 4233, 3569, 2737
GOTERM_BP_FAT	GO:0042981~regulation of apoptosis	14	8	0.0699518	2149, 3146, 5743, 332, 3552, 2737, 5621, 7042, 54205, 7052, 6608, 1130, 7204, 3569
GOTERM_BP_FAT	GO:0043066~negative regulation of apoptosis	8	4.57143	0.0727149	6608, 7052, 2149, 3146, 332, 3552, 3569, 5621
KEGG_PATHWAY	hsa05020:Prion diseases	3	1.71429	0.0731067	3552, 3569, 5621
GOTERM_BP_FAT	GO:0043067~regulation of programmed cell death	14	8	0.0743329	2149, 3146, 5743, 332, 3552, 2737, 5621, 7042, 54205, 7052, 6608, 1130, 7204, 3569
GOTERM_BP_FAT	GO:0010941~regulation of cell death	14	8	0.0760211	2149, 3146, 5743, 332, 3552, 2737, 5621, 7042, 54205, 7052, 6608, 1130, 7204, 3569
GOTERM_BP_FAT	GO:0043069~negative regulation of programmed cell death	8	4.57143	0.0770551	6608, 7052, 2149, 3146, 332, 3552, 3569, 5621
GOTERM_BP_FAT	GO:0060548~negative regulation of cell death	8	4.57143	0.0779411	6608, 7052, 2149, 3146, 332, 3552, 3569, 5621
GOTERM_BP_FAT	GO:0006916~anti-apoptosis	5	2.85714	0.162327	7052, 3146, 332, 3552, 5621
GOTERM_BP_FAT	GO:0051240~positive regulation of multicellular organismal process	5	2.85714	0.242398	7042, 2149, 5743, 3552, 3569
GOTERM_BP_FAT	GO:0012501~programmed cell death	8	4.57143	0.439465	54205, 7052, 2149, 332, 51454, 3552, 7204, 3569
GOTERM_BP_FAT	GO:0008219~cell death	9	5.14286	0.460665	7042, 54205, 7052, 2149, 332, 51454, 3552, 7204, 3569
GOTERM_BP_FAT	GO:0016265~death	9	5.14286	0.468487	7042, 54205, 7052, 2149, 332, 51454, 3552, 7204, 3569
GOTERM_BP_FAT	GO:0006915~apoptosis	7	4	0.588785	54205, 2149, 332, 51454, 3552, 7204, 3569
SP_PIR_KEYWORDS	Apoptosis	3	1.71429	0.862231	54205, 332, 51454
Annotation Cluster 25	Enrichment Score: 0.8669389629424566
Category	Term	Count	%	PValue	Genes
GOTERM_BP_FAT	GO:0032583~regulation of gene-specific transcription	6	3.42857	0.0123736	5465, 6594, 23433, 79718, 9734, 3569
GOTERM_BP_FAT	GO:0006325~chromatin organization	8	4.57143	0.0949089	6594, 3146, 79718, 94239, 9734, 8208, 196528, 50809
GOTERM_CC_FAT	GO:0016585~chromatin remodeling complex	3	1.71429	0.143397	6594, 79718, 9734
GOTERM_BP_FAT	GO:0051276~chromosome organization	8	4.57143	0.23184	6594, 3146, 79718, 94239, 9734, 8208, 196528, 50809
SP_PIR_KEYWORDS	chromatin regulator	4	2.28571	0.299729	6594, 79718, 9734, 196528
GOTERM_BP_FAT	GO:0016568~chromatin modification	4	2.28571	0.537162	6594, 79718, 9734, 196528
Annotation Cluster 26	Enrichment Score: 0.7679981855931571
Category	Term	Count	%	PValue	Genes
GOTERM_BP_FAT	GO:0006029~proteoglycan metabolic process	3	1.71429	0.0720228	1634, 55790, 9653
GOTERM_BP_FAT	GO:0005976~polysaccharide metabolic process	4	2.28571	0.106204	5504, 1634, 55790, 9653
GOTERM_BP_FAT	GO:0030203~glycosaminoglycan metabolic process	3	1.71429	0.109536	1634, 55790, 9653
GOTERM_BP_FAT	GO:0006022~aminoglycan metabolic process	3	1.71429	0.143841	1634, 55790, 9653
GOTERM_BP_FAT	GO:0006790~sulfur metabolic process	3	1.71429	0.331324	1634, 55790, 9653
GOTERM_BP_FAT	GO:0009100~glycoprotein metabolic process	3	1.71429	0.6176	1634, 55790, 9653
Annotation Cluster 27	Enrichment Score: 0.7542687956158971
Category	Term	Count	%	PValue	Genes
SP_PIR_KEYWORDS	chromosomal protein	5	2.85714	0.0424089	3146, 94239, 332, 3150, 50809
GOTERM_CC_FAT	GO:0005694~chromosome	7	4	0.263733	3146, 94239, 332, 55055, 4734, 3150, 50809
GOTERM_CC_FAT	GO:0000785~chromatin	4	2.28571	0.289801	94239, 4734, 3150, 50809
GOTERM_CC_FAT	GO:0044427~chromosomal part	6	3.42857	0.296622	94239, 332, 55055, 4734, 3150, 50809
Annotation Cluster 28	Enrichment Score: 0.7347041547379337
Category	Term	Count	%	PValue	Genes
SP_PIR_KEYWORDS	chloride	3	1.71429	0.147619	25932, 1075, 196527
GOTERM_MF_FAT	GO:0031404~chloride ion binding	3	1.71429	0.180154	25932, 1075, 196527
GOTERM_MF_FAT	GO:0043168~anion binding	3	1.71429	0.235018	25932, 1075, 196527
Annotation Cluster 29	Enrichment Score: 0.7260252224830105
Category	Term	Count	%	PValue	Genes
GOTERM_BP_FAT	GO:0043062~extracellular structure organization	6	3.42857	0.026456	7042, 1296, 2149, 3371, 1634, 55790
GOTERM_BP_FAT	GO:0014706~striated muscle tissue development	3	1.71429	0.346321	7042, 2149, 3371
GOTERM_BP_FAT	GO:0060537~muscle tissue development	3	1.71429	0.368605	7042, 2149, 3371
GOTERM_BP_FAT	GO:0007517~muscle organ development	4	2.28571	0.369263	7042, 2149, 3371, 4233
Annotation Cluster 30	Enrichment Score: 0.7114130447185116
Category	Term	Count	%	PValue	Genes
GOTERM_BP_FAT	GO:0010553~negative regulation of specific transcription from RNA polymerase II promoter	3	1.71429	0.0662659	5465, 79718, 9734
GOTERM_BP_FAT	GO:0010551~regulation of specific transcription from RNA polymerase II promoter	4	2.28571	0.0725318	5465, 23433, 79718, 9734
GOTERM_BP_FAT	GO:0032582~negative regulation of gene-specific transcription	3	1.71429	0.0870765	5465, 79718, 9734
GOTERM_BP_FAT	GO:0010558~negative regulation of macromolecule biosynthetic process	10	5.71429	0.110616	5465, 3685, 3146, 27102, 79718, 9734, 7541, 4734, 3569, 2737
GOTERM_BP_FAT	GO:0006357~regulation of transcription from RNA polymerase II promoter	12	6.85714	0.128079	5465, 23433, 3146, 406, 79718, 9734, 3659, 7541, 4734, 4781, 3569, 7008
GOTERM_BP_FAT	GO:0009890~negative regulation of biosynthetic process	10	5.71429	0.135691	5465, 3685, 3146, 27102, 79718, 9734, 7541, 4734, 3569, 2737
GOTERM_BP_FAT	GO:0000122~negative regulation of transcription from RNA polymerase II promoter	6	3.42857	0.139143	5465, 3146, 79718, 9734, 7541, 4734
GOTERM_BP_FAT	GO:0031327~negative regulation of cellular biosynthetic process	9	5.14286	0.219873	5465, 3146, 27102, 79718, 9734, 7541, 4734, 3569, 2737
GOTERM_BP_FAT	GO:0045892~negative regulation of transcription, DNA-dependent	6	3.42857	0.303397	5465, 3146, 79718, 9734, 7541, 4734
GOTERM_BP_FAT	GO:0051253~negative regulation of RNA metabolic process	6	3.42857	0.315491	5465, 3146, 79718, 9734, 7541, 4734
GOTERM_BP_FAT	GO:0016481~negative regulation of transcription	7	4	0.333212	5465, 3146, 79718, 9734, 7541, 4734, 2737
GOTERM_BP_FAT	GO:0010605~negative regulation of macromolecule metabolic process	10	5.71429	0.341588	5465, 3685, 3146, 27102, 79718, 9734, 7541, 4734, 3569, 2737
GOTERM_BP_FAT	GO:0010629~negative regulation of gene expression	7	4	0.416051	5465, 3146, 79718, 9734, 7541, 4734, 2737
GOTERM_BP_FAT	GO:0045934~negative regulation of nucleobase, nucleoside, nucleotide and nucleic acid metabolic process	7	4	0.430768	5465, 3146, 79718, 9734, 7541, 4734, 2737
GOTERM_BP_FAT	GO:0051172~negative regulation of nitrogen compound metabolic process	7	4	0.443601	5465, 3146, 79718, 9734, 7541, 4734, 2737
Annotation Cluster 31	Enrichment Score: 0.7042567692895593
Category	Term	Count	%	PValue	Genes
GOTERM_BP_FAT	GO:0051336~regulation of hydrolase activity	9	5.14286	0.0230425	7042, 54205, 23216, 7052, 5504, 2149, 332, 10928, 54899
GOTERM_BP_FAT	GO:0044093~positive regulation of molecular function	10	5.71429	0.149264	7042, 54205, 7052, 2149, 23683, 894, 3656, 10928, 4233, 3569
GOTERM_BP_FAT	GO:0051345~positive regulation of hydrolase activity	4	2.28571	0.279364	54205, 7052, 2149, 10928
GOTERM_BP_FAT	GO:0043085~positive regulation of catalytic activity	8	4.57143	0.286894	7042, 54205, 7052, 2149, 23683, 894, 10928, 4233
GOTERM_BP_FAT	GO:0008219~cell death	9	5.14286	0.460665	7042, 54205, 7052, 2149, 332, 51454, 3552, 7204, 3569
GOTERM_BP_FAT	GO:0016265~death	9	5.14286	0.468487	7042, 54205, 7052, 2149, 332, 51454, 3552, 7204, 3569
Annotation Cluster 32	Enrichment Score: 0.6971685275271766
Category	Term	Count	%	PValue	Genes
INTERPRO	IPR000008:C2 calcium-dependent membrane targeting	4	2.28571	0.150888	123036, 23327, 4734, 93664
UP_SEQ_FEATURE	domain:C2	3	1.71429	0.16505	123036, 23327, 93664
SMART	SM00239:C2	4	2.28571	0.234967	123036, 23327, 4734, 93664
INTERPRO	IPR018029:C2 membrane targeting protein	3	1.71429	0.278003	123036, 23327, 4734
Annotation Cluster 33	Enrichment Score: 0.6960919107074134
Category	Term	Count	%	PValue	Genes
GOTERM_CC_FAT	GO:0005856~cytoskeleton	18	10.2857	0.148365	154796, 1767, 25932, 79718, 55742, 332, 55740, 55531, 57619, 23433, 9218, 23362, 1130, 7871, 11346, 9645, 56907, 56990
GOTERM_CC_FAT	GO:0043232~intracellular non-membrane-bounded organelle	29	16.5714	0.234529	221830, 9801, 154796, 6146, 1767, 3146, 55742, 332, 4734, 55740, 57619, 9218, 1130, 94239, 7871, 11346, 4781, 3150, 25932, 79718, 2737, 55531, 23433, 23362, 55055, 56907, 9645, 56990, 50809
GOTERM_CC_FAT	GO:0043228~non-membrane-bounded organelle	29	16.5714	0.234529	221830, 9801, 154796, 6146, 1767, 3146, 55742, 332, 4734, 55740, 57619, 9218, 1130, 94239, 7871, 11346, 4781, 3150, 25932, 79718, 2737, 55531, 23433, 23362, 55055, 56907, 9645, 56990, 50809
Annotation Cluster 34	Enrichment Score: 0.6518573580667021
Category	Term	Count	%	PValue	Genes
GOTERM_BP_FAT	GO:0051130~positive regulation of cellular component organization	6	3.42857	0.0389229	154796, 7042, 23433, 23327, 11346, 3552
GOTERM_BP_FAT	GO:0044087~regulation of cellular component biogenesis	4	2.28571	0.179523	154796, 23433, 3146, 11346
GOTERM_BP_FAT	GO:0010638~positive regulation of organelle organization	3	1.71429	0.209849	154796, 11346, 3552
GOTERM_BP_FAT	GO:0032956~regulation of actin cytoskeleton organization	3	1.71429	0.232534	154796, 23433, 11346
GOTERM_BP_FAT	GO:0032970~regulation of actin filament-based process	3	1.71429	0.243937	154796, 23433, 11346
GOTERM_BP_FAT	GO:0033043~regulation of organelle organization	4	2.28571	0.386021	154796, 23433, 11346, 3552
GOTERM_BP_FAT	GO:0051493~regulation of cytoskeleton organization	3	1.71429	0.408632	154796, 23433, 11346
GOTERM_CC_FAT	GO:0015629~actin cytoskeleton	4	2.28571	0.464731	154796, 23433, 25932, 11346
Annotation Cluster 35	Enrichment Score: 0.6503668636118518
Category	Term	Count	%	PValue	Genes
GOTERM_BP_FAT	GO:0040007~growth	5	2.85714	0.119666	7042, 6608, 5743, 10493, 2737
GOTERM_BP_FAT	GO:0048589~developmental growth	3	1.71429	0.224951	6608, 5743, 2737
GOTERM_BP_FAT	GO:0001501~skeletal system development	5	2.85714	0.415756	6608, 5743, 2114, 2737, 1836
Annotation Cluster 36	Enrichment Score: 0.5889917932611588
Category	Term	Count	%	PValue	Genes
GOTERM_BP_FAT	GO:0060562~epithelial tube morphogenesis	3	1.71429	0.150951	57619, 54361, 2737
GOTERM_BP_FAT	GO:0060429~epithelium development	5	2.85714	0.205374	26298, 57619, 51535, 54361, 2737
GOTERM_BP_FAT	GO:0048598~embryonic morphogenesis	6	3.42857	0.208794	154796, 57619, 54361, 2768, 8613, 2737
GOTERM_BP_FAT	GO:0002009~morphogenesis of an epithelium	3	1.71429	0.278239	57619, 54361, 2737
GOTERM_BP_FAT	GO:0048729~tissue morphogenesis	4	2.28571	0.282158	7042, 57619, 54361, 2737
GOTERM_BP_FAT	GO:0035239~tube morphogenesis	3	1.71429	0.37597	57619, 54361, 2737
GOTERM_BP_FAT	GO:0035295~tube development	4	2.28571	0.394363	57619, 54361, 4781, 2737
Annotation Cluster 37	Enrichment Score: 0.5752472705634835
Category	Term	Count	%	PValue	Genes
GOTERM_MF_FAT	GO:0017016~Ras GTPase binding	3	1.71429	0.231318	332, 10928, 55619
GOTERM_MF_FAT	GO:0031267~small GTPase binding	3	1.71429	0.268424	332, 10928, 55619
GOTERM_MF_FAT	GO:0019899~enzyme binding	8	4.57143	0.270138	1003, 332, 9734, 894, 7533, 4734, 10928, 55619
GOTERM_MF_FAT	GO:0051020~GTPase binding	3	1.71429	0.298121	332, 10928, 55619
Annotation Cluster 38	Enrichment Score: 0.5717125667383705
Category	Term	Count	%	PValue	Genes
GOTERM_BP_FAT	GO:0042060~wound healing	5	2.85714	0.1339	5465, 7042, 2149, 2768, 3569
GOTERM_BP_FAT	GO:0050817~coagulation	3	1.71429	0.28205	2149, 2768, 3569
GOTERM_BP_FAT	GO:0007596~blood coagulation	3	1.71429	0.28205	2149, 2768, 3569
GOTERM_BP_FAT	GO:0007599~hemostasis	3	1.71429	0.30487	2149, 2768, 3569
GOTERM_BP_FAT	GO:0050878~regulation of body fluid levels	3	1.71429	0.426469	2149, 2768, 3569
Annotation Cluster 39	Enrichment Score: 0.5648771215837571
Category	Term	Count	%	PValue	Genes
GOTERM_BP_FAT	GO:0006260~DNA replication	5	2.85714	0.132084	11201, 3146, 4781, 8208, 1854
SP_PIR_KEYWORDS	dna replication	3	1.71429	0.189275	11201, 4781, 8208
SP_PIR_KEYWORDS	dna repair	4	2.28571	0.247868	11201, 8208, 23049, 64859
GOTERM_BP_FAT	GO:0006259~DNA metabolic process	8	4.57143	0.264455	54205, 11201, 3146, 4781, 8208, 23049, 1854, 64859
SP_PIR_KEYWORDS	DNA damage	4	2.28571	0.283731	11201, 8208, 23049, 64859
GOTERM_BP_FAT	GO:0006281~DNA repair	5	2.85714	0.334099	11201, 3146, 8208, 23049, 64859
GOTERM_BP_FAT	GO:0033554~cellular response to stress	8	4.57143	0.363258	7837, 11201, 6608, 3146, 4734, 8208, 23049, 64859
GOTERM_BP_FAT	GO:0006974~response to DNA damage stimulus	5	2.85714	0.536379	11201, 3146, 8208, 23049, 64859
Annotation Cluster 40	Enrichment Score: 0.5428582709902786
Category	Term	Count	%	PValue	Genes
KEGG_PATHWAY	hsa04510:Focal adhesion	8	4.57143	0.013544	80310, 3685, 5293, 3696, 3371, 55742, 894, 4233
KEGG_PATHWAY	hsa04512:ECM-receptor interaction	3	1.71429	0.291698	3685, 3696, 3371
SP_PIR_KEYWORDS	cell adhesion	6	3.42857	0.334954	1003, 3685, 1296, 3696, 3371, 55742
GOTERM_BP_FAT	GO:0007155~cell adhesion	7	4	0.731583	1003, 3685, 1296, 3696, 3371, 55742, 9076
GOTERM_BP_FAT	GO:0022610~biological adhesion	7	4	0.732843	1003, 3685, 1296, 3696, 3371, 55742, 9076
GOTERM_BP_FAT	GO:0016337~cell-cell adhesion	3	1.71429	0.779668	1003, 1296, 9076
Annotation Cluster 41	Enrichment Score: 0.5367707908091351
Category	Term	Count	%	PValue	Genes
GOTERM_BP_FAT	GO:0008217~regulation of blood pressure	3	1.71429	0.274427	5465, 5743, 51752
GOTERM_BP_FAT	GO:0003013~circulatory system process	4	2.28571	0.298972	5465, 154796, 5743, 51752
GOTERM_BP_FAT	GO:0008015~blood circulation	4	2.28571	0.298972	5465, 154796, 5743, 51752
Annotation Cluster 42	Enrichment Score: 0.527723372282771
Category	Term	Count	%	PValue	Genes
GOTERM_BP_FAT	GO:0043281~regulation of caspase activity	3	1.71429	0.194861	54205, 2149, 332
GOTERM_BP_FAT	GO:0052548~regulation of endopeptidase activity	3	1.71429	0.20609	54205, 2149, 332
GOTERM_BP_FAT	GO:0052547~regulation of peptidase activity	3	1.71429	0.221167	54205, 2149, 332
GOTERM_BP_FAT	GO:0012501~programmed cell death	8	4.57143	0.439465	54205, 7052, 2149, 332, 51454, 3552, 7204, 3569
GOTERM_BP_FAT	GO:0006915~apoptosis	7	4	0.588785	54205, 2149, 332, 51454, 3552, 7204, 3569
Annotation Cluster 43	Enrichment Score: 0.5256064398297853
Category	Term	Count	%	PValue	Genes
GOTERM_CC_FAT	GO:0012505~endomembrane system	11	6.28571	0.198947	5281, 1601, 9801, 80310, 9218, 3709, 55790, 2706, 22856, 8613, 23353
GOTERM_CC_FAT	GO:0000139~Golgi membrane	4	2.28571	0.254177	80310, 55790, 2706, 22856
GOTERM_CC_FAT	GO:0044431~Golgi apparatus part	4	2.28571	0.52397	80310, 55790, 2706, 22856
Annotation Cluster 44	Enrichment Score: 0.5178390410043079
Category	Term	Count	%	PValue	Genes
GOTERM_CC_FAT	GO:0005856~cytoskeleton	18	10.2857	0.148365	154796, 1767, 25932, 79718, 55742, 332, 55740, 55531, 57619, 23433, 9218, 23362, 1130, 7871, 11346, 9645, 56907, 56990
GOTERM_CC_FAT	GO:0005874~microtubule	5	2.85714	0.256515	1767, 57619, 9218, 79718, 332
GOTERM_CC_FAT	GO:0015630~microtubule cytoskeleton	7	4	0.411726	1767, 57619, 9218, 1130, 79718, 332, 7871
GOTERM_CC_FAT	GO:0044430~cytoskeletal part	10	5.71429	0.541491	154796, 1767, 23433, 57619, 9218, 23362, 79718, 332, 7871, 11346
Annotation Cluster 45	Enrichment Score: 0.5156188876537088
Category	Term	Count	%	PValue	Genes
GOTERM_CC_FAT	GO:0044459~plasma membrane part	30	17.1429	0.0327244	1003, 154796, 3111, 2149, 3821, 166647, 55742, 2706, 4734, 55740, 9076, 57619, 9218, 3696, 7871, 3556, 11346, 4233, 5284, 3117, 5743, 3685, 9213, 8455, 23362, 7433, 10723, 93664, 3569, 1836
GOTERM_CC_FAT	GO:0005886~plasma membrane	44	25.1429	0.0802069	154796, 1003, 3111, 2149, 3821, 166647, 55742, 2768, 2706, 4734, 23657, 8613, 55740, 9076, 57619, 9218, 3696, 7871, 84866, 3556, 11346, 4233, 5284, 3117, 25932, 5743, 51704, 54899, 5621, 2888, 3685, 9213, 7052, 23433, 118429, 8455, 23362, 7433, 10723, 93664, 56990, 3569, 4141, 1836
GOTERM_CC_FAT	GO:0005887~integral to plasma membrane	16	9.14286	0.145603	3117, 2149, 3821, 9076, 3685, 8455, 9213, 7433, 3696, 7871, 3556, 10723, 4233, 3569, 1836, 5284
GOTERM_CC_FAT	GO:0031226~intrinsic to plasma membrane	16	9.14286	0.165482	3117, 2149, 3821, 9076, 3685, 8455, 9213, 7433, 3696, 7871, 3556, 10723, 4233, 3569, 1836, 5284
SP_PIR_KEYWORDS	receptor	19	10.8571	0.186489	79664, 2149, 3821, 166647, 3709, 51704, 5465, 3685, 9213, 118429, 8455, 6608, 7433, 406, 3696, 3556, 4233, 5771, 5284
SP_PIR_KEYWORDS	cell membrane	24	13.7143	0.256684	1003, 2149, 25932, 166647, 51704, 55742, 2706, 8613, 54899, 9076, 5621, 9213, 8455, 118429, 23433, 9218, 7433, 23362, 84866, 7871, 3556, 11346, 56990, 5284
UP_SEQ_FEATURE	topological domain:Cytoplasmic	33	18.8571	0.429687	1003, 3111, 2149, 3821, 3709, 166647, 2706, 51752, 23657, 22856, 8613, 9076, 9218, 3696, 7871, 84866, 3556, 9653, 196527, 4233, 5284, 3117, 51704, 283464, 3685, 9213, 6608, 8455, 118429, 7433, 55790, 10723, 1836
UP_SEQ_FEATURE	topological domain:Extracellular	25	14.2857	0.59838	1003, 3111, 2149, 3821, 166647, 3709, 2706, 23657, 9076, 3696, 84866, 7871, 3556, 196527, 4233, 5284, 3117, 51704, 3685, 8455, 118429, 6608, 9213, 7433, 1836
SP_PIR_KEYWORDS	membrane	56	32	0.629919	1003, 3111, 2149, 3821, 55742, 2706, 64778, 23657, 146705, 9076, 84866, 9653, 56255, 25932, 5743, 23683, 54899, 2888, 3685, 9213, 6608, 8455, 23362, 55790, 10723, 285195, 56990, 1601, 3709, 166647, 2768, 51752, 22856, 8613, 23353, 5281, 9218, 3696, 7871, 3556, 11346, 196527, 4233, 5284, 65062, 3117, 8564, 51704, 10928, 283464, 5621, 118429, 23433, 7433, 93664, 1836
UP_SEQ_FEATURE	transmembrane region	42	24	0.766371	1003, 3111, 2149, 3821, 3709, 166647, 2706, 64778, 23657, 51752, 22856, 146705, 8613, 23353, 9076, 5281, 9218, 3696, 7871, 84866, 3556, 9653, 196527, 56255, 4233, 5284, 65062, 3117, 8564, 25932, 51704, 283464, 3685, 9213, 6608, 118429, 8455, 7433, 55790, 10723, 285195, 1836
GOTERM_CC_FAT	GO:0031224~intrinsic to membrane	49	28	0.769739	1003, 154796, 3111, 2149, 3821, 2706, 64778, 23657, 146705, 9076, 84866, 9653, 56255, 25932, 3685, 8455, 6608, 9213, 55790, 10723, 285195, 56990, 166647, 3709, 2768, 51752, 22856, 8613, 23353, 5281, 9218, 3696, 7871, 3556, 196527, 4233, 5284, 65062, 3117, 8564, 51704, 10493, 283464, 5621, 118429, 23433, 7433, 3569, 1836
SP_PIR_KEYWORDS	transmembrane	42	24	0.780757	1003, 3111, 2149, 3821, 3709, 166647, 2706, 64778, 23657, 51752, 22856, 146705, 8613, 23353, 9076, 5281, 9218, 3696, 7871, 84866, 3556, 9653, 196527, 56255, 4233, 5284, 65062, 3117, 8564, 25932, 51704, 283464, 3685, 9213, 6608, 118429, 8455, 7433, 55790, 10723, 285195, 1836
GOTERM_CC_FAT	GO:0016021~integral to membrane	45	25.7143	0.877372	154796, 1003, 3111, 2149, 3821, 3709, 166647, 2706, 64778, 23657, 51752, 22856, 146705, 8613, 23353, 9076, 5281, 9218, 3696, 7871, 84866, 3556, 9653, 196527, 56255, 4233, 5284, 65062, 3117, 8564, 25932, 51704, 10493, 283464, 3685, 9213, 6608, 118429, 8455, 7433, 55790, 10723, 3569, 285195, 1836
Annotation Cluster 46	Enrichment Score: 0.5128517340929181
Category	Term	Count	%	PValue	Genes
GOTERM_BP_FAT	GO:0042981~regulation of apoptosis	14	8	0.0699518	2149, 3146, 5743, 332, 3552, 2737, 5621, 7042, 54205, 7052, 6608, 1130, 7204, 3569
GOTERM_BP_FAT	GO:0043067~regulation of programmed cell death	14	8	0.0743329	2149, 3146, 5743, 332, 3552, 2737, 5621, 7042, 54205, 7052, 6608, 1130, 7204, 3569
GOTERM_BP_FAT	GO:0010941~regulation of cell death	14	8	0.0760211	2149, 3146, 5743, 332, 3552, 2737, 5621, 7042, 54205, 7052, 6608, 1130, 7204, 3569
GOTERM_BP_FAT	GO:0043065~positive regulation of apoptosis	5	2.85714	0.648955	7042, 7052, 1130, 5743, 7204
GOTERM_BP_FAT	GO:0043068~positive regulation of programmed cell death	5	2.85714	0.654359	7042, 7052, 1130, 5743, 7204
GOTERM_BP_FAT	GO:0010942~positive regulation of cell death	5	2.85714	0.657932	7042, 7052, 1130, 5743, 7204
GOTERM_BP_FAT	GO:0006917~induction of apoptosis	3	1.71429	0.844711	7052, 1130, 7204
GOTERM_BP_FAT	GO:0012502~induction of programmed cell death	3	1.71429	0.845965	7052, 1130, 7204
Annotation Cluster 47	Enrichment Score: 0.5046020404111359
Category	Term	Count	%	PValue	Genes
GOTERM_BP_FAT	GO:0051346~negative regulation of hydrolase activity	3	1.71429	0.0870765	7042, 332, 54899
GOTERM_BP_FAT	GO:0044092~negative regulation of molecular function	5	2.85714	0.450227	7042, 6608, 332, 3656, 54899
GOTERM_BP_FAT	GO:0043086~negative regulation of catalytic activity	3	1.71429	0.781378	7042, 332, 54899
Annotation Cluster 48	Enrichment Score: 0.5019486987957543
Category	Term	Count	%	PValue	Genes
GOTERM_BP_FAT	GO:0030384~phosphoinositide metabolic process	3	1.71429	0.17267	5281, 5293, 23049
GOTERM_BP_FAT	GO:0006644~phospholipid metabolic process	4	2.28571	0.310215	5281, 5293, 23049, 8613
GOTERM_BP_FAT	GO:0019637~organophosphate metabolic process	4	2.28571	0.338367	5281, 5293, 23049, 8613
GOTERM_BP_FAT	GO:0006650~glycerophospholipid metabolic process	3	1.71429	0.342581	5281, 5293, 23049
GOTERM_BP_FAT	GO:0046486~glycerolipid metabolic process	3	1.71429	0.497995	5281, 5293, 23049
Annotation Cluster 49	Enrichment Score: 0.5000556659756938
Category	Term	Count	%	PValue	Genes
GOTERM_BP_FAT	GO:0030036~actin cytoskeleton organization	5	2.85714	0.20325	154796, 23433, 57619, 2919, 55742
GOTERM_BP_FAT	GO:0030029~actin filament-based process	5	2.85714	0.235749	154796, 23433, 57619, 2919, 55742
GOTERM_BP_FAT	GO:0007010~cytoskeleton organization	5	2.85714	0.659709	154796, 23433, 57619, 2919, 55742
Annotation Cluster 50	Enrichment Score: 0.49883139392347897
Category	Term	Count	%	PValue	Genes
GOTERM_MF_FAT	GO:0020037~heme binding	4	2.28571	0.121343	7837, 54205, 5743, 27102
GOTERM_MF_FAT	GO:0046906~tetrapyrrole binding	4	2.28571	0.139329	7837, 54205, 5743, 27102
UP_SEQ_FEATURE	metal ion-binding site:Iron (heme axial ligand)	3	1.71429	0.224358	7837, 54205, 5743
SP_PIR_KEYWORDS	heme	3	1.71429	0.299235	7837, 54205, 5743
GOTERM_MF_FAT	GO:0005506~iron ion binding	4	2.28571	0.599381	7837, 54205, 5743, 27102
GOTERM_BP_FAT	GO:0055114~oxidation reduction	7	4	0.647023	7837, 54205, 8564, 5743, 10493, 9645, 56255
SP_PIR_KEYWORDS	iron	3	1.71429	0.732058	7837, 54205, 5743
Annotation Cluster 51	Enrichment Score: 0.49452141691183105
Category	Term	Count	%	PValue	Genes
GOTERM_CC_FAT	GO:0012505~endomembrane system	11	6.28571	0.198947	5281, 1601, 9801, 80310, 9218, 3709, 55790, 2706, 22856, 8613, 23353
GOTERM_CC_FAT	GO:0044432~endoplasmic reticulum part	6	3.42857	0.227203	5281, 9218, 5743, 3709, 51752, 8613
GOTERM_CC_FAT	GO:0005789~endoplasmic reticulum membrane	4	2.28571	0.464731	5281, 9218, 3709, 8613
GOTERM_CC_FAT	GO:0042175~nuclear envelope-endoplasmic reticulum network	4	2.28571	0.500681	5281, 9218, 3709, 8613
Annotation Cluster 52	Enrichment Score: 0.4903616379922112
Category	Term	Count	%	PValue	Genes
UP_SEQ_FEATURE	repeat:TPR 5	3	1.71429	0.152276	3434, 196441, 55001
UP_SEQ_FEATURE	repeat:TPR 4	3	1.71429	0.22101	3434, 196441, 55001
UP_SEQ_FEATURE	repeat:TPR 3	3	1.71429	0.358365	3434, 196441, 55001
UP_SEQ_FEATURE	repeat:TPR 2	3	1.71429	0.400373	3434, 196441, 55001
UP_SEQ_FEATURE	repeat:TPR 1	3	1.71429	0.400373	3434, 196441, 55001
SP_PIR_KEYWORDS	tpr repeat	3	1.71429	0.420867	3434, 196441, 55001
INTERPRO	IPR011990:Tetratricopeptide-like helical	3	1.71429	0.453969	3434, 196441, 55001
Annotation Cluster 53	Enrichment Score: 0.47688723714618025
Category	Term	Count	%	PValue	Genes
GOTERM_BP_FAT	GO:0006325~chromatin organization	8	4.57143	0.0949089	6594, 3146, 79718, 94239, 9734, 8208, 196528, 50809
GOTERM_BP_FAT	GO:0006334~nucleosome assembly	3	1.71429	0.213615	94239, 8208, 50809
GOTERM_BP_FAT	GO:0031497~chromatin assembly	3	1.71429	0.224951	94239, 8208, 50809
GOTERM_BP_FAT	GO:0051276~chromosome organization	8	4.57143	0.23184	6594, 3146, 79718, 94239, 9734, 8208, 196528, 50809
GOTERM_BP_FAT	GO:0065004~protein-DNA complex assembly	3	1.71429	0.240133	94239, 8208, 50809
GOTERM_BP_FAT	GO:0034728~nucleosome organization	3	1.71429	0.247744	94239, 8208, 50809
GOTERM_BP_FAT	GO:0006323~DNA packaging	3	1.71429	0.338835	94239, 8208, 50809
GOTERM_BP_FAT	GO:0006333~chromatin assembly or disassembly	3	1.71429	0.37597	94239, 8208, 50809
GOTERM_BP_FAT	GO:0065003~macromolecular complex assembly	8	4.57143	0.528937	10346, 7052, 94239, 55742, 3556, 8208, 50809, 5621
GOTERM_BP_FAT	GO:0043933~macromolecular complex subunit organization	8	4.57143	0.599209	10346, 7052, 94239, 55742, 3556, 8208, 50809, 5621
GOTERM_BP_FAT	GO:0034622~cellular macromolecular complex assembly	3	1.71429	0.842176	94239, 8208, 50809
GOTERM_BP_FAT	GO:0034621~cellular macromolecular complex subunit organization	3	1.71429	0.885435	94239, 8208, 50809
Annotation Cluster 54	Enrichment Score: 0.47232253764994864
Category	Term	Count	%	PValue	Genes
GOTERM_BP_FAT	GO:0021915~neural tube development	3	1.71429	0.154532	6608, 57619, 2737
GOTERM_BP_FAT	GO:0048598~embryonic morphogenesis	6	3.42857	0.208794	154796, 57619, 54361, 2768, 8613, 2737
GOTERM_BP_FAT	GO:0043009~chordate embryonic development	6	3.42857	0.254003	1601, 154796, 6608, 57619, 2768, 2737
GOTERM_BP_FAT	GO:0009792~embryonic development ending in birth or egg hatching	6	3.42857	0.259825	1601, 154796, 6608, 57619, 2768, 2737
GOTERM_BP_FAT	GO:0001701~in utero embryonic development	4	2.28571	0.270999	1601, 154796, 2768, 2737
GOTERM_BP_FAT	GO:0007389~pattern specification process	4	2.28571	0.519661	6608, 57619, 2737, 25928
GOTERM_BP_FAT	GO:0000902~cell morphogenesis	4	2.28571	0.712649	1601, 7042, 6608, 57619
GOTERM_BP_FAT	GO:0032989~cellular component morphogenesis	4	2.28571	0.779114	1601, 7042, 6608, 57619
Annotation Cluster 55	Enrichment Score: 0.46889192731605517
Category	Term	Count	%	PValue	Genes
GOTERM_MF_FAT	GO:0008509~anion transmembrane transporter activity	4	2.28571	0.182706	25932, 10723, 196527, 1836
GOTERM_BP_FAT	GO:0015698~inorganic anion transport	3	1.71429	0.247744	25932, 10723, 1836
GOTERM_BP_FAT	GO:0006820~anion transport	3	1.71429	0.431841	25932, 10723, 1836
GOTERM_BP_FAT	GO:0006811~ion transport	8	4.57143	0.681324	2149, 25932, 3709, 23327, 10723, 196527, 285195, 1836
Annotation Cluster 56	Enrichment Score: 0.4576313167146716
Category	Term	Count	%	PValue	Genes
GOTERM_BP_FAT	GO:0044093~positive regulation of molecular function	10	5.71429	0.149264	7042, 54205, 7052, 2149, 23683, 894, 3656, 10928, 4233, 3569
GOTERM_BP_FAT	GO:0045860~positive regulation of protein kinase activity	5	2.85714	0.19692	7042, 2149, 23683, 894, 4233
GOTERM_BP_FAT	GO:0033674~positive regulation of kinase activity	5	2.85714	0.213933	7042, 2149, 23683, 894, 4233
GOTERM_BP_FAT	GO:0019220~regulation of phosphate metabolic process	8	4.57143	0.23184	7042, 80310, 5504, 2149, 23683, 894, 4233, 3569
GOTERM_BP_FAT	GO:0051174~regulation of phosphorus metabolic process	8	4.57143	0.23184	7042, 80310, 5504, 2149, 23683, 894, 4233, 3569
GOTERM_BP_FAT	GO:0051347~positive regulation of transferase activity	5	2.85714	0.233543	7042, 2149, 23683, 894, 4233
GOTERM_BP_FAT	GO:0043085~positive regulation of catalytic activity	8	4.57143	0.286894	7042, 54205, 7052, 2149, 23683, 894, 10928, 4233
GOTERM_BP_FAT	GO:0032147~activation of protein kinase activity	3	1.71429	0.32756	7042, 2149, 23683
GOTERM_BP_FAT	GO:0042325~regulation of phosphorylation	7	4	0.346021	7042, 80310, 2149, 23683, 894, 4233, 3569
GOTERM_BP_FAT	GO:0007517~muscle organ development	4	2.28571	0.369263	7042, 2149, 3371, 4233
GOTERM_BP_FAT	GO:0045859~regulation of protein kinase activity	5	2.85714	0.475108	7042, 2149, 23683, 894, 4233
GOTERM_BP_FAT	GO:0043549~regulation of kinase activity	5	2.85714	0.501765	7042, 2149, 23683, 894, 4233
GOTERM_BP_FAT	GO:0001932~regulation of protein amino acid phosphorylation	3	1.71429	0.533156	80310, 894, 3569
GOTERM_BP_FAT	GO:0051338~regulation of transferase activity	5	2.85714	0.53425	7042, 2149, 23683, 894, 4233
GOTERM_BP_FAT	GO:0032504~multicellular organism reproduction	6	3.42857	0.56432	7042, 5743, 54361, 894, 4233, 8613
GOTERM_BP_FAT	GO:0048609~reproductive process in a multicellular organism	6	3.42857	0.56432	7042, 5743, 54361, 894, 4233, 8613
GOTERM_BP_FAT	GO:0031399~regulation of protein modification process	3	1.71429	0.810235	80310, 894, 3569
Annotation Cluster 57	Enrichment Score: 0.4569700570073155
Category	Term	Count	%	PValue	Genes
GOTERM_BP_FAT	GO:0031644~regulation of neurological system process	4	2.28571	0.208232	2149, 5743, 7533, 54899
GOTERM_BP_FAT	GO:0044057~regulation of system process	5	2.85714	0.392524	7042, 2149, 5743, 7533, 54899
GOTERM_BP_FAT	GO:0050804~regulation of synaptic transmission	3	1.71429	0.408632	5743, 7533, 54899
GOTERM_BP_FAT	GO:0051969~regulation of transmission of nerve impulse	3	1.71429	0.445013	5743, 7533, 54899
Annotation Cluster 58	Enrichment Score: 0.45186001177291407
Category	Term	Count	%	PValue	Genes
GOTERM_BP_FAT	GO:0048584~positive regulation of response to stimulus	5	2.85714	0.224771	7042, 7052, 3656, 3569, 51279
GOTERM_BP_FAT	GO:0050778~positive regulation of immune response	3	1.71429	0.442152	7042, 3656, 51279
GOTERM_BP_FAT	GO:0002684~positive regulation of immune system process	4	2.28571	0.44372	7042, 3656, 3569, 51279
Annotation Cluster 59	Enrichment Score: 0.4508106984952779
Category	Term	Count	%	PValue	Genes
INTERPRO	IPR013111:EGF, extracellular	3	1.71429	0.126456	8455, 3696, 3371
INTERPRO	IPR006210:EGF-like	4	2.28571	0.315319	8455, 5743, 3696, 3371
SMART	SM00181:EGF	4	2.28571	0.447243	8455, 5743, 3696, 3371
INTERPRO	IPR013032:EGF-like region, conserved site	4	2.28571	0.549113	8455, 5743, 3696, 3371
INTERPRO	IPR000742:EGF-like, type 3	3	1.71429	0.56892	8455, 5743, 3371
Annotation Cluster 60	Enrichment Score: 0.4385806772174032
Category	Term	Count	%	PValue	Genes
GOTERM_BP_FAT	GO:0060284~regulation of cell development	5	2.85714	0.160366	7042, 6608, 9734, 894, 7533
GOTERM_BP_FAT	GO:0050767~regulation of neurogenesis	3	1.71429	0.510973	6608, 894, 7533
GOTERM_BP_FAT	GO:0051960~regulation of nervous system development	3	1.71429	0.589857	6608, 894, 7533
Annotation Cluster 61	Enrichment Score: 0.43633531389203456
Category	Term	Count	%	PValue	Genes
GOTERM_BP_FAT	GO:0003006~reproductive developmental process	5	2.85714	0.283102	7042, 5743, 54361, 894, 2706
GOTERM_BP_FAT	GO:0045137~development of primary sexual characteristics	3	1.71429	0.37597	54361, 894, 2706
GOTERM_BP_FAT	GO:0007548~sex differentiation	3	1.71429	0.461209	54361, 894, 2706
Annotation Cluster 62	Enrichment Score: 0.4343835899467635
Category	Term	Count	%	PValue	Genes
GOTERM_BP_FAT	GO:0001503~ossification	3	1.71429	0.331324	6608, 5743, 1836
GOTERM_BP_FAT	GO:0060348~bone development	3	1.71429	0.361208	6608, 5743, 1836
GOTERM_BP_FAT	GO:0001501~skeletal system development	5	2.85714	0.415756	6608, 5743, 2114, 2737, 1836
Annotation Cluster 63	Enrichment Score: 0.41046536981201465
Category	Term	Count	%	PValue	Genes
GOTERM_CC_FAT	GO:0044432~endoplasmic reticulum part	6	3.42857	0.227203	5281, 9218, 5743, 3709, 51752, 8613
GOTERM_CC_FAT	GO:0005783~endoplasmic reticulum	12	6.85714	0.290173	5281, 5476, 118429, 9218, 5743, 3709, 1075, 7871, 51752, 64778, 8613, 5621
SP_PIR_KEYWORDS	endoplasmic reticulum	5	2.85714	0.890293	5281, 118429, 5743, 3709, 51752
Annotation Cluster 64	Enrichment Score: 0.4064759292865589
Category	Term	Count	%	PValue	Genes
GOTERM_MF_FAT	GO:0046983~protein dimerization activity	8	4.57143	0.300104	7042, 8942, 9218, 27102, 332, 3656, 114991, 7008
GOTERM_MF_FAT	GO:0046982~protein heterodimerization activity	4	2.28571	0.345967	7042, 9218, 332, 3656
GOTERM_MF_FAT	GO:0042803~protein homodimerization activity	5	2.85714	0.430783	7042, 8942, 27102, 332, 3656
GOTERM_BP_FAT	GO:0044092~negative regulation of molecular function	5	2.85714	0.450227	7042, 6608, 332, 3656, 54899
GOTERM_MF_FAT	GO:0042802~identical protein binding	8	4.57143	0.460918	7042, 8942, 27102, 332, 1075, 3656, 9076, 5621
Annotation Cluster 65	Enrichment Score: 0.39322659879541366
Category	Term	Count	%	PValue	Genes
SP_PIR_KEYWORDS	host-virus interaction	5	2.85714	0.258199	10346, 3685, 23327, 4734, 9076
SP_PIR_KEYWORDS	ubl conjugation pathway	6	3.42857	0.489612	10346, 79718, 23327, 4734, 25847, 10425
SP_PIR_KEYWORDS	ligase	4	2.28571	0.523014	10346, 23327, 4734, 4141
Annotation Cluster 66	Enrichment Score: 0.3891172928237608
Category	Term	Count	%	PValue	Genes
INTERPRO	IPR008957:Fibronectin, type III-like fold	4	2.28571	0.268313	7052, 3371, 25890, 64778
UP_SEQ_FEATURE	domain:Fibronectin type-III 2	3	1.71429	0.331915	3371, 25890, 64778
UP_SEQ_FEATURE	domain:Fibronectin type-III 1	3	1.71429	0.335239	3371, 25890, 64778
INTERPRO	IPR003961:Fibronectin, type III	3	1.71429	0.558793	3371, 25890, 64778
SMART	SM00060:FN3	3	1.71429	0.679421	3371, 25890, 64778
Annotation Cluster 67	Enrichment Score: 0.37355934659598494
Category	Term	Count	%	PValue	Genes
GOTERM_MF_FAT	GO:0005083~small GTPase regulator activity	5	2.85714	0.294607	23216, 23362, 10928, 7204, 55619
SP_PIR_KEYWORDS	guanine-nucleotide releasing factor	3	1.71429	0.299235	23362, 7204, 55619
GOTERM_BP_FAT	GO:0046578~regulation of Ras protein signal transduction	4	2.28571	0.366462	23216, 23362, 10928, 7204
GOTERM_MF_FAT	GO:0005085~guanyl-nucleotide exchange factor activity	3	1.71429	0.451387	23362, 7204, 55619
GOTERM_BP_FAT	GO:0051056~regulation of small GTPase mediated signal transduction	4	2.28571	0.481023	23216, 23362, 10928, 7204
GOTERM_MF_FAT	GO:0030695~GTPase regulator activity	5	2.85714	0.579524	23216, 23362, 10928, 7204, 55619
GOTERM_MF_FAT	GO:0060589~nucleoside-triphosphatase regulator activity	5	2.85714	0.597056	23216, 23362, 10928, 7204, 55619
Annotation Cluster 68	Enrichment Score: 0.359335697762482
Category	Term	Count	%	PValue	Genes
GOTERM_CC_FAT	GO:0000267~cell fraction	13	7.42857	0.317467	1003, 25932, 5743, 3709, 2920, 4734, 2888, 8942, 9218, 23362, 55790, 4233, 1836
GOTERM_CC_FAT	GO:0005624~membrane fraction	9	5.14286	0.492442	1003, 2888, 9218, 23362, 5743, 3709, 4734, 4233, 1836
GOTERM_CC_FAT	GO:0005626~insoluble fraction	9	5.14286	0.53449	1003, 2888, 9218, 23362, 5743, 3709, 4734, 4233, 1836
Annotation Cluster 69	Enrichment Score: 0.3561776966149953
Category	Term	Count	%	PValue	Genes
GOTERM_BP_FAT	GO:0045787~positive regulation of cell cycle	4	2.28571	0.0207465	7042, 332, 894, 3552
GOTERM_BP_FAT	GO:0051726~regulation of cell cycle	7	4	0.126008	7042, 5743, 332, 55055, 894, 3552, 64859
KEGG_PATHWAY	hsa04110:Cell cycle	4	2.28571	0.214044	7042, 894, 7533, 25847
GOTERM_BP_FAT	GO:0051301~cell division	5	2.85714	0.359817	7042, 332, 55055, 894, 25847
SP_PIR_KEYWORDS	cell division	4	2.28571	0.427319	332, 55055, 894, 25847
SP_PIR_KEYWORDS	mitosis	3	1.71429	0.493208	332, 55055, 25847
SP_PIR_KEYWORDS	cell cycle	5	2.85714	0.602695	332, 55055, 894, 25847, 8208
GOTERM_BP_FAT	GO:0000280~nuclear division	3	1.71429	0.663895	332, 55055, 25847
GOTERM_BP_FAT	GO:0007067~mitosis	3	1.71429	0.663895	332, 55055, 25847
GOTERM_BP_FAT	GO:0000087~M phase of mitotic cell cycle	3	1.71429	0.673555	332, 55055, 25847
GOTERM_BP_FAT	GO:0048285~organelle fission	3	1.71429	0.685314	332, 55055, 25847
GOTERM_BP_FAT	GO:0000278~mitotic cell cycle	4	2.28571	0.736902	332, 55055, 894, 25847
GOTERM_BP_FAT	GO:0022403~cell cycle phase	4	2.28571	0.80275	332, 55055, 894, 25847
GOTERM_BP_FAT	GO:0022402~cell cycle process	5	2.85714	0.837803	7042, 332, 55055, 894, 25847
GOTERM_BP_FAT	GO:0000279~M phase	3	1.71429	0.855673	332, 55055, 25847
GOTERM_BP_FAT	GO:0007049~cell cycle	6	3.42857	0.90667	7042, 332, 55055, 894, 25847, 8208
Annotation Cluster 70	Enrichment Score: 0.3470601438820462
Category	Term	Count	%	PValue	Genes
GOTERM_MF_FAT	GO:0005539~glycosaminoglycan binding	3	1.71429	0.410233	6146, 11167, 1634
GOTERM_MF_FAT	GO:0001871~pattern binding	3	1.71429	0.45809	6146, 11167, 1634
GOTERM_MF_FAT	GO:0030247~polysaccharide binding	3	1.71429	0.45809	6146, 11167, 1634
GOTERM_MF_FAT	GO:0030246~carbohydrate binding	5	2.85714	0.475146	6146, 8455, 11167, 3821, 1634
Annotation Cluster 71	Enrichment Score: 0.34417275280017434
Category	Term	Count	%	PValue	Genes
GOTERM_BP_FAT	GO:0000122~negative regulation of transcription from RNA polymerase II promoter	6	3.42857	0.139143	5465, 3146, 79718, 9734, 7541, 4734
GOTERM_BP_FAT	GO:0045892~negative regulation of transcription, DNA-dependent	6	3.42857	0.303397	5465, 3146, 79718, 9734, 7541, 4734
GOTERM_BP_FAT	GO:0051253~negative regulation of RNA metabolic process	6	3.42857	0.315491	5465, 3146, 79718, 9734, 7541, 4734
GOTERM_MF_FAT	GO:0003714~transcription corepressor activity	3	1.71429	0.427569	10346, 79718, 9734
SP_PIR_KEYWORDS	repressor	5	2.85714	0.556689	10346, 9987, 79718, 9734, 7541
GOTERM_MF_FAT	GO:0008134~transcription factor binding	5	2.85714	0.760764	10346, 3146, 406, 79718, 9734
GOTERM_MF_FAT	GO:0016564~transcription repressor activity	3	1.71429	0.829049	10346, 79718, 9734
GOTERM_MF_FAT	GO:0003712~transcription cofactor activity	3	1.71429	0.88249	10346, 79718, 9734
Annotation Cluster 72	Enrichment Score: 0.33800533258784854
Category	Term	Count	%	PValue	Genes
GOTERM_BP_FAT	GO:0030098~lymphocyte differentiation	3	1.71429	0.285859	6146, 9734, 3659
GOTERM_BP_FAT	GO:0001775~cell activation	5	2.85714	0.341107	6146, 2149, 9734, 3659, 3569
GOTERM_BP_FAT	GO:0002521~leukocyte differentiation	3	1.71429	0.390593	6146, 9734, 3659
GOTERM_BP_FAT	GO:0030097~hemopoiesis	4	2.28571	0.438305	7042, 6146, 9734, 3659
GOTERM_BP_FAT	GO:0048534~hemopoietic or lymphoid organ development	4	2.28571	0.501815	7042, 6146, 9734, 3659
GOTERM_BP_FAT	GO:0002520~immune system development	4	2.28571	0.542097	7042, 6146, 9734, 3659
GOTERM_BP_FAT	GO:0046649~lymphocyte activation	3	1.71429	0.60943	6146, 9734, 3659
GOTERM_BP_FAT	GO:0045321~leukocyte activation	3	1.71429	0.714281	6146, 9734, 3659
Annotation Cluster 73	Enrichment Score: 0.3374826679238025
Category	Term	Count	%	PValue	Genes
GOTERM_BP_FAT	GO:0046777~protein amino acid autophosphorylation	4	2.28571	0.0570484	1859, 27102, 23049, 4233
GOTERM_BP_FAT	GO:0006468~protein amino acid phosphorylation	12	6.85714	0.0820825	1859, 7042, 5293, 2149, 51319, 27102, 23683, 3656, 23049, 54899, 4233, 7204
GOTERM_BP_FAT	GO:0016310~phosphorylation	12	6.85714	0.199761	1859, 7042, 5293, 2149, 51319, 27102, 23683, 3656, 23049, 54899, 4233, 7204
GOTERM_BP_FAT	GO:0006796~phosphate metabolic process	14	8	0.199961	1859, 2149, 23683, 27068, 54899, 7042, 5293, 27102, 51319, 3656, 23049, 7204, 4233, 5771
GOTERM_BP_FAT	GO:0006793~phosphorus metabolic process	14	8	0.199961	1859, 2149, 23683, 27068, 54899, 7042, 5293, 27102, 51319, 3656, 23049, 7204, 4233, 5771
UP_SEQ_FEATURE	domain:Protein kinase	7	4	0.256209	1859, 27102, 23683, 3656, 54899, 4233, 7204
GOTERM_MF_FAT	GO:0004672~protein kinase activity	9	5.14286	0.26156	1859, 7042, 27102, 23683, 3656, 23049, 54899, 4233, 7204
GOTERM_MF_FAT	GO:0004674~protein serine/threonine kinase activity	7	4	0.261675	1859, 7042, 27102, 23683, 3656, 23049, 7204
INTERPRO	IPR000719:Protein kinase, core	7	4	0.322968	1859, 27102, 23683, 3656, 54899, 4233, 7204
SP_PIR_KEYWORDS	ATP	4	2.28571	0.360127	1859, 23683, 4233, 4141
SP_PIR_KEYWORDS	serine/threonine-protein kinase	5	2.85714	0.453181	1859, 27102, 23683, 23049, 7204
INTERPRO	IPR008271:Serine/threonine protein kinase, active site	5	2.85714	0.457072	1859, 27102, 23683, 3656, 7204
INTERPRO	IPR017441:Protein kinase, ATP binding site	6	3.42857	0.460346	1859, 27102, 23683, 3656, 4233, 7204
INTERPRO	IPR017442:Serine/threonine protein kinase-related	5	2.85714	0.467819	1859, 27102, 23683, 3656, 7204
SP_PIR_KEYWORDS	transferase	14	8	0.496333	1859, 11201, 23683, 7799, 22856, 283464, 5293, 7052, 27102, 55790, 9653, 23049, 7204, 4233
UP_SEQ_FEATURE	binding site:ATP	6	3.42857	0.551031	1859, 27102, 23683, 4233, 7204, 4141
UP_SEQ_FEATURE	active site:Proton acceptor	7	4	0.556268	1859, 7837, 11201, 5743, 27102, 23683, 4233
SP_PIR_KEYWORDS	kinase	7	4	0.593836	1859, 5293, 27102, 23683, 23049, 4233, 7204
INTERPRO	IPR002290:Serine/threonine protein kinase	3	1.71429	0.723567	1859, 23683, 7204
GOTERM_MF_FAT	GO:0017076~purine nucleotide binding	18	10.2857	0.744063	1859, 6594, 1767, 8564, 23683, 2768, 285598, 54899, 23433, 5293, 7052, 27102, 3656, 23049, 55619, 7204, 4233, 4141
GOTERM_MF_FAT	GO:0032553~ribonucleotide binding	17	9.71429	0.76284	1859, 6594, 1767, 23683, 2768, 285598, 54899, 23433, 5293, 7052, 27102, 3656, 23049, 55619, 7204, 4233, 4141
GOTERM_MF_FAT	GO:0032555~purine ribonucleotide binding	17	9.71429	0.76284	1859, 6594, 1767, 23683, 2768, 285598, 54899, 23433, 5293, 7052, 27102, 3656, 23049, 55619, 7204, 4233, 4141
GOTERM_MF_FAT	GO:0030554~adenyl nucleotide binding	14	8	0.81098	1859, 6594, 1767, 8564, 23683, 54899, 5293, 7052, 27102, 3656, 23049, 7204, 4233, 4141
GOTERM_MF_FAT	GO:0005524~ATP binding	13	7.42857	0.818126	1859, 6594, 1767, 23683, 54899, 5293, 7052, 27102, 3656, 23049, 7204, 4233, 4141
GOTERM_MF_FAT	GO:0000166~nucleotide binding	20	11.4286	0.822399	1859, 6594, 1767, 9908, 8564, 9987, 23683, 2768, 285598, 54899, 7052, 23433, 5293, 27102, 3656, 23049, 55619, 7204, 4233, 4141
GOTERM_MF_FAT	GO:0001883~purine nucleoside binding	14	8	0.827483	1859, 6594, 1767, 8564, 23683, 54899, 5293, 7052, 27102, 3656, 23049, 7204, 4233, 4141
SMART	SM00220:S_TKc	3	1.71429	0.830299	1859, 23683, 7204
GOTERM_MF_FAT	GO:0032559~adenyl ribonucleotide binding	13	7.42857	0.831959	1859, 6594, 1767, 23683, 54899, 5293, 7052, 27102, 3656, 23049, 7204, 4233, 4141
GOTERM_MF_FAT	GO:0001882~nucleoside binding	14	8	0.834686	1859, 6594, 1767, 8564, 23683, 54899, 5293, 7052, 27102, 3656, 23049, 7204, 4233, 4141
SP_PIR_KEYWORDS	nucleotide-binding	13	7.42857	0.844496	1859, 6594, 1767, 23683, 2768, 285598, 23433, 5293, 27102, 23049, 7204, 4233, 4141
SP_PIR_KEYWORDS	atp-binding	10	5.71429	0.855082	1859, 6594, 1767, 5293, 27102, 23683, 23049, 4233, 7204, 4141
UP_SEQ_FEATURE	nucleotide phosphate-binding region:ATP	7	4	0.876403	1859, 6594, 1767, 27102, 23683, 4233, 7204
Annotation Cluster 74	Enrichment Score: 0.3347566964957954
Category	Term	Count	%	PValue	Genes
INTERPRO	IPR007110:Immunoglobulin-like	8	4.57143	0.220404	7837, 3111, 3117, 166647, 84866, 3556, 7204, 5284
INTERPRO	IPR013783:Immunoglobulin-like fold	8	4.57143	0.297951	7837, 3111, 7052, 3117, 166647, 3556, 7204, 5284
SP_PIR_KEYWORDS	Immunoglobulin domain	6	3.42857	0.420996	7837, 166647, 84866, 3556, 7204, 5284
INTERPRO	IPR003599:Immunoglobulin subtype	3	1.71429	0.836756	166647, 3556, 5284
SMART	SM00409:IG	3	1.71429	0.916171	166647, 3556, 5284
Annotation Cluster 75	Enrichment Score: 0.32641462163729895
Category	Term	Count	%	PValue	Genes
GOTERM_CC_FAT	GO:0045211~postsynaptic membrane	3	1.71429	0.362526	2149, 23362, 11346
GOTERM_CC_FAT	GO:0045202~synapse	5	2.85714	0.428246	2149, 23362, 11346, 93664, 55740
GOTERM_CC_FAT	GO:0044456~synapse part	3	1.71429	0.675653	2149, 23362, 11346
Annotation Cluster 76	Enrichment Score: 0.32480275474887343
Category	Term	Count	%	PValue	Genes
GOTERM_BP_FAT	GO:0008361~regulation of cell size	4	2.28571	0.35524	1601, 154796, 7042, 10493
GOTERM_BP_FAT	GO:0032535~regulation of cellular component size	4	2.28571	0.529705	1601, 154796, 7042, 10493
GOTERM_CC_FAT	GO:0031410~cytoplasmic vesicle	7	4	0.563684	1601, 154796, 7042, 25932, 51704, 93664, 5284
Annotation Cluster 77	Enrichment Score: 0.3139306485496128
Category	Term	Count	%	PValue	Genes
GOTERM_BP_FAT	GO:0006576~biogenic amine metabolic process	3	1.71429	0.262988	7042, 8942, 8564
GOTERM_BP_FAT	GO:0006575~cellular amino acid derivative metabolic process	3	1.71429	0.510973	7042, 8942, 8564
GOTERM_BP_FAT	GO:0044271~nitrogen compound biosynthetic process	3	1.71429	0.850891	7042, 8942, 8564
Annotation Cluster 78	Enrichment Score: 0.30759302383793913
Category	Term	Count	%	PValue	Genes
INTERPRO	IPR017981:GPCR, family 2-like	3	1.71429	0.113551	6608, 7433, 166647
GOTERM_BP_FAT	GO:0007186~G-protein coupled receptor protein signaling pathway	12	6.85714	0.611076	9213, 6608, 7052, 2149, 2919, 7433, 166647, 51704, 23683, 2768, 2920, 2921
SP_PIR_KEYWORDS	transducer	6	3.42857	0.901281	6608, 2149, 7433, 166647, 51704, 2768
SP_PIR_KEYWORDS	g-protein coupled receptor	5	2.85714	0.940766	6608, 2149, 7433, 166647, 51704
Annotation Cluster 79	Enrichment Score: 0.3046681142363935
Category	Term	Count	%	PValue	Genes
GOTERM_BP_FAT	GO:0051259~protein oligomerization	4	2.28571	0.265438	10346, 7052, 55742, 5621
GOTERM_BP_FAT	GO:0065003~macromolecular complex assembly	8	4.57143	0.528937	10346, 7052, 94239, 55742, 3556, 8208, 50809, 5621
GOTERM_BP_FAT	GO:0006461~protein complex assembly	6	3.42857	0.596838	10346, 7052, 55742, 3556, 8208, 5621
GOTERM_BP_FAT	GO:0070271~protein complex biogenesis	6	3.42857	0.596838	10346, 7052, 55742, 3556, 8208, 5621
GOTERM_BP_FAT	GO:0043933~macromolecular complex subunit organization	8	4.57143	0.599209	10346, 7052, 94239, 55742, 3556, 8208, 50809, 5621
Annotation Cluster 80	Enrichment Score: 0.2958710875600243
Category	Term	Count	%	PValue	Genes
GOTERM_BP_FAT	GO:0055080~cation homeostasis	5	2.85714	0.33877	7052, 2149, 23327, 285195, 5621
GOTERM_BP_FAT	GO:0019725~cellular homeostasis	7	4	0.346021	7052, 2149, 23327, 10723, 56255, 9076, 5621
GOTERM_BP_FAT	GO:0042592~homeostatic process	10	5.71429	0.366518	7052, 2149, 23327, 10723, 3552, 3569, 56255, 285195, 9076, 5621
GOTERM_BP_FAT	GO:0050801~ion homeostasis	6	3.42857	0.411422	7052, 2149, 23327, 285195, 9076, 5621
GOTERM_BP_FAT	GO:0030003~cellular cation homeostasis	4	2.28571	0.486259	7052, 2149, 23327, 5621
GOTERM_BP_FAT	GO:0006873~cellular ion homeostasis	5	2.85714	0.538504	7052, 2149, 23327, 9076, 5621
GOTERM_BP_FAT	GO:0055082~cellular chemical homeostasis	5	2.85714	0.551149	7052, 2149, 23327, 9076, 5621
GOTERM_BP_FAT	GO:0006875~cellular metal ion homeostasis	3	1.71429	0.601129	7052, 2149, 23327
GOTERM_BP_FAT	GO:0048878~chemical homeostasis	6	3.42857	0.609121	7052, 2149, 23327, 285195, 9076, 5621
GOTERM_BP_FAT	GO:0055065~metal ion homeostasis	3	1.71429	0.62564	7052, 2149, 23327
GOTERM_BP_FAT	GO:0030005~cellular di-, tri-valent inorganic cation homeostasis	3	1.71429	0.680652	7052, 2149, 5621
GOTERM_BP_FAT	GO:0055066~di-, tri-valent inorganic cation homeostasis	3	1.71429	0.707799	7052, 2149, 5621
Annotation Cluster 81	Enrichment Score: 0.2913879839372549
Category	Term	Count	%	PValue	Genes
SP_PIR_KEYWORDS	metal-binding	33	18.8571	0.164911	10346, 196441, 11201, 332, 7799, 11174, 51752, 27068, 22856, 10425, 5465, 57037, 85463, 7541, 744, 196528, 126017, 677, 7837, 10217, 5743, 23683, 162967, 2737, 9658, 114991, 54205, 7052, 118429, 55790, 23049, 93664, 9645
GOTERM_MF_FAT	GO:0043167~ion binding	44	25.1429	0.493155	1003, 10346, 196441, 11201, 3709, 1075, 332, 7799, 11174, 51752, 27068, 22856, 10425, 5465, 57037, 85463, 7541, 196527, 196528, 126017, 677, 7837, 25932, 5743, 23683, 10493, 162967, 2737, 1854, 9658, 114991, 5621, 3685, 54205, 7052, 118429, 11167, 27102, 55790, 10723, 23049, 93664, 9645, 285195
SP_PIR_KEYWORDS	zinc	21	12	0.516708	10346, 677, 196441, 23683, 332, 7799, 162967, 51752, 11174, 10425, 2737, 114991, 9658, 5465, 57037, 85463, 7541, 9645, 196528, 4141, 126017
GOTERM_MF_FAT	GO:0046872~metal ion binding	42	24	0.567289	1003, 10346, 196441, 11201, 3709, 332, 7799, 11174, 51752, 27068, 22856, 10425, 5465, 57037, 85463, 7541, 196527, 196528, 126017, 677, 7837, 5743, 23683, 10493, 162967, 2737, 1854, 9658, 114991, 5621, 3685, 54205, 7052, 118429, 11167, 27102, 55790, 10723, 23049, 93664, 9645, 285195
GOTERM_MF_FAT	GO:0043169~cation binding	42	24	0.596082	1003, 10346, 196441, 11201, 3709, 332, 7799, 11174, 51752, 27068, 22856, 10425, 5465, 57037, 85463, 7541, 196527, 196528, 126017, 677, 7837, 5743, 23683, 10493, 162967, 2737, 1854, 9658, 114991, 5621, 3685, 54205, 7052, 118429, 11167, 27102, 55790, 10723, 23049, 93664, 9645, 285195
SP_PIR_KEYWORDS	zinc-finger	16	9.14286	0.596428	10346, 677, 196441, 23683, 7799, 162967, 10425, 2737, 9658, 114991, 5465, 57037, 85463, 7541, 196528, 126017
GOTERM_MF_FAT	GO:0046914~transition metal ion binding	27	15.4286	0.690501	10346, 196441, 332, 7799, 51752, 11174, 10425, 5465, 57037, 85463, 7541, 196528, 126017, 677, 7837, 5743, 23683, 10493, 162967, 2737, 114991, 9658, 5621, 54205, 27102, 23049, 9645
GOTERM_MF_FAT	GO:0008270~zinc ion binding	21	12	0.797231	10346, 677, 196441, 23683, 332, 7799, 162967, 10493, 51752, 11174, 10425, 2737, 114991, 9658, 5465, 57037, 85463, 7541, 9645, 196528, 126017
Annotation Cluster 82	Enrichment Score: 0.28194315360720684
Category	Term	Count	%	PValue	Genes
INTERPRO	IPR015943:WD40/YVTN repeat-like	5	2.85714	0.338055	1130, 79718, 8208, 4233, 26100
UP_SEQ_FEATURE	repeat:WD 7	3	1.71429	0.396422	1130, 79718, 8208
UP_SEQ_FEATURE	repeat:WD 3	4	2.28571	0.438323	1130, 79718, 8208, 26100
UP_SEQ_FEATURE	repeat:WD 2	4	2.28571	0.456274	1130, 79718, 8208, 26100
UP_SEQ_FEATURE	repeat:WD 1	4	2.28571	0.456274	1130, 79718, 8208, 26100
SP_PIR_KEYWORDS	wd repeat	4	2.28571	0.456916	1130, 79718, 8208, 26100
INTERPRO	IPR001680:WD40 repeat	4	2.28571	0.483963	1130, 79718, 8208, 26100
INTERPRO	IPR019775:WD40 repeat, conserved site	4	2.28571	0.511193	1130, 79718, 8208, 26100
UP_SEQ_FEATURE	repeat:WD 6	3	1.71429	0.523396	1130, 79718, 8208
UP_SEQ_FEATURE	repeat:WD 5	3	1.71429	0.628845	1130, 79718, 8208
SMART	SM00320:WD40	4	2.28571	0.636238	1130, 79718, 8208, 26100
INTERPRO	IPR019782:WD40 repeat 2	3	1.71429	0.651614	1130, 79718, 8208
UP_SEQ_FEATURE	repeat:WD 4	3	1.71429	0.669016	1130, 79718, 8208
INTERPRO	IPR017986:WD40 repeat, region	3	1.71429	0.679354	1130, 79718, 8208
INTERPRO	IPR019781:WD40 repeat, subgroup	3	1.71429	0.688195	1130, 79718, 8208
Annotation Cluster 83	Enrichment Score: 0.28160052660451285
Category	Term	Count	%	PValue	Genes
GOTERM_BP_FAT	GO:0006417~regulation of translation	3	1.71429	0.412743	677, 27102, 3569
GOTERM_BP_FAT	GO:0032268~regulation of cellular protein metabolic process	6	3.42857	0.540055	80310, 677, 3685, 27102, 894, 3569
GOTERM_BP_FAT	GO:0010608~posttranscriptional regulation of gene expression	3	1.71429	0.641329	677, 27102, 3569
Annotation Cluster 84	Enrichment Score: 0.275971801810012
Category	Term	Count	%	PValue	Genes
SP_PIR_KEYWORDS	zymogen	4	2.28571	0.286254	5476, 1520, 1075, 11174
SP_PIR_KEYWORDS	lysosome	3	1.71429	0.386819	5476, 1520, 1075
SP_PIR_KEYWORDS	hydrolase	16	9.14286	0.436849	6594, 10217, 9734, 1075, 27068, 11174, 51752, 8613, 1854, 5476, 8942, 1520, 85463, 744, 5771, 51279
KEGG_PATHWAY	hsa04142:Lysosome	3	1.71429	0.443656	5476, 1520, 1075
SP_PIR_KEYWORDS	Protease	6	3.42857	0.445879	5476, 1520, 1075, 11174, 51752, 51279
GOTERM_CC_FAT	GO:0005764~lysosome	3	1.71429	0.592287	5476, 1520, 1075
GOTERM_CC_FAT	GO:0000323~lytic vacuole	3	1.71429	0.592287	5476, 1520, 1075
GOTERM_MF_FAT	GO:0070011~peptidase activity, acting on L-amino acid peptides	6	3.42857	0.648261	5476, 1520, 1075, 11174, 51752, 51279
GOTERM_BP_FAT	GO:0006508~proteolysis	11	6.28571	0.650143	5476, 79718, 1520, 1075, 23327, 4734, 11174, 51752, 25847, 10425, 51279
GOTERM_MF_FAT	GO:0008233~peptidase activity	6	3.42857	0.686732	5476, 1520, 1075, 11174, 51752, 51279
GOTERM_CC_FAT	GO:0005773~vacuole	3	1.71429	0.688482	5476, 1520, 1075
GOTERM_MF_FAT	GO:0004175~endopeptidase activity	4	2.28571	0.729426	1520, 1075, 11174, 51279
Annotation Cluster 85	Enrichment Score: 0.24468540319010226
Category	Term	Count	%	PValue	Genes
GOTERM_BP_FAT	GO:0003006~reproductive developmental process	5	2.85714	0.283102	7042, 5743, 54361, 894, 2706
GOTERM_BP_FAT	GO:0032504~multicellular organism reproduction	6	3.42857	0.56432	7042, 5743, 54361, 894, 4233, 8613
GOTERM_BP_FAT	GO:0048609~reproductive process in a multicellular organism	6	3.42857	0.56432	7042, 5743, 54361, 894, 4233, 8613
GOTERM_BP_FAT	GO:0007276~gamete generation	4	2.28571	0.776187	5743, 54361, 894, 8613
GOTERM_BP_FAT	GO:0019953~sexual reproduction	4	2.28571	0.854305	5743, 54361, 894, 8613
Annotation Cluster 86	Enrichment Score: 0.22933467472740116
Category	Term	Count	%	PValue	Genes
COG_ONTOLOGY	Transcription / Cell division and chromosome partitioning	3	1.71429	0.0853929	7541, 162967, 2737
UP_SEQ_FEATURE	zinc finger region:C2H2-type 4	7	4	0.425923	7541, 7799, 162967, 2737, 114991, 9658, 126017
UP_SEQ_FEATURE	zinc finger region:C2H2-type 2	7	4	0.478959	7541, 7799, 162967, 2737, 114991, 9658, 126017
UP_SEQ_FEATURE	zinc finger region:C2H2-type 3	7	4	0.501056	7541, 7799, 162967, 2737, 114991, 9658, 126017
SP_PIR_KEYWORDS	zinc	21	12	0.516708	10346, 677, 196441, 23683, 332, 7799, 162967, 51752, 11174, 10425, 2737, 114991, 9658, 5465, 57037, 85463, 7541, 9645, 196528, 4141, 126017
UP_SEQ_FEATURE	zinc finger region:C2H2-type 5	6	3.42857	0.544416	7541, 7799, 162967, 2737, 9658, 126017
UP_SEQ_FEATURE	zinc finger region:C2H2-type 1	6	3.42857	0.551031	7541, 7799, 162967, 2737, 114991, 9658
SP_PIR_KEYWORDS	zinc-finger	16	9.14286	0.596428	10346, 677, 196441, 23683, 7799, 162967, 10425, 2737, 9658, 114991, 5465, 57037, 85463, 7541, 196528, 126017
INTERPRO	IPR007087:Zinc finger, C2H2-type	8	4.57143	0.651229	7541, 7799, 162967, 196528, 2737, 114991, 9658, 126017
INTERPRO	IPR015880:Zinc finger, C2H2-like	8	4.57143	0.668161	7541, 7799, 162967, 196528, 2737, 114991, 9658, 126017
GOTERM_MF_FAT	GO:0008270~zinc ion binding	21	12	0.797231	10346, 677, 196441, 23683, 332, 7799, 162967, 10493, 51752, 11174, 10425, 2737, 114991, 9658, 5465, 57037, 85463, 7541, 9645, 196528, 126017
UP_SEQ_FEATURE	zinc finger region:C2H2-type 10	3	1.71429	0.810795	162967, 9658, 126017
UP_SEQ_FEATURE	zinc finger region:C2H2-type 6	4	2.28571	0.824802	7799, 162967, 9658, 126017
SMART	SM00355:ZnF_C2H2	8	4.57143	0.866237	7541, 7799, 162967, 196528, 2737, 114991, 9658, 126017
UP_SEQ_FEATURE	zinc finger region:C2H2-type 8	3	1.71429	0.895986	162967, 9658, 126017
UP_SEQ_FEATURE	zinc finger region:C2H2-type 7	3	1.71429	0.919299	162967, 9658, 126017
INTERPRO	IPR013087:Zinc finger, C2H2-type/integrase, DNA-binding	4	2.28571	0.945386	7541, 162967, 2737, 126017
Annotation Cluster 87	Enrichment Score: 0.22721526197388114
Category	Term	Count	%	PValue	Genes
GOTERM_CC_FAT	GO:0044451~nucleoplasm part	7	4	0.421851	1859, 51319, 406, 79718, 9734, 2737, 22936
GOTERM_CC_FAT	GO:0005654~nucleoplasm	10	5.71429	0.448032	1859, 11201, 51319, 3146, 406, 79718, 9734, 8208, 2737, 22936
GOTERM_CC_FAT	GO:0043233~organelle lumen	17	9.71429	0.651835	1859, 221830, 11201, 3146, 5743, 79718, 9734, 332, 51752, 2737, 22936, 7042, 54205, 51319, 406, 4781, 8208
GOTERM_CC_FAT	GO:0031974~membrane-enclosed lumen	17	9.71429	0.683557	1859, 221830, 11201, 3146, 5743, 79718, 9734, 332, 51752, 2737, 22936, 7042, 54205, 51319, 406, 4781, 8208
GOTERM_CC_FAT	GO:0070013~intracellular organelle lumen	16	9.14286	0.712971	1859, 221830, 11201, 3146, 5743, 79718, 9734, 332, 51752, 2737, 22936, 54205, 51319, 406, 4781, 8208
GOTERM_CC_FAT	GO:0031981~nuclear lumen	13	7.42857	0.721532	221830, 1859, 11201, 3146, 79718, 9734, 332, 2737, 22936, 51319, 406, 4781, 8208
Annotation Cluster 88	Enrichment Score: 0.2142240791565846
Category	Term	Count	%	PValue	Genes
SP_PIR_KEYWORDS	cytoplasmic vesicle	4	2.28571	0.362374	1601, 25932, 51704, 93664
GOTERM_CC_FAT	GO:0031982~vesicle	8	4.57143	0.441596	1601, 154796, 7042, 9218, 25932, 51704, 93664, 5284
GOTERM_CC_FAT	GO:0031410~cytoplasmic vesicle	7	4	0.563684	1601, 154796, 7042, 25932, 51704, 93664, 5284
GOTERM_CC_FAT	GO:0016023~cytoplasmic membrane-bounded vesicle	3	1.71429	0.967913	1601, 7042, 5284
GOTERM_CC_FAT	GO:0031988~membrane-bounded vesicle	3	1.71429	0.972356	1601, 7042, 5284
Annotation Cluster 89	Enrichment Score: 0.2091072960130713
Category	Term	Count	%	PValue	Genes
GOTERM_MF_FAT	GO:0005525~GTP binding	5	2.85714	0.513954	23433, 7052, 2768, 285598, 55619
GOTERM_MF_FAT	GO:0032561~guanyl ribonucleotide binding	5	2.85714	0.534954	23433, 7052, 2768, 285598, 55619
GOTERM_MF_FAT	GO:0019001~guanyl nucleotide binding	5	2.85714	0.534954	23433, 7052, 2768, 285598, 55619
GOTERM_MF_FAT	GO:0003924~GTPase activity	3	1.71429	0.627405	23433, 7052, 2768
UP_SEQ_FEATURE	nucleotide phosphate-binding region:GTP	3	1.71429	0.752516	23433, 2768, 285598
SP_PIR_KEYWORDS	gtp-binding	3	1.71429	0.801191	23433, 2768, 285598
Annotation Cluster 90	Enrichment Score: 0.196423712222137
Category	Term	Count	%	PValue	Genes
INTERPRO	IPR003591:Leucine-rich repeat, typical subtype	3	1.71429	0.36758	7837, 166647, 1634
SMART	SM00369:LRR_TYP	3	1.71429	0.478175	7837, 166647, 1634
INTERPRO	IPR001611:Leucine-rich repeat	3	1.71429	0.619461	7837, 166647, 1634
UP_SEQ_FEATURE	repeat:LRR 5	3	1.71429	0.624157	7837, 166647, 1634
UP_SEQ_FEATURE	repeat:LRR 4	3	1.71429	0.671142	7837, 166647, 1634
UP_SEQ_FEATURE	repeat:LRR 3	3	1.71429	0.759134	7837, 166647, 1634
UP_SEQ_FEATURE	repeat:LRR 1	3	1.71429	0.788526	7837, 166647, 1634
UP_SEQ_FEATURE	repeat:LRR 2	3	1.71429	0.789982	7837, 166647, 1634
SP_PIR_KEYWORDS	leucine-rich repeat	3	1.71429	0.79136	7837, 166647, 1634
Annotation Cluster 91	Enrichment Score: 0.18328845072930844
Category	Term	Count	%	PValue	Genes
GOTERM_BP_FAT	GO:0044265~cellular macromolecule catabolic process	9	5.14286	0.470049	677, 54205, 79718, 23327, 4734, 51752, 25847, 23049, 10425
SP_PIR_KEYWORDS	ubl conjugation pathway	6	3.42857	0.489612	10346, 79718, 23327, 4734, 25847, 10425
KEGG_PATHWAY	hsa04120:Ubiquitin mediated proteolysis	3	1.71429	0.527052	23327, 4734, 25847
GOTERM_BP_FAT	GO:0009057~macromolecule catabolic process	9	5.14286	0.555463	677, 54205, 79718, 23327, 4734, 51752, 25847, 23049, 10425
GOTERM_BP_FAT	GO:0006508~proteolysis	11	6.28571	0.650143	5476, 79718, 1520, 1075, 23327, 4734, 11174, 51752, 25847, 10425, 51279
GOTERM_BP_FAT	GO:0006511~ubiquitin-dependent protein catabolic process	3	1.71429	0.714281	79718, 4734, 10425
GOTERM_BP_FAT	GO:0051603~proteolysis involved in cellular protein catabolic process	6	3.42857	0.744031	79718, 23327, 4734, 51752, 25847, 10425
GOTERM_BP_FAT	GO:0044257~cellular protein catabolic process	6	3.42857	0.747965	79718, 23327, 4734, 51752, 25847, 10425
GOTERM_BP_FAT	GO:0030163~protein catabolic process	6	3.42857	0.771856	79718, 23327, 4734, 51752, 25847, 10425
GOTERM_BP_FAT	GO:0043632~modification-dependent macromolecule catabolic process	5	2.85714	0.846679	79718, 23327, 4734, 25847, 10425
GOTERM_BP_FAT	GO:0019941~modification-dependent protein catabolic process	5	2.85714	0.846679	79718, 23327, 4734, 25847, 10425
Annotation Cluster 92	Enrichment Score: 0.1738703340561906
Category	Term	Count	%	PValue	Genes
UP_SEQ_FEATURE	repeat:ANK 1	3	1.71429	0.624157	25841, 57037, 65124
UP_SEQ_FEATURE	repeat:ANK 2	3	1.71429	0.626507	25841, 57037, 65124
SP_PIR_KEYWORDS	ank repeat	3	1.71429	0.641446	25841, 57037, 65124
INTERPRO	IPR002110:Ankyrin	3	1.71429	0.679354	25841, 57037, 65124
SMART	SM00248:ANK	3	1.71429	0.792816	25841, 57037, 65124
Annotation Cluster 93	Enrichment Score: 0.14689282386142113
Category	Term	Count	%	PValue	Genes
GOTERM_BP_FAT	GO:0006814~sodium ion transport	3	1.71429	0.386951	23327, 10723, 285195
GOTERM_BP_FAT	GO:0006811~ion transport	8	4.57143	0.681324	2149, 25932, 3709, 23327, 10723, 196527, 285195, 1836
GOTERM_BP_FAT	GO:0030001~metal ion transport	5	2.85714	0.708548	2149, 3709, 23327, 10723, 285195
SP_PIR_KEYWORDS	ion transport	5	2.85714	0.771226	25932, 3709, 10723, 196527, 285195
GOTERM_BP_FAT	GO:0006812~cation transport	5	2.85714	0.825312	2149, 3709, 23327, 10723, 285195
GOTERM_BP_FAT	GO:0015672~monovalent inorganic cation transport	3	1.71429	0.842176	23327, 10723, 285195
GOTERM_BP_FAT	GO:0055085~transmembrane transport	4	2.28571	0.93577	3709, 10723, 285195, 1836
Annotation Cluster 94	Enrichment Score: 0.1137881979518504
Category	Term	Count	%	PValue	Genes
GOTERM_BP_FAT	GO:0006366~transcription from RNA polymerase II promoter	3	1.71429	0.696727	5465, 3659, 22936
GOTERM_BP_FAT	GO:0006351~transcription, DNA-dependent	3	1.71429	0.805672	5465, 3659, 22936
GOTERM_BP_FAT	GO:0032774~RNA biosynthetic process	3	1.71429	0.811735	5465, 3659, 22936
Annotation Cluster 95	Enrichment Score: 0.11266446423259956
Category	Term	Count	%	PValue	Genes
SP_PIR_KEYWORDS	rna-binding	5	2.85714	0.723626	6146, 9908, 9987, 5094, 4141
GOTERM_MF_FAT	GO:0003723~RNA binding	7	4	0.731668	677, 6146, 9908, 9987, 5094, 4141, 64859
GOTERM_CC_FAT	GO:0030529~ribonucleoprotein complex	4	2.28571	0.867319	9801, 6146, 9987, 5094
Annotation Cluster 96	Enrichment Score: 0.09677491107262208
Category	Term	Count	%	PValue	Genes
GOTERM_BP_FAT	GO:0006811~ion transport	8	4.57143	0.681324	2149, 25932, 3709, 23327, 10723, 196527, 285195, 1836
SP_PIR_KEYWORDS	ion transport	5	2.85714	0.771226	25932, 3709, 10723, 196527, 285195
SP_PIR_KEYWORDS	ionic channel	3	1.71429	0.785553	25932, 3709, 196527
GOTERM_MF_FAT	GO:0015267~channel activity	4	2.28571	0.785853	25932, 3709, 2706, 196527
GOTERM_MF_FAT	GO:0022803~passive transmembrane transporter activity	4	2.28571	0.787234	25932, 3709, 2706, 196527
GOTERM_MF_FAT	GO:0005216~ion channel activity	3	1.71429	0.90263	25932, 3709, 196527
GOTERM_MF_FAT	GO:0022838~substrate specific channel activity	3	1.71429	0.911822	25932, 3709, 196527
Annotation Cluster 97	Enrichment Score: 0.028967356225704996
Category	Term	Count	%	PValue	Genes
UP_SEQ_FEATURE	transit peptide:Mitochondrion	3	1.71429	0.928491	9801, 27068, 1854
SP_PIR_KEYWORDS	transit peptide	3	1.71429	0.931662	9801, 27068, 1854
SP_PIR_KEYWORDS	mitochondrion	5	2.85714	0.946372	9801, 54205, 8564, 27068, 1854
Annotation Cluster 98	Enrichment Score: 0.027275172705123963
Category	Term	Count	%	PValue	Genes
GOTERM_CC_FAT	GO:0031967~organelle envelope	4	2.28571	0.935072	9801, 54205, 8564, 23353
GOTERM_CC_FAT	GO:0031975~envelope	4	2.28571	0.935982	9801, 54205, 8564, 23353
SP_PIR_KEYWORDS	mitochondrion	5	2.85714	0.946372	9801, 54205, 8564, 27068, 1854

## Sheet: 324-5p
Annotation Cluster 1	Enrichment Score: 1.5194636561601313
Category	Term	Count	%	PValue	Genes
KEGG_PATHWAY	hsa05200:Pathways in cancer	9	11.3924	0.000736423	7042, 861, 3685, 5293, 6608, 4790, 1612, 2737, 999
GOTERM_BP_FAT	GO:0042307~positive regulation of protein import into nucleus	3	3.79747	0.00304109	6608, 2737, 999
GOTERM_BP_FAT	GO:0051222~positive regulation of protein transport	4	5.06329	0.00425298	7042, 6608, 2737, 999
GOTERM_BP_FAT	GO:0032880~regulation of protein localization	5	6.32911	0.00458228	7042, 6608, 2737, 1000, 999
GOTERM_BP_FAT	GO:0046824~positive regulation of nucleocytoplasmic transport	3	3.79747	0.00508489	6608, 2737, 999
GOTERM_BP_FAT	GO:0042981~regulation of apoptosis	11	13.9241	0.00530942	220, 7042, 6608, 6648, 7421, 6347, 4790, 1612, 2737, 999, 5621
GOTERM_BP_FAT	GO:0043067~regulation of programmed cell death	11	13.9241	0.00568738	220, 7042, 6608, 6648, 7421, 6347, 4790, 1612, 2737, 999, 5621
GOTERM_BP_FAT	GO:0010941~regulation of cell death	11	13.9241	0.00583446	220, 7042, 6608, 6648, 7421, 6347, 4790, 1612, 2737, 999, 5621
GOTERM_BP_FAT	GO:0032388~positive regulation of intracellular transport	3	3.79747	0.00933836	6608, 2737, 999
GOTERM_BP_FAT	GO:0051223~regulation of protein transport	4	5.06329	0.0181586	7042, 6608, 2737, 999
GOTERM_BP_FAT	GO:0042306~regulation of protein import into nucleus	3	3.79747	0.0194398	6608, 2737, 999
GOTERM_BP_FAT	GO:0030182~neuron differentiation	7	8.86076	0.0197059	7042, 3730, 6608, 6648, 10939, 2737, 999
GOTERM_BP_FAT	GO:0070201~regulation of establishment of protein localization	4	5.06329	0.0212317	7042, 6608, 2737, 999
GOTERM_BP_FAT	GO:0051050~positive regulation of transport	5	6.32911	0.0233886	7042, 6608, 2737, 9388, 999
GOTERM_BP_FAT	GO:0048666~neuron development	6	7.59494	0.0246846	7042, 3730, 6608, 6648, 10939, 999
GOTERM_BP_FAT	GO:0045597~positive regulation of cell differentiation	5	6.32911	0.0254739	7042, 861, 6608, 4790, 2737
GOTERM_BP_FAT	GO:0033157~regulation of intracellular protein transport	3	3.79747	0.0275359	6608, 2737, 999
GOTERM_BP_FAT	GO:0042476~odontogenesis	3	3.79747	0.0285064	7042, 6608, 2737
GOTERM_BP_FAT	GO:0046822~regulation of nucleocytoplasmic transport	3	3.79747	0.0325229	6608, 2737, 999
GOTERM_BP_FAT	GO:0021915~neural tube development	3	3.79747	0.0434551	6608, 57619, 2737
GOTERM_BP_FAT	GO:0051094~positive regulation of developmental process	5	6.32911	0.0466635	7042, 861, 6608, 4790, 2737
GOTERM_BP_FAT	GO:0032386~regulation of intracellular transport	3	3.79747	0.0469672	6608, 2737, 999
GOTERM_BP_FAT	GO:0007507~heart development	4	5.06329	0.0875869	7042, 6608, 6648, 2737
GOTERM_BP_FAT	GO:0009611~response to wounding	6	7.59494	0.116062	7042, 6608, 6648, 6347, 4790, 1999
GOTERM_BP_FAT	GO:0060341~regulation of cellular localization	4	5.06329	0.120632	7042, 6608, 2737, 999
GOTERM_BP_FAT	GO:0007389~pattern specification process	4	5.06329	0.141467	3955, 6608, 57619, 2737
GOTERM_BP_FAT	GO:0045165~cell fate commitment	3	3.79747	0.147387	7042, 6608, 2737
GOTERM_BP_FAT	GO:0043009~chordate embryonic development	4	5.06329	0.218968	6608, 57619, 2737, 999
GOTERM_BP_FAT	GO:0009792~embryonic development ending in birth or egg hatching	4	5.06329	0.222811	6608, 57619, 2737, 999
GOTERM_BP_FAT	GO:0040007~growth	3	3.79747	0.224506	7042, 6608, 2737
GOTERM_BP_FAT	GO:0044092~negative regulation of molecular function	3	3.79747	0.487541	7042, 6608, 4790
GOTERM_BP_FAT	GO:0007166~cell surface receptor linked signal transduction	7	8.86076	0.905174	7042, 64840, 3685, 6608, 6347, 2737, 9466
Annotation Cluster 2	Enrichment Score: 1.3877588009214177
Category	Term	Count	%	PValue	Genes
GOTERM_BP_FAT	GO:0046907~intracellular transport	8	10.1266	0.0403375	7042, 5476, 94120, 29890, 23049, 2737, 10133, 23303
GOTERM_BP_FAT	GO:0006913~nucleocytoplasmic transport	4	5.06329	0.0406097	7042, 29890, 23049, 2737
GOTERM_BP_FAT	GO:0051169~nuclear transport	4	5.06329	0.0419165	7042, 29890, 23049, 2737
Annotation Cluster 3	Enrichment Score: 1.3459003932917617
Category	Term	Count	%	PValue	Genes
KEGG_PATHWAY	hsa04514:Cell adhesion molecules (CAMs)	7	8.86076	0.000142026	23308, 3685, 3111, 4267, 3105, 1000, 999
SP_PIR_KEYWORDS	duplication	5	6.32911	0.0138509	3685, 4790, 3105, 1000, 999
SP_PIR_KEYWORDS	cleavage on pair of basic residues	5	6.32911	0.0243936	7042, 3685, 11174, 1000, 999
SP_PIR_KEYWORDS	cell adhesion	6	7.59494	0.028415	3730, 84034, 3685, 4267, 1000, 999
SP_PIR_KEYWORDS	heterodimer	3	3.79747	0.0655928	3685, 3111, 3105
SP_PIR_KEYWORDS	transmembrane protein	5	6.32911	0.263039	3685, 3111, 3105, 1000, 999
SP_PIR_KEYWORDS	calcium	3	3.79747	0.84254	3685, 1000, 999
GOTERM_MF_FAT	GO:0005509~calcium ion binding	4	5.06329	0.862308	861, 3685, 1000, 999
Annotation Cluster 4	Enrichment Score: 1.308664730150083
Category	Term	Count	%	PValue	Genes
GOTERM_BP_FAT	GO:0042981~regulation of apoptosis	11	13.9241	0.00530942	220, 7042, 6608, 6648, 7421, 6347, 4790, 1612, 2737, 999, 5621
GOTERM_BP_FAT	GO:0043067~regulation of programmed cell death	11	13.9241	0.00568738	220, 7042, 6608, 6648, 7421, 6347, 4790, 1612, 2737, 999, 5621
GOTERM_BP_FAT	GO:0010941~regulation of cell death	11	13.9241	0.00583446	220, 7042, 6608, 6648, 7421, 6347, 4790, 1612, 2737, 999, 5621
GOTERM_BP_FAT	GO:0042493~response to drug	4	5.06329	0.0885234	220, 6648, 6347, 999
GOTERM_BP_FAT	GO:0043065~positive regulation of apoptosis	4	5.06329	0.350246	220, 7042, 7421, 1612
GOTERM_BP_FAT	GO:0043068~positive regulation of programmed cell death	4	5.06329	0.354274	220, 7042, 7421, 1612
GOTERM_BP_FAT	GO:0010942~positive regulation of cell death	4	5.06329	0.356958	220, 7042, 7421, 1612
Annotation Cluster 5	Enrichment Score: 1.2969514379552332
Category	Term	Count	%	PValue	Genes
SP_PIR_KEYWORDS	activator	8	10.1266	0.0051219	51274, 8328, 3659, 7799, 4790, 4781, 1999, 7008
SP_PIR_KEYWORDS	dna-binding	16	20.2532	0.00746276	861, 9422, 8328, 7799, 2737, 114991, 146434, 51274, 6304, 7421, 94239, 3659, 4781, 4790, 1999, 7008
SP_PIR_KEYWORDS	transcription regulation	16	20.2532	0.0151344	861, 9422, 8328, 7799, 2737, 114991, 146434, 51274, 6304, 7421, 3659, 4781, 29890, 4790, 1999, 7008
SP_PIR_KEYWORDS	Transcription	16	20.2532	0.0181851	861, 9422, 8328, 7799, 2737, 114991, 146434, 51274, 6304, 7421, 3659, 4781, 29890, 4790, 1999, 7008
UP_SEQ_FEATURE	zinc finger region:C2H2-type 1	7	8.86076	0.0233026	9422, 51274, 8328, 7799, 2737, 114991, 146434
GOTERM_BP_FAT	GO:0006357~regulation of transcription from RNA polymerase II promoter	9	11.3924	0.0245163	861, 6648, 6304, 7421, 8328, 3659, 4790, 4781, 7008
GOTERM_MF_FAT	GO:0003700~transcription factor activity	11	13.9241	0.0270705	861, 6304, 51274, 7421, 3659, 7799, 4790, 4781, 1999, 2737, 7008
UP_SEQ_FEATURE	zinc finger region:C2H2-type 2	7	8.86076	0.0377996	9422, 51274, 8328, 7799, 2737, 114991, 146434
UP_SEQ_FEATURE	zinc finger region:C2H2-type 3	7	8.86076	0.0414829	9422, 51274, 8328, 7799, 2737, 114991, 146434
GOTERM_BP_FAT	GO:0051252~regulation of RNA metabolic process	15	18.9873	0.0521951	861, 6648, 9422, 8328, 7799, 146434, 6304, 7421, 3659, 29890, 4790, 79612, 4781, 1999, 7008
GOTERM_MF_FAT	GO:0030528~transcription regulator activity	13	16.4557	0.0844308	861, 8328, 7799, 2737, 51274, 6304, 7421, 3659, 4790, 4781, 1999, 7008, 999
GOTERM_BP_FAT	GO:0006355~regulation of transcription, DNA-dependent	14	17.7215	0.0846404	861, 9422, 6648, 8328, 7799, 146434, 6304, 7421, 3659, 4790, 79612, 4781, 1999, 7008
GOTERM_MF_FAT	GO:0043565~sequence-specific DNA binding	7	8.86076	0.0923887	6304, 7421, 3659, 4790, 1999, 2737, 7008
GOTERM_BP_FAT	GO:0045449~regulation of transcription	18	22.7848	0.118417	861, 6648, 9422, 8328, 7799, 2737, 114991, 146434, 51274, 6304, 7421, 3659, 4781, 29890, 4790, 79612, 1999, 7008
GOTERM_BP_FAT	GO:0006350~transcription	15	18.9873	0.135278	861, 9422, 8328, 7799, 2737, 114991, 146434, 51274, 7421, 3659, 4781, 29890, 4790, 1999, 7008
GOTERM_MF_FAT	GO:0003677~DNA binding	16	20.2532	0.211396	861, 9422, 8328, 7799, 2737, 114991, 146434, 51274, 6304, 7421, 94239, 3659, 4781, 4790, 1999, 7008
SP_PIR_KEYWORDS	zinc-finger	10	12.6582	0.259755	9422, 51274, 7421, 8328, 7799, 8894, 2737, 6041, 114991, 146434
SP_PIR_KEYWORDS	nucleus	18	22.7848	0.584148	861, 9422, 8328, 7799, 2737, 114991, 146434, 51274, 6304, 7421, 94239, 3659, 4781, 29890, 4790, 1999, 23049, 7008
Annotation Cluster 6	Enrichment Score: 1.1876036112544617
Category	Term	Count	%	PValue	Genes
GOTERM_BP_FAT	GO:0042981~regulation of apoptosis	11	13.9241	0.00530942	220, 7042, 6608, 6648, 7421, 6347, 4790, 1612, 2737, 999, 5621
GOTERM_BP_FAT	GO:0043067~regulation of programmed cell death	11	13.9241	0.00568738	220, 7042, 6608, 6648, 7421, 6347, 4790, 1612, 2737, 999, 5621
GOTERM_BP_FAT	GO:0010941~regulation of cell death	11	13.9241	0.00583446	220, 7042, 6608, 6648, 7421, 6347, 4790, 1612, 2737, 999, 5621
GOTERM_BP_FAT	GO:0006916~anti-apoptosis	5	6.32911	0.0180626	6648, 6347, 4790, 1612, 5621
GOTERM_BP_FAT	GO:0043066~negative regulation of apoptosis	6	7.59494	0.0290404	6608, 6648, 6347, 4790, 1612, 5621
GOTERM_BP_FAT	GO:0043069~negative regulation of programmed cell death	6	7.59494	0.0305944	6608, 6648, 6347, 4790, 1612, 5621
GOTERM_BP_FAT	GO:0060548~negative regulation of cell death	6	7.59494	0.0309115	6608, 6648, 6347, 4790, 1612, 5621
GOTERM_BP_FAT	GO:0031667~response to nutrient levels	4	5.06329	0.0714847	6648, 7421, 6347, 9388
GOTERM_BP_FAT	GO:0009991~response to extracellular stimulus	4	5.06329	0.0923122	6648, 7421, 6347, 9388
GOTERM_BP_FAT	GO:0048878~chemical homeostasis	6	7.59494	0.104144	6648, 7421, 10939, 6347, 9388, 5621
GOTERM_BP_FAT	GO:0006873~cellular ion homeostasis	5	6.32911	0.109508	6648, 7421, 10939, 6347, 5621
GOTERM_BP_FAT	GO:0055066~di-, tri-valent inorganic cation homeostasis	4	5.06329	0.111201	6648, 7421, 6347, 5621
GOTERM_BP_FAT	GO:0055082~cellular chemical homeostasis	5	6.32911	0.114308	6648, 7421, 10939, 6347, 5621
GOTERM_BP_FAT	GO:0050801~ion homeostasis	5	6.32911	0.138783	6648, 7421, 10939, 6347, 5621
GOTERM_BP_FAT	GO:0007584~response to nutrient	3	3.79747	0.149074	7421, 6347, 9388
GOTERM_BP_FAT	GO:0055080~cation homeostasis	4	5.06329	0.163424	6648, 7421, 6347, 5621
GOTERM_BP_FAT	GO:0019725~cellular homeostasis	5	6.32911	0.192295	6648, 7421, 10939, 6347, 5621
GOTERM_BP_FAT	GO:0042592~homeostatic process	6	7.59494	0.303712	6648, 7421, 10939, 6347, 9388, 5621
GOTERM_BP_FAT	GO:0030005~cellular di-, tri-valent inorganic cation homeostasis	3	3.79747	0.304117	7421, 6347, 5621
GOTERM_BP_FAT	GO:0030003~cellular cation homeostasis	3	3.79747	0.352499	7421, 6347, 5621
Annotation Cluster 7	Enrichment Score: 1.1353411690893505
Category	Term	Count	%	PValue	Genes
KEGG_PATHWAY	hsa05220:Chronic myeloid leukemia	4	5.06329	0.011247	7042, 861, 5293, 4790
GOTERM_BP_FAT	GO:0045597~positive regulation of cell differentiation	5	6.32911	0.0254739	7042, 861, 6608, 4790, 2737
GOTERM_BP_FAT	GO:0051094~positive regulation of developmental process	5	6.32911	0.0466635	7042, 861, 6608, 4790, 2737
GOTERM_BP_FAT	GO:0010557~positive regulation of macromolecule biosynthetic process	7	8.86076	0.0987177	7042, 861, 3659, 4790, 4781, 79612, 2737
GOTERM_MF_FAT	GO:0046983~protein dimerization activity	6	7.59494	0.147312	220, 7042, 861, 4790, 7008, 114991
GOTERM_MF_FAT	GO:0042802~identical protein binding	6	7.59494	0.234259	220, 7042, 861, 196383, 4790, 5621
GOTERM_MF_FAT	GO:0042803~protein homodimerization activity	4	5.06329	0.247841	220, 7042, 861, 4790
Annotation Cluster 8	Enrichment Score: 1.1335739330873669
Category	Term	Count	%	PValue	Genes
KEGG_PATHWAY	hsa04514:Cell adhesion molecules (CAMs)	7	8.86076	0.000142026	23308, 3685, 3111, 4267, 3105, 1000, 999
SP_PIR_KEYWORDS	immune response	3	3.79747	0.230293	23308, 3111, 3105
GOTERM_BP_FAT	GO:0006955~immune response	6	7.59494	0.246117	23308, 3111, 56300, 6347, 3105, 9466
INTERPRO	IPR013783:Immunoglobulin-like fold	4	5.06329	0.420742	23308, 3111, 4790, 3105
INTERPRO	IPR007110:Immunoglobulin-like	3	3.79747	0.634342	23308, 3111, 3105
Annotation Cluster 9	Enrichment Score: 1.111325982228308
Category	Term	Count	%	PValue	Genes
GOTERM_BP_FAT	GO:0048732~gland development	5	6.32911	0.00423834	220, 7042, 1999, 2737, 999
GOTERM_BP_FAT	GO:0048729~tissue morphogenesis	4	5.06329	0.0576625	220, 7042, 57619, 2737
GOTERM_BP_FAT	GO:0002009~morphogenesis of an epithelium	3	3.79747	0.0870595	220, 57619, 2737
GOTERM_BP_FAT	GO:0060429~epithelium development	4	5.06329	0.0991031	220, 57619, 1999, 2737
GOTERM_BP_FAT	GO:0001654~eye development	3	3.79747	0.135691	220, 7042, 2737
GOTERM_BP_FAT	GO:0048598~embryonic morphogenesis	4	5.06329	0.188803	220, 57619, 8613, 2737
GOTERM_BP_FAT	GO:0007423~sensory organ development	3	3.79747	0.307727	220, 7042, 2737
Annotation Cluster 10	Enrichment Score: 1.1008461603102395
Category	Term	Count	%	PValue	Genes
SP_PIR_KEYWORDS	cell adhesion	6	7.59494	0.028415	3730, 84034, 3685, 4267, 1000, 999
GOTERM_BP_FAT	GO:0007155~cell adhesion	8	10.1266	0.053545	3730, 84034, 3685, 4267, 84168, 6347, 1000, 999
GOTERM_BP_FAT	GO:0022610~biological adhesion	8	10.1266	0.0538812	3730, 84034, 3685, 4267, 84168, 6347, 1000, 999
SP_PIR_KEYWORDS	signal	20	25.3165	0.058382	3730, 3111, 6648, 5343, 6347, 11174, 9388, 5621, 23308, 7042, 3685, 84034, 5476, 6608, 4267, 84168, 1000, 3105, 999, 9466
UP_SEQ_FEATURE	signal peptide	20	25.3165	0.0615674	3730, 3111, 6648, 5343, 6347, 11174, 9388, 5621, 23308, 7042, 3685, 84034, 5476, 6608, 4267, 84168, 1000, 3105, 999, 9466
SP_PIR_KEYWORDS	calcium	3	3.79747	0.84254	3685, 1000, 999
Annotation Cluster 11	Enrichment Score: 1.0629760090597455
Category	Term	Count	%	PValue	Genes
UP_SEQ_FEATURE	cross-link:Glycyl lysine isopeptide (Lys-Gly) (interchain with G-Cter in SUMO)	3	3.79747	0.0512605	6304, 51274, 3659
SP_PIR_KEYWORDS	ubl conjugation	6	7.59494	0.0903809	6304, 51274, 94239, 3659, 4790, 3105
SP_PIR_KEYWORDS	isopeptide bond	4	5.06329	0.139705	6304, 51274, 94239, 3659
Annotation Cluster 12	Enrichment Score: 1.0131873534021645
Category	Term	Count	%	PValue	Genes
GOTERM_BP_FAT	GO:0032880~regulation of protein localization	5	6.32911	0.00458228	7042, 6608, 2737, 1000, 999
GOTERM_BP_FAT	GO:0001568~blood vessel development	5	6.32911	0.031572	7042, 3685, 6608, 8613, 1000
GOTERM_BP_FAT	GO:0001944~vasculature development	5	6.32911	0.0340626	7042, 3685, 6608, 8613, 1000
GOTERM_CC_FAT	GO:0043025~cell soma	4	5.06329	0.0389273	7042, 6608, 11346, 6347
GOTERM_BP_FAT	GO:0016477~cell migration	5	6.32911	0.0456517	7042, 6608, 6347, 8613, 1000
GOTERM_BP_FAT	GO:0048870~cell motility	5	6.32911	0.0627376	7042, 6608, 6347, 8613, 1000
GOTERM_BP_FAT	GO:0051674~localization of cell	5	6.32911	0.0627376	7042, 6608, 6347, 8613, 1000
GOTERM_BP_FAT	GO:0006928~cell motion	6	7.59494	0.0817287	7042, 3730, 6608, 6347, 8613, 1000
GOTERM_BP_FAT	GO:0009611~response to wounding	6	7.59494	0.116062	7042, 6608, 6648, 6347, 4790, 1999
GOTERM_BP_FAT	GO:0060284~regulation of cell development	3	3.79747	0.264274	7042, 6608, 1000
GOTERM_BP_FAT	GO:0048514~blood vessel morphogenesis	3	3.79747	0.275153	7042, 6608, 1000
GOTERM_BP_FAT	GO:0008284~positive regulation of cell proliferation	4	5.06329	0.32874	23308, 7042, 6608, 6347
GOTERM_BP_FAT	GO:0032504~multicellular organism reproduction	4	5.06329	0.426018	7042, 3955, 6347, 8613
GOTERM_BP_FAT	GO:0048609~reproductive process in a multicellular organism	4	5.06329	0.426018	7042, 3955, 6347, 8613
GOTERM_BP_FAT	GO:0044057~regulation of system process	3	3.79747	0.447052	7042, 6347, 1000
Annotation Cluster 13	Enrichment Score: 1.0068185750197
Category	Term	Count	%	PValue	Genes
GOTERM_BP_FAT	GO:0030182~neuron differentiation	7	8.86076	0.0197059	7042, 3730, 6608, 6648, 10939, 2737, 999
GOTERM_BP_FAT	GO:0048666~neuron development	6	7.59494	0.0246846	7042, 3730, 6608, 6648, 10939, 999
GOTERM_BP_FAT	GO:0000902~cell morphogenesis	6	7.59494	0.0296558	7042, 3730, 6608, 57619, 84168, 10939
GOTERM_BP_FAT	GO:0032989~cellular component morphogenesis	6	7.59494	0.0441264	7042, 3730, 6608, 57619, 84168, 10939
GOTERM_BP_FAT	GO:0000904~cell morphogenesis involved in differentiation	4	5.06329	0.116404	7042, 3730, 84168, 10939
GOTERM_BP_FAT	GO:0031175~neuron projection development	4	5.06329	0.129257	3730, 6608, 10939, 999
GOTERM_BP_FAT	GO:0030030~cell projection organization	4	5.06329	0.26721	3730, 6608, 10939, 999
GOTERM_BP_FAT	GO:0048812~neuron projection morphogenesis	3	3.79747	0.278778	3730, 6608, 10939
GOTERM_BP_FAT	GO:0048858~cell projection morphogenesis	3	3.79747	0.336471	3730, 6608, 10939
GOTERM_BP_FAT	GO:0032990~cell part morphogenesis	3	3.79747	0.356044	3730, 6608, 10939
Annotation Cluster 14	Enrichment Score: 0.9859021769310907
Category	Term	Count	%	PValue	Genes
GOTERM_BP_FAT	GO:0006886~intracellular protein transport	6	7.59494	0.0355692	7042, 5476, 94120, 2737, 10133, 23303
GOTERM_BP_FAT	GO:0046907~intracellular transport	8	10.1266	0.0403375	7042, 5476, 94120, 29890, 23049, 2737, 10133, 23303
GOTERM_BP_FAT	GO:0034613~cellular protein localization	6	7.59494	0.0498957	7042, 5476, 94120, 2737, 10133, 23303
GOTERM_BP_FAT	GO:0070727~cellular macromolecule localization	6	7.59494	0.0511877	7042, 5476, 94120, 2737, 10133, 23303
GOTERM_BP_FAT	GO:0006605~protein targeting	4	5.06329	0.0875869	7042, 2737, 10133, 23303
GOTERM_BP_FAT	GO:0033365~protein localization in organelle	3	3.79747	0.159283	7042, 2737, 10133
GOTERM_BP_FAT	GO:0008104~protein localization	7	8.86076	0.259488	7042, 5476, 57619, 94120, 2737, 10133, 23303
GOTERM_BP_FAT	GO:0015031~protein transport	6	7.59494	0.314356	7042, 5476, 94120, 2737, 10133, 23303
GOTERM_BP_FAT	GO:0045184~establishment of protein localization	6	7.59494	0.321159	7042, 5476, 94120, 2737, 10133, 23303
Annotation Cluster 15	Enrichment Score: 0.9639326502867517
Category	Term	Count	%	PValue	Genes
SP_PIR_KEYWORDS	DNA binding	6	7.59494	0.0123623	6304, 7421, 3659, 8894, 4790, 2737
GOTERM_BP_FAT	GO:0006357~regulation of transcription from RNA polymerase II promoter	9	11.3924	0.0245163	861, 6648, 6304, 7421, 8328, 3659, 4790, 4781, 7008
GOTERM_BP_FAT	GO:0010558~negative regulation of macromolecule biosynthetic process	7	8.86076	0.0500605	3685, 6304, 7421, 8328, 4790, 29890, 2737
GOTERM_BP_FAT	GO:0009890~negative regulation of biosynthetic process	7	8.86076	0.0601135	3685, 6304, 7421, 8328, 4790, 29890, 2737
GOTERM_BP_FAT	GO:0016481~negative regulation of transcription	6	7.59494	0.0729339	6304, 7421, 8328, 4790, 29890, 2737
GOTERM_MF_FAT	GO:0043565~sequence-specific DNA binding	7	8.86076	0.0923887	6304, 7421, 3659, 4790, 1999, 2737, 7008
GOTERM_BP_FAT	GO:0010629~negative regulation of gene expression	6	7.59494	0.0990568	6304, 7421, 8328, 4790, 29890, 2737
GOTERM_BP_FAT	GO:0045934~negative regulation of nucleobase, nucleoside, nucleotide and nucleic acid metabolic process	6	7.59494	0.104144	6304, 7421, 8328, 4790, 29890, 2737
GOTERM_BP_FAT	GO:0051172~negative regulation of nitrogen compound metabolic process	6	7.59494	0.108702	6304, 7421, 8328, 4790, 29890, 2737
SP_PIR_KEYWORDS	host-virus interaction	4	5.06329	0.109351	3685, 6304, 29890, 3105
GOTERM_BP_FAT	GO:0031327~negative regulation of cellular biosynthetic process	6	7.59494	0.138055	6304, 7421, 8328, 4790, 29890, 2737
GOTERM_BP_FAT	GO:0000122~negative regulation of transcription from RNA polymerase II promoter	4	5.06329	0.140341	6304, 7421, 8328, 4790
GOTERM_BP_FAT	GO:0010605~negative regulation of macromolecule metabolic process	7	8.86076	0.147284	3685, 6304, 7421, 8328, 4790, 29890, 2737
GOTERM_BP_FAT	GO:0045892~negative regulation of transcription, DNA-dependent	4	5.06329	0.251385	6304, 7421, 8328, 4790
GOTERM_BP_FAT	GO:0051253~negative regulation of RNA metabolic process	4	5.06329	0.25928	6304, 7421, 8328, 4790
UP_SEQ_FEATURE	short sequence motif:Nuclear localization signal	3	3.79747	0.383681	6304, 4790, 29890
GOTERM_CC_FAT	GO:0005654~nucleoplasm	4	5.06329	0.762997	4790, 79612, 29890, 2737
Annotation Cluster 16	Enrichment Score: 0.9240955883075158
Category	Term	Count	%	PValue	Genes
GOTERM_BP_FAT	GO:0006916~anti-apoptosis	5	6.32911	0.0180626	6648, 6347, 4790, 1612, 5621
GOTERM_BP_FAT	GO:0043066~negative regulation of apoptosis	6	7.59494	0.0290404	6608, 6648, 6347, 4790, 1612, 5621
GOTERM_BP_FAT	GO:0043069~negative regulation of programmed cell death	6	7.59494	0.0305944	6608, 6648, 6347, 4790, 1612, 5621
GOTERM_BP_FAT	GO:0060548~negative regulation of cell death	6	7.59494	0.0309115	6608, 6648, 6347, 4790, 1612, 5621
GOTERM_BP_FAT	GO:0009611~response to wounding	6	7.59494	0.116062	7042, 6608, 6648, 6347, 4790, 1999
GOTERM_BP_FAT	GO:0016265~death	6	7.59494	0.277879	7042, 6648, 10939, 4790, 1612, 10133
GOTERM_BP_FAT	GO:0008219~cell death	5	6.32911	0.468283	7042, 6648, 4790, 1612, 10133
GOTERM_BP_FAT	GO:0006915~apoptosis	3	3.79747	0.798789	6648, 4790, 1612
GOTERM_BP_FAT	GO:0012501~programmed cell death	3	3.79747	0.805578	6648, 4790, 1612
Annotation Cluster 17	Enrichment Score: 0.9147542864881054
Category	Term	Count	%	PValue	Genes
SP_PIR_KEYWORDS	activator	8	10.1266	0.0051219	51274, 8328, 3659, 7799, 4790, 4781, 1999, 7008
GOTERM_MF_FAT	GO:0043565~sequence-specific DNA binding	7	8.86076	0.0923887	6304, 7421, 3659, 4790, 1999, 2737, 7008
GOTERM_BP_FAT	GO:0006366~transcription from RNA polymerase II promoter	3	3.79747	0.316738	3659, 4790, 1999
GOTERM_BP_FAT	GO:0006351~transcription, DNA-dependent	3	3.79747	0.418557	3659, 4790, 1999
GOTERM_BP_FAT	GO:0032774~RNA biosynthetic process	3	3.79747	0.425327	3659, 4790, 1999
Annotation Cluster 18	Enrichment Score: 0.8862296293051153
Category	Term	Count	%	PValue	Genes
GOTERM_CC_FAT	GO:0005911~cell-cell junction	4	5.06329	0.0527303	57619, 11346, 1000, 999
GOTERM_CC_FAT	GO:0005912~adherens junction	3	3.79747	0.151844	57619, 1000, 999
GOTERM_CC_FAT	GO:0070161~anchoring junction	3	3.79747	0.178634	57619, 1000, 999
GOTERM_CC_FAT	GO:0030054~cell junction	5	6.32911	0.19937	57619, 23362, 11346, 1000, 999
Annotation Cluster 19	Enrichment Score: 0.8497879388583749
Category	Term	Count	%	PValue	Genes
GOTERM_BP_FAT	GO:0007507~heart development	4	5.06329	0.0875869	7042, 6608, 6648, 2737
GOTERM_BP_FAT	GO:0042127~regulation of cell proliferation	8	10.1266	0.0878983	23308, 7042, 6608, 6648, 7421, 6347, 4781, 2737
GOTERM_BP_FAT	GO:0009611~response to wounding	6	7.59494	0.116062	7042, 6608, 6648, 6347, 4790, 1999
GOTERM_BP_FAT	GO:0001666~response to hypoxia	3	3.79747	0.13901	7042, 6648, 6347
GOTERM_BP_FAT	GO:0007626~locomotory behavior	4	5.06329	0.149435	7042, 3730, 6648, 6347
GOTERM_BP_FAT	GO:0070482~response to oxygen levels	3	3.79747	0.150766	7042, 6648, 6347
GOTERM_BP_FAT	GO:0007610~behavior	4	5.06329	0.402319	7042, 3730, 6648, 6347
Annotation Cluster 20	Enrichment Score: 0.825807436317672
Category	Term	Count	%	PValue	Genes
UP_SEQ_FEATURE	repeat:ANK 7	3	3.79747	0.0234524	4790, 1612, 6041
UP_SEQ_FEATURE	repeat:ANK 6	3	3.79747	0.0543717	4790, 1612, 6041
UP_SEQ_FEATURE	repeat:ANK 5	3	3.79747	0.100068	4790, 1612, 6041
UP_SEQ_FEATURE	repeat:ANK 4	3	3.79747	0.136106	4790, 1612, 6041
UP_SEQ_FEATURE	repeat:ANK 3	3	3.79747	0.187684	4790, 1612, 6041
UP_SEQ_FEATURE	repeat:ANK 1	3	3.79747	0.242991	4790, 1612, 6041
UP_SEQ_FEATURE	repeat:ANK 2	3	3.79747	0.244501	4790, 1612, 6041
SP_PIR_KEYWORDS	ank repeat	3	3.79747	0.254296	4790, 1612, 6041
INTERPRO	IPR002110:Ankyrin	3	3.79747	0.26955	4790, 1612, 6041
SMART	SM00248:ANK	3	3.79747	0.41583	4790, 1612, 6041
Annotation Cluster 21	Enrichment Score: 0.8226308654443346
Category	Term	Count	%	PValue	Genes
SP_PIR_KEYWORDS	signal	20	25.3165	0.058382	3730, 3111, 6648, 5343, 6347, 11174, 9388, 5621, 23308, 7042, 3685, 84034, 5476, 6608, 4267, 84168, 1000, 3105, 999, 9466
UP_SEQ_FEATURE	signal peptide	20	25.3165	0.0615674	3730, 3111, 6648, 5343, 6347, 11174, 9388, 5621, 23308, 7042, 3685, 84034, 5476, 6608, 4267, 84168, 1000, 3105, 999, 9466
SP_PIR_KEYWORDS	glycoprotein	23	29.1139	0.139622	3730, 3111, 10331, 6347, 11174, 8613, 9388, 5621, 23308, 7042, 3685, 84034, 5476, 6608, 4267, 3955, 84168, 11346, 1000, 1836, 3105, 999, 9466
UP_SEQ_FEATURE	glycosylation site:N-linked (GlcNAc...)	22	27.8481	0.15699	3730, 3111, 10331, 6347, 11174, 8613, 9388, 5621, 23308, 7042, 3685, 84034, 5476, 6608, 3955, 84168, 11346, 1000, 1836, 3105, 999, 9466
UP_SEQ_FEATURE	disulfide bond	14	17.7215	0.362472	3111, 5343, 6347, 11174, 9388, 5621, 7042, 23308, 3685, 84034, 5476, 6608, 3105, 999
SP_PIR_KEYWORDS	disulfide bond	14	17.7215	0.40596	3111, 5343, 6347, 11174, 9388, 5621, 7042, 23308, 3685, 84034, 5476, 6608, 3105, 999
Annotation Cluster 22	Enrichment Score: 0.8020289316232726
Category	Term	Count	%	PValue	Genes
GOTERM_MF_FAT	GO:0030695~GTPase regulator activity	6	7.59494	0.0571897	9265, 23362, 94120, 10188, 55701, 23380
GOTERM_MF_FAT	GO:0060589~nucleoside-triphosphatase regulator activity	6	7.59494	0.0617001	9265, 23362, 94120, 10188, 55701, 23380
GOTERM_BP_FAT	GO:0046578~regulation of Ras protein signal transduction	4	5.06329	0.0829691	9265, 23362, 55701, 1000
SP_PIR_KEYWORDS	guanine-nucleotide releasing factor	3	3.79747	0.0865867	9265, 23362, 55701
GOTERM_BP_FAT	GO:0051056~regulation of small GTPase mediated signal transduction	4	5.06329	0.124917	9265, 23362, 55701, 1000
GOTERM_MF_FAT	GO:0005083~small GTPase regulator activity	4	5.06329	0.167972	9265, 23362, 94120, 55701
GOTERM_MF_FAT	GO:0005085~guanyl-nucleotide exchange factor activity	3	3.79747	0.184942	9265, 23362, 55701
UP_SEQ_FEATURE	domain:PH	3	3.79747	0.25206	9265, 23362, 55701
INTERPRO	IPR001849:Pleckstrin homology	3	3.79747	0.331008	9265, 23362, 55701
INTERPRO	IPR011993:Pleckstrin homology-type	3	3.79747	0.371272	9265, 23362, 55701
SMART	SM00233:PH	3	3.79747	0.494063	9265, 23362, 55701
Annotation Cluster 23	Enrichment Score: 0.7724730920234819
Category	Term	Count	%	PValue	Genes
GOTERM_BP_FAT	GO:0006357~regulation of transcription from RNA polymerase II promoter	9	11.3924	0.0245163	861, 6648, 6304, 7421, 8328, 3659, 4790, 4781, 7008
GOTERM_MF_FAT	GO:0003700~transcription factor activity	11	13.9241	0.0270705	861, 6304, 51274, 7421, 3659, 7799, 4790, 4781, 1999, 2737, 7008
GOTERM_BP_FAT	GO:0009891~positive regulation of biosynthetic process	8	10.1266	0.0518837	7042, 861, 6648, 3659, 4790, 4781, 79612, 2737
GOTERM_BP_FAT	GO:0045596~negative regulation of cell differentiation	4	5.06329	0.0885234	861, 3685, 6648, 2737
GOTERM_BP_FAT	GO:0051173~positive regulation of nitrogen compound metabolic process	7	8.86076	0.0933592	861, 6648, 3659, 4790, 4781, 79612, 2737
GOTERM_BP_FAT	GO:0010557~positive regulation of macromolecule biosynthetic process	7	8.86076	0.0987177	7042, 861, 3659, 4790, 4781, 79612, 2737
GOTERM_BP_FAT	GO:0008285~negative regulation of cell proliferation	5	6.32911	0.0994368	7042, 6648, 7421, 4781, 2737
GOTERM_BP_FAT	GO:0030097~hemopoiesis	4	5.06329	0.108124	7042, 861, 6648, 3659
GOTERM_BP_FAT	GO:0031328~positive regulation of cellular biosynthetic process	7	8.86076	0.116359	861, 6648, 3659, 4790, 4781, 79612, 2737
GOTERM_BP_FAT	GO:0010604~positive regulation of macromolecule metabolic process	8	10.1266	0.123023	7042, 861, 3659, 10188, 4790, 4781, 79612, 2737
GOTERM_BP_FAT	GO:0048534~hemopoietic or lymphoid organ development	4	5.06329	0.133652	7042, 861, 6648, 3659
GOTERM_BP_FAT	GO:0045941~positive regulation of transcription	6	7.59494	0.140277	861, 3659, 4790, 4781, 79612, 2737
GOTERM_BP_FAT	GO:0002520~immune system development	4	5.06329	0.151738	7042, 861, 6648, 3659
GOTERM_BP_FAT	GO:0010628~positive regulation of gene expression	6	7.59494	0.153171	861, 3659, 4790, 4781, 79612, 2737
GOTERM_BP_FAT	GO:0045935~positive regulation of nucleobase, nucleoside, nucleotide and nucleic acid metabolic process	6	7.59494	0.187897	861, 3659, 4790, 4781, 79612, 2737
GOTERM_BP_FAT	GO:0045893~positive regulation of transcription, DNA-dependent	5	6.32911	0.203317	861, 3659, 4790, 4781, 79612
GOTERM_BP_FAT	GO:0051254~positive regulation of RNA metabolic process	5	6.32911	0.207373	861, 3659, 4790, 4781, 79612
GOTERM_BP_FAT	GO:0045944~positive regulation of transcription from RNA polymerase II promoter	4	5.06329	0.271187	861, 3659, 4790, 4781
GOTERM_CC_FAT	GO:0043233~organelle lumen	9	11.3924	0.575368	7042, 6648, 4790, 4781, 79612, 29890, 2737, 6041, 146434
GOTERM_CC_FAT	GO:0031974~membrane-enclosed lumen	9	11.3924	0.598928	7042, 6648, 4790, 4781, 79612, 29890, 2737, 6041, 146434
GOTERM_CC_FAT	GO:0005730~nucleolus	4	5.06329	0.608836	4781, 29890, 2737, 146434
GOTERM_CC_FAT	GO:0031981~nuclear lumen	7	8.86076	0.639508	4790, 4781, 79612, 29890, 2737, 6041, 146434
GOTERM_CC_FAT	GO:0070013~intracellular organelle lumen	8	10.1266	0.697042	6648, 4790, 4781, 79612, 29890, 2737, 6041, 146434
GOTERM_CC_FAT	GO:0005654~nucleoplasm	4	5.06329	0.762997	4790, 79612, 29890, 2737
Annotation Cluster 24	Enrichment Score: 0.7139061545824379
Category	Term	Count	%	PValue	Genes
UP_SEQ_FEATURE	zinc finger region:C2H2-type 1	7	8.86076	0.0233026	9422, 51274, 8328, 7799, 2737, 114991, 146434
UP_SEQ_FEATURE	zinc finger region:C2H2-type 2	7	8.86076	0.0377996	9422, 51274, 8328, 7799, 2737, 114991, 146434
UP_SEQ_FEATURE	zinc finger region:C2H2-type 3	7	8.86076	0.0414829	9422, 51274, 8328, 7799, 2737, 114991, 146434
SP_PIR_KEYWORDS	metal-binding	19	24.0506	0.0489327	6648, 9422, 8328, 10939, 7799, 4752, 11174, 2737, 114991, 146434, 5150, 51274, 7421, 84168, 8894, 10188, 744, 23049, 6041
UP_SEQ_FEATURE	zinc finger region:C2H2-type 4	6	7.59494	0.0858072	9422, 8328, 7799, 2737, 114991, 146434
GOTERM_BP_FAT	GO:0006350~transcription	15	18.9873	0.135278	861, 9422, 8328, 7799, 2737, 114991, 146434, 51274, 7421, 3659, 4781, 29890, 4790, 1999, 7008
SP_PIR_KEYWORDS	zinc	13	16.4557	0.172315	9422, 8328, 10939, 7799, 11174, 2737, 114991, 146434, 51274, 7421, 8894, 4141, 6041
UP_SEQ_FEATURE	zinc finger region:C2H2-type 5	5	6.32911	0.177155	9422, 8328, 7799, 2737, 146434
INTERPRO	IPR007087:Zinc finger, C2H2-type	6	7.59494	0.241707	9422, 8328, 7799, 2737, 114991, 146434
INTERPRO	IPR015880:Zinc finger, C2H2-like	6	7.59494	0.252135	9422, 8328, 7799, 2737, 114991, 146434
SP_PIR_KEYWORDS	zinc-finger	10	12.6582	0.259755	9422, 51274, 7421, 8328, 7799, 8894, 2737, 6041, 114991, 146434
UP_SEQ_FEATURE	zinc finger region:C2H2-type 6	4	5.06329	0.320965	9422, 8328, 7799, 146434
GOTERM_MF_FAT	GO:0046914~transition metal ion binding	16	20.2532	0.473537	6648, 9422, 8328, 94120, 10939, 7799, 11174, 2737, 114991, 146434, 5621, 51274, 7421, 8894, 23049, 6041
GOTERM_MF_FAT	GO:0046872~metal ion binding	23	29.1139	0.479556	861, 6648, 9422, 8328, 94120, 10939, 7799, 4752, 11174, 2737, 114991, 146434, 5621, 3685, 51274, 7421, 84168, 8894, 10188, 23049, 6041, 1000, 999
INTERPRO	IPR013087:Zinc finger, C2H2-type/integrase, DNA-binding	4	5.06329	0.496604	9422, 8328, 2737, 146434
GOTERM_MF_FAT	GO:0043169~cation binding	23	29.1139	0.500714	861, 6648, 9422, 8328, 94120, 10939, 7799, 4752, 11174, 2737, 114991, 146434, 5621, 3685, 51274, 7421, 84168, 8894, 10188, 23049, 6041, 1000, 999
SMART	SM00355:ZnF_C2H2	6	7.59494	0.519477	9422, 8328, 7799, 2737, 114991, 146434
GOTERM_MF_FAT	GO:0043167~ion binding	23	29.1139	0.534182	861, 6648, 9422, 8328, 94120, 10939, 7799, 4752, 11174, 2737, 114991, 146434, 5621, 3685, 51274, 7421, 84168, 8894, 10188, 23049, 6041, 1000, 999
GOTERM_MF_FAT	GO:0008270~zinc ion binding	13	16.4557	0.540755	9422, 8328, 94120, 10939, 7799, 11174, 2737, 114991, 146434, 51274, 7421, 8894, 6041
Annotation Cluster 25	Enrichment Score: 0.696683635091098
Category	Term	Count	%	PValue	Genes
GOTERM_BP_FAT	GO:0051249~regulation of lymphocyte activation	3	3.79747	0.162715	23308, 3111, 9466
GOTERM_BP_FAT	GO:0002694~regulation of leukocyte activation	3	3.79747	0.194152	23308, 3111, 9466
GOTERM_BP_FAT	GO:0050865~regulation of cell activation	3	3.79747	0.210161	23308, 3111, 9466
GOTERM_BP_FAT	GO:0006955~immune response	6	7.59494	0.246117	23308, 3111, 56300, 6347, 3105, 9466
Annotation Cluster 26	Enrichment Score: 0.6734841538451122
Category	Term	Count	%	PValue	Genes
GOTERM_BP_FAT	GO:0051259~protein oligomerization	4	5.06329	0.0531227	6648, 1000, 999, 5621
GOTERM_BP_FAT	GO:0051260~protein homooligomerization	3	3.79747	0.0783968	6648, 999, 5621
GOTERM_BP_FAT	GO:0043933~macromolecular complex subunit organization	6	7.59494	0.264683	6648, 94239, 9388, 1000, 999, 5621
GOTERM_BP_FAT	GO:0065003~macromolecular complex assembly	5	6.32911	0.408795	6648, 94239, 1000, 999, 5621
GOTERM_BP_FAT	GO:0070271~protein complex biogenesis	4	5.06329	0.44941	6648, 1000, 999, 5621
GOTERM_BP_FAT	GO:0006461~protein complex assembly	4	5.06329	0.44941	6648, 1000, 999, 5621
Annotation Cluster 27	Enrichment Score: 0.6563099185550922
Category	Term	Count	%	PValue	Genes
GOTERM_CC_FAT	GO:0005794~Golgi apparatus	8	10.1266	0.0915292	3955, 10331, 7799, 8613, 3105, 10133, 999, 5621
SP_PIR_KEYWORDS	golgi apparatus	5	6.32911	0.215722	3955, 10331, 8613, 10133, 5621
UP_SEQ_FEATURE	topological domain:Lumenal	3	3.79747	0.54402	3955, 10331, 8613
Annotation Cluster 28	Enrichment Score: 0.5946838553596905
Category	Term	Count	%	PValue	Genes
GOTERM_MF_FAT	GO:0003779~actin binding	4	5.06329	0.236803	79983, 57619, 84168, 11346
GOTERM_MF_FAT	GO:0008092~cytoskeletal protein binding	5	6.32911	0.262183	79983, 57619, 84168, 11346, 5621
SP_PIR_KEYWORDS	actin-binding	3	3.79747	0.264824	79983, 57619, 11346
Annotation Cluster 29	Enrichment Score: 0.5937103065035741
Category	Term	Count	%	PValue	Genes
GOTERM_BP_FAT	GO:0006928~cell motion	6	7.59494	0.0817287	7042, 3730, 6608, 6347, 8613, 1000
GOTERM_BP_FAT	GO:0051240~positive regulation of multicellular organismal process	4	5.06329	0.116404	7042, 6347, 9388, 9466
GOTERM_BP_FAT	GO:0007626~locomotory behavior	4	5.06329	0.149435	7042, 3730, 6648, 6347
GOTERM_BP_FAT	GO:0006935~chemotaxis	3	3.79747	0.183575	7042, 3730, 6347
GOTERM_BP_FAT	GO:0042330~taxis	3	3.79747	0.183575	7042, 3730, 6347
GOTERM_CC_FAT	GO:0031012~extracellular matrix	4	5.06329	0.19896	7042, 3730, 84034, 11174
GOTERM_CC_FAT	GO:0044421~extracellular region part	7	8.86076	0.25505	7042, 3730, 84034, 56300, 6347, 11174, 9388
GOTERM_MF_FAT	GO:0005125~cytokine activity	3	3.79747	0.266566	7042, 56300, 6347
GOTERM_CC_FAT	GO:0005615~extracellular space	5	6.32911	0.365305	7042, 3730, 56300, 6347, 9388
GOTERM_BP_FAT	GO:0007610~behavior	4	5.06329	0.402319	7042, 3730, 6648, 6347
GOTERM_CC_FAT	GO:0005578~proteinaceous extracellular matrix	3	3.79747	0.419617	3730, 84034, 11174
SP_PIR_KEYWORDS	Secreted	7	8.86076	0.69145	7042, 84034, 5343, 56300, 6347, 11174, 9388
GOTERM_CC_FAT	GO:0005576~extracellular region	9	11.3924	0.692327	7042, 3730, 84034, 3955, 5343, 56300, 6347, 11174, 9388
Annotation Cluster 30	Enrichment Score: 0.5908899232635221
Category	Term	Count	%	PValue	Genes
GOTERM_BP_FAT	GO:0042110~T cell activation	3	3.79747	0.125847	23308, 3659, 23303
GOTERM_BP_FAT	GO:0046649~lymphocyte activation	3	3.79747	0.253401	23308, 3659, 23303
GOTERM_BP_FAT	GO:0045321~leukocyte activation	3	3.79747	0.331103	23308, 3659, 23303
GOTERM_BP_FAT	GO:0001775~cell activation	3	3.79747	0.410041	23308, 3659, 23303
Annotation Cluster 31	Enrichment Score: 0.5709197754909279
Category	Term	Count	%	PValue	Genes
GOTERM_BP_FAT	GO:0009611~response to wounding	6	7.59494	0.116062	7042, 6608, 6648, 6347, 4790, 1999
GOTERM_BP_FAT	GO:0006952~defense response	5	6.32911	0.352804	23308, 6347, 4790, 1999, 9466
GOTERM_BP_FAT	GO:0006954~inflammatory response	3	3.79747	0.473169	6347, 4790, 1999
Annotation Cluster 32	Enrichment Score: 0.5552365170344112
Category	Term	Count	%	PValue	Genes
GOTERM_BP_FAT	GO:0006468~protein amino acid phosphorylation	8	10.1266	0.0431933	7042, 5293, 10188, 6347, 4752, 23049, 1612, 6041
GOTERM_MF_FAT	GO:0004672~protein kinase activity	7	8.86076	0.0918347	7042, 10188, 6347, 4752, 23049, 1612, 6041
GOTERM_BP_FAT	GO:0016310~phosphorylation	8	10.1266	0.0939225	7042, 5293, 10188, 6347, 4752, 23049, 1612, 6041
SP_PIR_KEYWORDS	transferase	10	12.6582	0.110534	64840, 5293, 3955, 10331, 2948, 10188, 7799, 4752, 23049, 1612
SP_PIR_KEYWORDS	atp-binding	9	11.3924	0.16814	5293, 10939, 10188, 4752, 23049, 1612, 6041, 4141, 23303
GOTERM_BP_FAT	GO:0006793~phosphorus metabolic process	8	10.1266	0.194767	7042, 5293, 10188, 6347, 4752, 23049, 1612, 6041
GOTERM_BP_FAT	GO:0006796~phosphate metabolic process	8	10.1266	0.194767	7042, 5293, 10188, 6347, 4752, 23049, 1612, 6041
UP_SEQ_FEATURE	active site:Proton acceptor	5	6.32911	0.281259	220, 10188, 4752, 93517, 1612
GOTERM_MF_FAT	GO:0030554~adenyl nucleotide binding	11	13.9241	0.292885	861, 5293, 8564, 10939, 10188, 4752, 23049, 1612, 6041, 4141, 23303
UP_SEQ_FEATURE	domain:Protein kinase	4	5.06329	0.299689	10188, 4752, 1612, 6041
SP_PIR_KEYWORDS	kinase	5	6.32911	0.304821	5293, 10188, 4752, 23049, 1612
INTERPRO	IPR017441:Protein kinase, ATP binding site	4	5.06329	0.306571	10188, 4752, 1612, 6041
GOTERM_MF_FAT	GO:0001883~purine nucleoside binding	11	13.9241	0.309485	861, 5293, 8564, 10939, 10188, 4752, 23049, 1612, 6041, 4141, 23303
GOTERM_MF_FAT	GO:0001882~nucleoside binding	11	13.9241	0.317179	861, 5293, 8564, 10939, 10188, 4752, 23049, 1612, 6041, 4141, 23303
INTERPRO	IPR000719:Protein kinase, core	4	5.06329	0.331184	10188, 4752, 1612, 6041
GOTERM_MF_FAT	GO:0005524~ATP binding	10	12.6582	0.351261	861, 5293, 10939, 10188, 4752, 23049, 1612, 6041, 4141, 23303
GOTERM_MF_FAT	GO:0032559~adenyl ribonucleotide binding	10	12.6582	0.366446	861, 5293, 10939, 10188, 4752, 23049, 1612, 6041, 4141, 23303
SP_PIR_KEYWORDS	nucleotide-binding	9	11.3924	0.375676	5293, 10939, 10188, 4752, 23049, 1612, 6041, 4141, 23303
UP_SEQ_FEATURE	binding site:ATP	4	5.06329	0.381382	10188, 4752, 1612, 4141
GOTERM_MF_FAT	GO:0004674~protein serine/threonine kinase activity	4	5.06329	0.383495	7042, 4752, 23049, 1612
SP_PIR_KEYWORDS	serine/threonine-protein kinase	3	3.79747	0.459272	4752, 23049, 1612
GOTERM_MF_FAT	GO:0000166~nucleotide binding	13	16.4557	0.496926	861, 8564, 10939, 4752, 5293, 92400, 10188, 29890, 23049, 1612, 4141, 6041, 23303
GOTERM_MF_FAT	GO:0017076~purine nucleotide binding	11	13.9241	0.538668	861, 5293, 8564, 10939, 10188, 4752, 23049, 1612, 6041, 4141, 23303
UP_SEQ_FEATURE	nucleotide phosphate-binding region:ATP	5	6.32911	0.557055	10939, 10188, 4752, 1612, 23303
GOTERM_MF_FAT	GO:0032553~ribonucleotide binding	10	12.6582	0.619616	861, 5293, 10939, 10188, 4752, 23049, 1612, 6041, 4141, 23303
GOTERM_MF_FAT	GO:0032555~purine ribonucleotide binding	10	12.6582	0.619616	861, 5293, 10939, 10188, 4752, 23049, 1612, 6041, 4141, 23303
Annotation Cluster 33	Enrichment Score: 0.4656302795790899
Category	Term	Count	%	PValue	Genes
GOTERM_CC_FAT	GO:0005743~mitochondrial inner membrane	4	5.06329	0.155798	6648, 8564, 10939, 23380
GOTERM_CC_FAT	GO:0019866~organelle inner membrane	4	5.06329	0.180885	6648, 8564, 10939, 23380
GOTERM_CC_FAT	GO:0031090~organelle membrane	8	10.1266	0.213799	64840, 3955, 6648, 8564, 10939, 8613, 3105, 23380
GOTERM_CC_FAT	GO:0031966~mitochondrial membrane	4	5.06329	0.256683	6648, 8564, 10939, 23380
GOTERM_CC_FAT	GO:0005740~mitochondrial envelope	4	5.06329	0.287057	6648, 8564, 10939, 23380
GOTERM_CC_FAT	GO:0044429~mitochondrial part	4	5.06329	0.499082	6648, 8564, 10939, 23380
GOTERM_CC_FAT	GO:0031967~organelle envelope	4	5.06329	0.527097	6648, 8564, 10939, 23380
GOTERM_CC_FAT	GO:0031975~envelope	4	5.06329	0.529303	6648, 8564, 10939, 23380
GOTERM_CC_FAT	GO:0005739~mitochondrion	6	7.59494	0.539473	5476, 6648, 8564, 10939, 6041, 23380
SP_PIR_KEYWORDS	mitochondrion	4	5.06329	0.661649	6648, 8564, 10939, 6041
Annotation Cluster 34	Enrichment Score: 0.42933015952614284
Category	Term	Count	%	PValue	Genes
GOTERM_CC_FAT	GO:0030054~cell junction	5	6.32911	0.19937	57619, 23362, 11346, 1000, 999
SP_PIR_KEYWORDS	cell junction	4	5.06329	0.220029	57619, 23362, 11346, 999
GOTERM_CC_FAT	GO:0005856~cytoskeleton	8	10.1266	0.420469	57619, 23362, 11346, 1612, 56990, 999, 10409, 23303
SP_PIR_KEYWORDS	cytoskeleton	4	5.06329	0.479037	57619, 11346, 56990, 23303
GOTERM_CC_FAT	GO:0044430~cytoskeletal part	4	5.06329	0.807431	57619, 23362, 11346, 23303
Annotation Cluster 35	Enrichment Score: 0.4138568551831858
Category	Term	Count	%	PValue	Genes
GOTERM_CC_FAT	GO:0043228~non-membrane-bounded organelle	14	17.7215	0.369273	2737, 10409, 146434, 57619, 7421, 23362, 94239, 11346, 29890, 4781, 1612, 56990, 23303, 999
GOTERM_CC_FAT	GO:0043232~intracellular non-membrane-bounded organelle	14	17.7215	0.369273	2737, 10409, 146434, 57619, 7421, 23362, 94239, 11346, 29890, 4781, 1612, 56990, 23303, 999
GOTERM_CC_FAT	GO:0005856~cytoskeleton	8	10.1266	0.420469	57619, 23362, 11346, 1612, 56990, 999, 10409, 23303
Annotation Cluster 36	Enrichment Score: 0.37412138927162814
Category	Term	Count	%	PValue	Genes
GOTERM_BP_FAT	GO:0022402~cell cycle process	5	6.32911	0.297043	7042, 3955, 10459, 8328, 4752
GOTERM_BP_FAT	GO:0022403~cell cycle phase	4	5.06329	0.32874	3955, 10459, 8328, 4752
GOTERM_BP_FAT	GO:0051301~cell division	3	3.79747	0.423639	7042, 10459, 4752
GOTERM_BP_FAT	GO:0000279~M phase	3	3.79747	0.479585	3955, 10459, 4752
GOTERM_BP_FAT	GO:0007049~cell cycle	5	6.32911	0.528779	7042, 3955, 10459, 8328, 4752
GOTERM_BP_FAT	GO:0000278~mitotic cell cycle	3	3.79747	0.54258	10459, 8328, 4752
Annotation Cluster 37	Enrichment Score: 0.37065892804774303
Category	Term	Count	%	PValue	Genes
SP_PIR_KEYWORDS	glycoprotein	23	29.1139	0.139622	3730, 3111, 10331, 6347, 11174, 8613, 9388, 5621, 23308, 7042, 3685, 84034, 5476, 6608, 4267, 3955, 84168, 11346, 1000, 1836, 3105, 999, 9466
UP_SEQ_FEATURE	glycosylation site:N-linked (GlcNAc...)	22	27.8481	0.15699	3730, 3111, 10331, 6347, 11174, 8613, 9388, 5621, 23308, 7042, 3685, 84034, 5476, 6608, 3955, 84168, 11346, 1000, 1836, 3105, 999, 9466
GOTERM_CC_FAT	GO:0044459~plasma membrane part	13	16.4557	0.269718	3111, 10331, 3685, 57619, 4267, 23362, 11346, 84168, 1000, 1836, 3105, 9466, 999
GOTERM_CC_FAT	GO:0005886~plasma membrane	20	25.3165	0.3097	3111, 9265, 10331, 8613, 5621, 10409, 3685, 57619, 4267, 23362, 84168, 11346, 10188, 56990, 4141, 1000, 1836, 3105, 999, 9466
UP_SEQ_FEATURE	topological domain:Cytoplasmic	16	20.2532	0.402198	3111, 10331, 8613, 81839, 23308, 3685, 64840, 3955, 4267, 6608, 84168, 1000, 1836, 3105, 999, 9466
UP_SEQ_FEATURE	topological domain:Extracellular	13	16.4557	0.432889	3111, 81839, 23308, 3685, 64840, 4267, 6608, 84168, 1000, 1836, 3105, 9466, 999
SP_PIR_KEYWORDS	membrane	26	32.9114	0.577961	3111, 94120, 10939, 93517, 8613, 81839, 10409, 23308, 64840, 11346, 3105, 8564, 10331, 5621, 3685, 4267, 3955, 6608, 23362, 84168, 10188, 56990, 1836, 1000, 9466, 999
UP_SEQ_FEATURE	transmembrane region	19	24.0506	0.741395	3111, 8564, 10331, 10939, 93517, 8613, 81839, 23308, 3685, 64840, 6608, 4267, 3955, 84168, 1000, 1836, 3105, 999, 9466
SP_PIR_KEYWORDS	transmembrane	19	24.0506	0.751601	3111, 8564, 10331, 10939, 93517, 8613, 81839, 23308, 3685, 64840, 6608, 4267, 3955, 84168, 1000, 1836, 3105, 999, 9466
GOTERM_CC_FAT	GO:0031224~intrinsic to membrane	22	27.8481	0.856126	3111, 8564, 10331, 10939, 93517, 8613, 5621, 81839, 10409, 23308, 3685, 64840, 6608, 4267, 3955, 84168, 56990, 3105, 1000, 1836, 999, 9466
GOTERM_CC_FAT	GO:0016021~integral to membrane	19	24.0506	0.952322	3111, 8564, 10331, 10939, 93517, 8613, 81839, 23308, 3685, 64840, 6608, 4267, 3955, 84168, 1000, 1836, 3105, 999, 9466
Annotation Cluster 38	Enrichment Score: 0.3229469777621958
Category	Term	Count	%	PValue	Genes
GOTERM_CC_FAT	GO:0044459~plasma membrane part	13	16.4557	0.269718	3111, 10331, 3685, 57619, 4267, 23362, 11346, 84168, 1000, 1836, 3105, 9466, 999
GOTERM_CC_FAT	GO:0005887~integral to plasma membrane	6	7.59494	0.621025	3685, 4267, 10331, 3105, 1836, 9466
GOTERM_CC_FAT	GO:0031226~intrinsic to plasma membrane	6	7.59494	0.641416	3685, 4267, 10331, 3105, 1836, 9466
Annotation Cluster 39	Enrichment Score: 0.12009938597454954
Category	Term	Count	%	PValue	Genes
SP_PIR_KEYWORDS	Protease	3	3.79747	0.587711	5476, 10939, 11174
GOTERM_MF_FAT	GO:0070011~peptidase activity, acting on L-amino acid peptides	3	3.79747	0.78185	5476, 10939, 11174
GOTERM_MF_FAT	GO:0008233~peptidase activity	3	3.79747	0.802642	5476, 10939, 11174
GOTERM_BP_FAT	GO:0006508~proteolysis	4	5.06329	0.897002	5476, 10939, 11174, 4790
Annotation Cluster 40	Enrichment Score: 0.08072178184694563
Category	Term	Count	%	PValue	Genes
GOTERM_CC_FAT	GO:0000267~cell fraction	5	6.32911	0.722961	9265, 6648, 23362, 1836, 5150
GOTERM_CC_FAT	GO:0005624~membrane fraction	3	3.79747	0.883789	9265, 23362, 1836
GOTERM_CC_FAT	GO:0005626~insoluble fraction	3	3.79747	0.896131	9265, 23362, 1836
